# Supplementary material for: Cadmium phosphates Cd2(PO4)OH and Cd5(PO4)2(OH)4 crystallizing in mineral structures
Source: Acta Crystallogr E Crystallogr Commun. 2024 Jan 26;80(Pt 2):207–12. doi: 10.1107/S2056989024000793 (PMC10848977; doi:10.1107/S2056989024000793)
Supplement: Supplementary file 1 [file e-80-00207-sup1.cif]

##############################################################################
#                                                                            #
# This CIF contains the data in a paper accepted for publication in          #
# Acta Crystallographica Section E. It conforms to the requirements of       #
# Notes for Authors for Acta Crystallographica Section E, and has been       #
# peer reviewed under the auspices of the IUCr Commission on Journals.       #
#                                                                            #
# Full details of the Crystallographic Information File format               #
# are given in the paper "The Crystallographic Information File (CIF):       #
# a New Standard Archive File for Crystallography" by S. R. Hall, F. H.      #
# Allen and I. D. Brown [Acta Cryst. (1991), A47, 655-685].                  #
#                                                                            #
# The current version of the core CIF dictionary is obtainable from          #
# ftp://ftp.iucr.org/pub/cif_core.dic.                                       #
#                                                                            #
# Software is freely available for graphical display of the structure(s)     #
# in this CIF. For information consult the CIF software page                 #
# http://www.iucr.org/resources/cif/software.                                #
#                                                                            #
# This file may be used for bona fide research purposes within the           #
# scientific community so long as proper attribution is given to the journal # 
# article from which it was obtained.                                        #
#                                                                            #
##############################################################################
data_CdPO4OH
_audit_creation_method     'SHELXL-2019/3'
_chemical_name_systematic
;
Dicadmium orthophosphate hydroxide
;
_chemical_name_common     ?
_chemical_formula_moiety     'Cd2 H O5 P'
_chemical_formula_sum     'Cd2 H O5 P'
_chemical_formula_iupac     'Cd2 (P O4) O H'
_chemical_formula_weight     336.78
_chemical_melting_point     ?
_space_group_crystal_system     monoclinic
_space_group_name_H-M_alt     'I 2/a'
_space_group_name_Hall     '-I 2ya'
loop_
    _space_group_symop_operation_xyz
    'x, y, z'
    '-x+1/2, y, -z'
    'x+1/2, y+1/2, z+1/2'
    '-x+1, y+1/2, -z+1/2'
    '-x, -y, -z'
    'x-1/2, -y, z'
    '-x+1/2, -y+1/2, -z+1/2'
    'x, -y+1/2, z+1/2'
_cell_length_a     12.4307(13)
_cell_length_b     6.6910(6)
_cell_length_c     10.7087(10)
_cell_angle_alpha     90
_cell_angle_beta     107.506(3)
_cell_angle_gamma     90
_cell_volume     849.43(14)
_cell_formula_units_Z     8
_cell_measurement_reflns_used     1272
_cell_measurement_theta_min     3.437
_cell_measurement_theta_max     25.790
_cell_measurement_temperature     296(2)
_exptl_crystal_description     'block'
_exptl_crystal_colour     'colourless'
_exptl_crystal_size_max     0.100
_exptl_crystal_size_mid     0.080
_exptl_crystal_size_min     0.050
_exptl_crystal_density_diffrn     5.267
_exptl_crystal_density_meas     ?
_exptl_crystal_density_method     ?
_exptl_crystal_F_000     1216
_exptl_absorpt_coefficient_mu     10.297
_exptl_absorpt_correction_type     multi-scan
_exptl_absorpt_process_details
;
(SADABS; Krause <i>et al.</i>, 2015)
;
_exptl_absorpt_correction_T_min     0.5999
_exptl_absorpt_correction_T_max     0.7463
_diffrn_ambient_temperature     296(2)
_diffrn_source     ?
_diffrn_radiation_type     MoK\a
_diffrn_radiation_wavelength     0.71073
_diffrn_measurement_device_type     'Bruker APEXII CCD'
_diffrn_measurement_method     '\w- and \f-scan'
_diffrn_detector_area_resol_mean     ?
_diffrn_reflns_number     7833
_diffrn_reflns_av_R_equivalents     0.0650
_diffrn_reflns_av_unetI/netI     0.0544
_diffrn_reflns_theta_min     3.437
_diffrn_reflns_theta_max     32.059
_diffrn_reflns_theta_full     25.242
_diffrn_measured_fraction_theta_max     1.000
_diffrn_measured_fraction_theta_full     1.000
_diffrn_reflns_limit_h_min     -18
_diffrn_reflns_limit_h_max     18
_diffrn_reflns_limit_k_min     -9
_diffrn_reflns_limit_k_max     9
_diffrn_reflns_limit_l_min     -15
_diffrn_reflns_limit_l_max     15
_refine_special_details     ?
_reflns_number_total     1477
_reflns_number_gt     1026
_reflns_threshold_expression     'I > 2\s(I)'
_refine_ls_structure_factor_coef     Fsqd
_refine_ls_matrix_type     full
_refine_ls_R_factor_all     0.0847
_refine_ls_R_factor_gt     0.0465
_refine_ls_wR_factor_gt     0.0852
_refine_ls_wR_factor_ref     0.0996
_refine_ls_goodness_of_fit_ref     1.033
_refine_ls_restrained_S_all     1.033
_refine_ls_number_reflns     1477
_refine_ls_number_parameters     80
_refine_ls_number_restraints     0
_refine_ls_hydrogen_treatment     undef
_refine_ls_weighting_scheme     calc
_refine_ls_weighting_details
             'w=1/[\s^2^(Fo^2^)+(0.0267P)^2^+36.2119P] where P=(Fo^2^+2Fc^2^)/3'
_atom_sites_solution_hydrogens     .
_atom_sites_solution_primary     ?
_atom_sites_solution_secondary     ?
_refine_ls_shift/su_max     0.000
_refine_ls_shift/su_mean     0.000
_refine_diff_density_max     2.914
_refine_diff_density_min     -3.548
_refine_ls_extinction_method     none
_refine_ls_extinction_coef     .
loop_
    _atom_type_symbol
    _atom_type_description
    _atom_type_scat_dispersion_real
    _atom_type_scat_dispersion_imag
    _atom_type_scat_source
    'Cd' 'Cd' -0.8075 1.2024
                         'International Tables Vol C Tables 4.2.6.8 and 6.1.1.4'
    'O' 'O' 0.0106 0.0060
                         'International Tables Vol C Tables 4.2.6.8 and 6.1.1.4'
    'P' 'P' 0.1023 0.0942
                         'International Tables Vol C Tables 4.2.6.8 and 6.1.1.4'
    'H' 'H' 0.0000 0.0000
                         'International Tables Vol C Tables 4.2.6.8 and 6.1.1.4'
_computing_data_collection
;
APEX-3 (Bruker, 2016)
;
_computing_cell_refinement
;
SAINT (Bruker, 2016)
;
_computing_data_reduction
;
SAINT (Bruker, 2016)
;
_computing_structure_solution
;
SHELXT (Sheldrick, 2015a)
;
_computing_structure_refinement
;
SHELXL (Sheldrick, 2015b)
;
_computing_molecular_graphics
;
ATOMS (Dowty, 2006)
;
_computing_publication_material
;
publCIF (Westrip, 2010)
;
loop_
    _atom_site_type_symbol
    _atom_site_label
    _atom_site_fract_x
    _atom_site_fract_y
    _atom_site_fract_z
    _atom_site_U_iso_or_equiv
    _atom_site_adp_type
    _atom_site_calc_flag
    _atom_site_occupancy
    _atom_site_disorder_assembly
    _atom_site_disorder_group
    Cd Cd1 0.20094(5) -0.00573(10) 0.19098(6) 0.01905(15) Uani d 1 . .
    Cd Cd2 0.10811(8) 0.15931(10) 0.44546(7) 0.0293(2) Uani d 1 . .
    P P1 0.07732(19) 0.6694(3) 0.3759(2) 0.0151(4) Uani d 1 . .
    O O1A 0.123(2) 0.856(3) 0.469(2) 0.028(3) Uani d 0.349(18) . .
    O O1B 0.0590(13) 0.8402(17) 0.4621(11) 0.028(3) Uani d 0.651(18) . .
    O O2A 0.970(8) 0.592(15) 0.297(10) 0.040(7) Uani d 0.349(18) . .
    O O2B 0.958(4) 0.640(7) 0.287(5) 0.040(7) Uani d 0.651(18) . .
    O O3 0.1538(6) 0.7093(10) 0.2916(7) 0.0299(16) Uani d 1 . .
    O O4 0.1231(6) 0.4933(10) 0.4698(6) 0.0261(14) Uani d 1 . .
    O OH 0.2574(6) 0.1685(10) 0.3799(6) 0.0265(14) Uani d 1 . .
loop_
    _atom_site_aniso_label
    _atom_site_aniso_U_11
    _atom_site_aniso_U_22
    _atom_site_aniso_U_33
    _atom_site_aniso_U_12
    _atom_site_aniso_U_13
    _atom_site_aniso_U_23
    Cd1 0.0173(3) 0.0217(3) 0.0184(3) 0.0027(3) 0.0058(2) 0.0029(3)
    Cd2 0.0639(6) 0.0122(3) 0.0167(3) 0.0014(3) 0.0197(3) -0.0001(3)
    P1 0.0196(11) 0.0113(8) 0.0157(9) 0.0003(8) 0.0072(8) -0.0014(8)
    O1A 0.043(8) 0.017(4) 0.025(4) 0.009(6) 0.012(6) -0.004(3)
    O1B 0.043(8) 0.017(4) 0.025(4) 0.009(6) 0.012(6) -0.004(3)
    O2A 0.011(10) 0.08(2) 0.029(9) 0.002(11) 0.000(8) 0.033(12)
    O2B 0.011(10) 0.08(2) 0.029(9) 0.002(11) 0.000(8) 0.033(12)
    O3 0.019(4) 0.030(4) 0.046(4) 0.002(3) 0.019(3) 0.014(3)
    O4 0.041(4) 0.018(3) 0.020(3) 0.007(3) 0.011(3) 0.005(3)
    OH 0.040(4) 0.023(3) 0.014(3) 0.009(3) 0.003(3) -0.003(3)
_geom_special_details
;
 All esds (except the esd in the dihedral angle between two l.s. planes)
 are estimated using the full covariance matrix.  The cell esds are taken
 into account individually in the estimation of esds in distances, angles
 and torsion angles; correlations between esds in cell parameters are only
 used when they are defined by crystal symmetry.  An approximate (isotropic)
 treatment of cell esds is used for estimating esds involving l.s. planes.
;
loop_
    _geom_bond_atom_site_label_1
    _geom_bond_atom_site_label_2
    _geom_bond_site_symmetry_2
    _geom_bond_distance
    _geom_bond_publ_flag
    Cd1 O3 7 2.224(7) y
    Cd1 OH . 2.256(6) y
    Cd1 O2A 4_545 2.26(10) ?
    Cd1 O4 8_554 2.275(6) y
    Cd1 O2B 4_545 2.28(5) y
    Cd1 O3 1_545 2.350(6) y
    Cd1 OH 7 2.484(7) y
    Cd1 Cd2 8_554 3.4339(9) ?
    Cd1 Cd2 . 3.4453(10) ?
    Cd2 O1A 1_545 2.05(2) ?
    Cd2 OH 2_556 2.101(6) y
    Cd2 OH . 2.174(7) y
    Cd2 O1B 1_545 2.242(12) y
    Cd2 O4 . 2.251(7) y
    Cd2 O2B 4_545 2.38(5) y
    Cd2 O2A 4_545 2.52(9) ?
    Cd2 O1B 5_566 2.556(14) y
    Cd2 Cd2 2_556 3.3659(18) ?
    P1 O2A 1_455 1.44(11) ?
    P1 O2B 1_455 1.51(5) y
    P1 O3 . 1.519(7) y
    P1 O1B . 1.528(11) y
    P1 O4 . 1.542(7) y
    P1 O1A . 1.59(2) ?
    O1A O1B . 0.78(2) ?
loop_
    _geom_angle_atom_site_label_1
    _geom_angle_atom_site_label_2
    _geom_angle_atom_site_label_3
    _geom_angle_site_symmetry_1
    _geom_angle_site_symmetry_3
    _geom_angle
    _geom_angle_publ_flag
    O3 Cd1 OH 7 . 102.4(3) ?
    O3 Cd1 O2A 7 4_545 158(3) ?
    OH Cd1 O2A . 4_545 81.1(17) ?
    O3 Cd1 O4 7 8_554 100.9(3) ?
    OH Cd1 O4 . 8_554 146.6(2) ?
    O2A Cd1 O4 4_545 8_554 86(3) ?
    O3 Cd1 O2B 7 4_545 163.9(15) ?
    OH Cd1 O2B . 4_545 74.4(8) ?
    O2A Cd1 O2B 4_545 4_545 9(2) ?
    O4 Cd1 O2B 8_554 4_545 89.0(13) ?
    O3 Cd1 O3 7 1_545 76.9(2) ?
    OH Cd1 O3 . 1_545 93.5(3) ?
    O2A Cd1 O3 4_545 1_545 81(3) ?
    O4 Cd1 O3 8_554 1_545 114.9(3) ?
    O2B Cd1 O3 4_545 1_545 87.5(14) ?
    O3 Cd1 OH 7 7 110.1(2) ?
    OH Cd1 OH . 7 76.5(2) ?
    O2A Cd1 OH 4_545 7 92(3) ?
    O4 Cd1 OH 8_554 7 73.2(2) ?
    O2B Cd1 OH 4_545 7 84.8(13) ?
    O3 Cd1 OH 1_545 7 168.8(2) ?
    O3 Cd1 Cd2 7 8_554 123.70(17) ?
    OH Cd1 Cd2 . 8_554 106.25(17) ?
    O2A Cd1 Cd2 4_545 8_554 75(3) ?
    O4 Cd1 Cd2 8_554 8_554 40.40(16) ?
    O2B Cd1 Cd2 4_545 8_554 71.9(16) ?
    O3 Cd1 Cd2 1_545 8_554 145.72(17) ?
    OH Cd1 Cd2 7 8_554 37.43(15) ?
    O3 Cd1 Cd2 7 . 125.92(19) ?
    OH Cd1 Cd2 . . 38.11(19) ?
    O2A Cd1 Cd2 4_545 . 47(2) ?
    O4 Cd1 Cd2 8_554 . 132.32(18) ?
    O2B Cd1 Cd2 4_545 . 43.4(12) ?
    O3 Cd1 Cd2 1_545 . 73.04(18) ?
    OH Cd1 Cd2 7 . 95.77(14) ?
    Cd2 Cd1 Cd2 8_554 . 105.90(2) ?
    O1A Cd2 OH 1_545 2_556 84.3(7) ?
    O1A Cd2 OH 1_545 . 90.8(8) ?
    OH Cd2 OH 2_556 . 76.1(3) ?
    O1A Cd2 O1B 1_545 1_545 20.4(7) ?
    OH Cd2 O1B 2_556 1_545 96.9(4) ?
    OH Cd2 O1B . 1_545 109.4(4) ?
    O1A Cd2 O4 1_545 . 165.7(7) ?
    OH Cd2 O4 2_556 . 81.5(2) ?
    OH Cd2 O4 . . 87.7(2) ?
    O1B Cd2 O4 1_545 . 162.0(4) ?
    O1A Cd2 O2B 1_545 4_545 93.8(13) ?
    OH Cd2 O2B 2_556 4_545 150.0(12) ?
    OH Cd2 O2B . 4_545 74.0(12) ?
    O1B Cd2 O2B 1_545 4_545 90.9(11) ?
    O4 Cd2 O2B . 4_545 99.5(12) ?
    O1A Cd2 O2A 1_545 4_545 87(3) ?
    OH Cd2 O2A 2_556 4_545 151(2) ?
    OH Cd2 O2A . 4_545 77(2) ?
    O1B Cd2 O2A 1_545 4_545 83(2) ?
    O4 Cd2 O2A . 4_545 107(2) ?
    O2B Cd2 O2A 4_545 4_545 8(3) ?
    O1A Cd2 O1B 1_545 5_566 90.4(8) ?
    OH Cd2 O1B 2_556 5_566 100.2(3) ?
    OH Cd2 O1B . 5_566 175.9(3) ?
    O1B Cd2 O1B 1_545 5_566 72.4(4) ?
    O4 Cd2 O1B . 5_566 90.2(3) ?
    O2B Cd2 O1B 4_545 5_566 109.8(12) ?
    O2A Cd2 O1B 4_545 5_566 107(2) ?
    O1A Cd2 Cd2 1_545 2_556 84.9(8) ?
    OH Cd2 Cd2 2_556 2_556 38.84(19) ?
    OH Cd2 Cd2 . 2_556 37.31(16) ?
    O1B Cd2 Cd2 1_545 2_556 104.7(4) ?
    O4 Cd2 Cd2 . 2_556 85.30(18) ?
    O2B Cd2 Cd2 4_545 2_556 111.2(12) ?
    O2A Cd2 Cd2 4_545 2_556 113(2) ?
    O1B Cd2 Cd2 5_566 2_556 139.0(3) ?
    O1A Cd2 Cd1 1_545 8 125.3(6) ?
    OH Cd2 Cd1 2_556 8 45.93(19) ?
    OH Cd2 Cd1 . 8 96.04(17) ?
    O1B Cd2 Cd1 1_545 8 128.2(3) ?
    O4 Cd2 Cd1 . 8 40.91(16) ?
    O2B Cd2 Cd1 4_545 8 140.2(11) ?
    O2A Cd2 Cd1 4_545 8 148(2) ?
    O1B Cd2 Cd1 5_566 8 80.1(3) ?
    Cd2 Cd2 Cd1 2_556 8 70.04(2) ?
    O1A Cd2 Cd1 1_545 . 75.0(7) ?
    OH Cd2 Cd1 2_556 . 110.3(2) ?
    OH Cd2 Cd1 . . 39.81(17) ?
    O1B Cd2 Cd1 1_545 . 85.5(3) ?
    O4 Cd2 Cd1 . . 111.95(16) ?
    O2B Cd2 Cd1 4_545 . 41.3(12) ?
    O2A Cd2 Cd1 4_545 . 41(2) ?
    O1B Cd2 Cd1 5_566 . 144.2(3) ?
    Cd2 Cd2 Cd1 2_556 . 73.08(3) ?
    Cd1 Cd2 Cd1 8 . 134.96(3) ?
    O2A P1 O2B 1_455 1_455 14(4) ?
    O2A P1 O3 1_455 . 110(4) ?
    O2B P1 O3 1_455 . 108(2) ?
    O2A P1 O1B 1_455 . 110(5) ?
    O2B P1 O1B 1_455 . 101(2) ?
    O3 P1 O1B . . 117.5(6) ?
    O2A P1 O4 1_455 . 102(3) ?
    O2B P1 O4 1_455 . 114.4(14) ?
    O3 P1 O4 . . 110.3(4) ?
    O1B P1 O4 . . 105.7(5) ?
    O2A P1 O1A 1_455 . 138(4) ?
    O2B P1 O1A 1_455 . 126(2) ?
    O3 P1 O1A . . 93.8(10) ?
    O1B P1 O1A . . 29.0(8) ?
    O4 P1 O1A . . 101.5(9) ?
    O1B O1A P1 . . 71(2) ?
    O1B O1A Cd2 . 1_565 94(2) ?
    P1 O1A Cd2 . 1_565 134.3(14) ?
    O1A O1B P1 . . 80(2) ?
    O1A O1B Cd2 . 1_565 66(2) ?
    P1 O1B Cd2 . 1_565 124.8(7) ?
    O1A O1B Cd2 . 5_566 152(2) ?
    P1 O1B Cd2 . 5_566 121.4(8) ?
    Cd2 O1B Cd2 1_565 5_566 107.6(4) ?
    P1 O2A Cd1 1_655 4 142(7) ?
    P1 O2A Cd2 1_655 4 123(5) ?
    Cd1 O2A Cd2 4 4 92(3) ?
    P1 O2B Cd1 1_655 4 135(2) ?
    P1 O2B Cd2 1_655 4 128(3) ?
    Cd1 O2B Cd2 4 4 95.3(19) ?
    P1 O3 Cd1 . 7 118.7(4) ?
    P1 O3 Cd1 . 1_565 134.6(4) ?
    Cd1 O3 Cd1 7 1_565 103.1(2) ?
    P1 O4 Cd2 . . 133.0(4) ?
    P1 O4 Cd1 . 8 127.5(4) ?
    Cd2 O4 Cd1 . 8 98.7(2) ?
    Cd2 OH Cd2 2_556 . 103.8(3) ?
    Cd2 OH Cd1 2_556 . 137.1(3) ?
    Cd2 OH Cd1 . . 102.1(3) ?
    Cd2 OH Cd1 2_556 7 96.6(3) ?
    Cd2 OH Cd1 . 7 113.6(3) ?
    Cd1 OH Cd1 . 7 103.5(2) ?
_shelx_space_group_comment
;
The symmetry employed for this shelxl refinement is uniquely defined
by the following loop, which should always be used as a source of
symmetry information in preference to the above space-group names.
They are only intended as comments.
;
_shelx_estimated_absorpt_T_min     0.426
_shelx_estimated_absorpt_T_max     0.627
_shelx_hkl_file
;
   2   0   0  495.55   17.30
   2   0   0  469.35   13.30
  -2   0   0  480.45   16.30
   2   0   0  370.46   15.90
   4   0   0 1088.59   36.10
  -4   0   0 1045.40   37.20
   4   0   0 1085.29   29.80
   4   0   0 1066.39   27.40
   4   0   0 1050.79   36.30
   6   0   0  420.66   16.10
   6   0   0  409.76   13.00
  -6   0   0  432.26   24.20
   6   0   0  419.06   24.20
   8   0   0  143.89    6.50
   8   0   0  172.78    6.80
  -8   0   0  157.98   21.40
   8   0   0  156.18   11.10
   8   0   0  169.68   20.70
 -10   0   0  987.60   49.70
  10   0   0  986.50   47.60
  12   0   0  264.17   30.30
 -12   0   0  268.87   32.30
 -14   0   0   51.69   24.20
  14   0   0   62.99   23.40
 -16   0   0   32.60   24.20
  16   0   0    8.70   20.00
  -1   1   0  398.96   13.30
  -1   1   0  402.16   13.00
  -1   1   0  381.96   13.30
   1   1   0  396.06   13.30
  -1   1   0  371.26   14.20
   1   1   0  378.16   13.20
   1   1   0  365.56   15.30
   1  -1   0  377.66   14.20
   1  -1   0  383.16   12.80
  -1  -1   0  377.96   13.20
  -1  -1   0  390.46   12.90
   1  -1   0  391.76   13.30
  -1  -1   0  337.67   14.50
  -3   1   0  195.28    9.10
   3   1   0  178.98   12.10
  -3   1   0  211.98   13.90
  -3   1   0  199.38   17.00
  -3   1   0  203.98   13.30
   3   1   0  189.18   13.20
   3   1   0  191.38   11.30
  -3   1   0  195.18    7.40
  -3  -1   0  213.28   13.90
   3  -1   0  188.28   13.30
   3  -1   0  202.38    7.80
  -3  -1   0  204.88   14.20
  -3  -1   0  178.98   12.40
   3  -1   0  205.78   13.00
   3  -1   0  173.58   15.90
  -5   1   0   13.30   11.20
   5   1   0   -7.10    5.70
  -5   1   0   -0.30    1.80
  -5  -1   0    3.10    6.90
  -5  -1   0    4.80    9.70
   5  -1   0   -1.50    6.50
  -7   1   0  549.54   31.80
   7   1   0  533.05   30.50
   7  -1   0  589.74   28.50
  -7  -1   0  552.04   29.00
   9   1   0   70.19   17.30
   9   1   0   66.69    8.40
   9   1   0   54.49    8.50
  -9   1   0   39.60   16.60
  -9  -1   0   66.59   15.50
   9  -1   0   34.30   14.90
  11   1   0  160.08   25.70
 -11   1   0  173.08   27.00
  11  -1   0  193.88   24.70
 -11  -1   0  135.39   25.60
 -13   1   0   -9.40   18.10
  13   1   0   20.60   19.40
  13  -1   0   -5.20   14.80
 -13  -1   0    0.00   19.80
  15   1   0   26.70   16.90
 -15   1   0   -1.80   20.90
 -15  -1   0   32.00   22.70
  15  -1   0   12.90   19.00
  17   1   0   21.30   20.70
 -17   1   0  -23.10   21.60
 -17  -1   0   11.60   24.60
  17  -1   0  -16.60   21.60
   0   2   0  174.48   14.00
   0   2   0  198.18   11.80
   0   2   0  209.58   12.20
   0   2   0  185.28   10.50
   0  -2   0  170.28   14.00
   0  -2   0  175.48   12.10
   0  -2   0  175.78   11.80
   0  -2   0  197.98   10.70
   2   2   0 1730.93   47.80
  -2   2   0 1704.73   46.70
   2   2   0 1685.93   46.90
  -2   2   0 1684.63   49.50
  -2   2   0 1657.03   50.59
  -2   2   0 1678.23   46.70
   2   2   0 1776.82   53.89
  -2   2   0 1667.43   46.70
   2   2   0 1691.03   47.10
  -2  -2   0 1689.03   47.00
  -2  -2   0 1672.13   47.80
  -2  -2   0 1631.74   50.39
   2  -2   0 1686.63   49.70
   2  -2   0 1714.13   47.70
   2  -2   0 1693.93   46.90
  -4   2   0  689.13   29.80
  -4   2   0  645.24   31.80
  -4   2   0  685.43   21.70
  -4   2   0  670.83   24.50
  -4  -2   0  676.33   27.20
   4  -2   0  691.83   22.30
  -4  -2   0  675.13   27.50
  -4  -2   0  730.73   28.30
   4  -2   0  686.23   27.20
  -6   2   0  455.95   16.90
  -6   2   0  524.75   28.40
  -6   2   0  483.25   31.40
   6  -2   0  451.25   14.10
  -6  -2   0  446.96   24.10
  -6  -2   0  501.25   25.20
  -6  -2   0  475.75   25.40
   6  -2   0  489.45   25.20
  -8   2   0  514.45   33.00
  -8  -2   0  594.24   33.10
   8  -2   0  515.75   30.20
 -10   2   0  541.65   37.70
  10   2   0  508.95   36.00
  10   2   0  516.05   25.60
 -10  -2   0  473.85   33.10
  10  -2   0  532.65   34.00
 -12   2   0  372.16   39.20
  12   2   0  390.36   38.70
  12  -2   0  409.46   38.10
 -12  -2   0  399.06   38.40
 -14   2   0    3.20   20.50
  14   2   0   -7.70   18.90
  14  -2   0    0.60   18.20
 -14  -2   0   30.90   22.40
 -16   2   0   26.40   25.00
  16   2   0   51.09   23.70
  16  -2   0  -25.90   20.10
 -16  -2   0   49.10   26.00
   1   3   0   18.00    6.20
  -1   3   0   13.20    6.40
   1   3   0   20.10    7.30
  -1   3   0   20.70    8.90
   1   3   0    0.10    5.40
  -1  -3   0    2.70    6.90
   1  -3   0   16.00    7.90
   1  -3   0   10.10    9.40
   1  -3   0   10.60    6.20
  -1  -3   0   15.00   10.50
  -1  -3   0    7.90    7.20
  -3   3   0   87.89   12.80
  -3   3   0   81.99   14.80
   3   3   0   74.49   10.40
  -3   3   0   86.99   11.40
  -3   3   0   78.09   11.20
  -3  -3   0   61.19    9.60
   3  -3   0  105.69   11.50
   3  -3   0   93.39   11.60
  -3  -3   0   87.39   14.80
  -3  -3   0   82.89   11.80
  -5   3   0    5.30   10.40
  -5   3   0  -10.40   11.30
  -5   3   0    6.90    7.60
  -5   3   0   -2.00    5.20
   5  -3   0    1.80    8.00
  -5  -3   0    7.80   10.40
  -5  -3   0   -0.60    8.70
  -5  -3   0   -3.00    7.70
   5  -3   0   -3.60    6.40
  -7   3   0    7.70   14.30
  -7   3   0    3.30   11.80
  -7   3   0    6.10    6.30
   7  -3   0    4.60   10.60
  -7  -3   0    4.00   11.30
  -7  -3   0   -4.40   10.10
  -7  -3   0   10.40    8.80
   7  -3   0    7.10    5.10
   9   3   0   18.20   12.00
  -9   3   0   16.20   15.00
  -9   3   0    7.00    4.40
  -9  -3   0   11.60   13.20
   9  -3   0    9.00   10.00
  11   3   0   12.70   16.10
  11   3   0   18.00   12.20
 -11   3   0   10.00   17.30
  11  -3   0   16.20   16.00
 -11  -3   0    6.20   13.00
  13   3   0   13.10   18.40
 -13   3   0   17.80   19.10
  13  -3   0  -14.90   15.50
 -13  -3   0   21.70   20.00
  15   3   0   40.30   23.30
 -15   3   0    7.50   22.50
  15  -3   0   -0.90   18.80
 -15  -3   0   20.00   23.20
   0   4   0   10.60    8.50
   0  -4   0    2.10    8.40
   0  -4   0    1.00    7.50
  -2   4   0 1222.98   48.70
  -2   4   0 1317.77   47.40
   2   4   0 1324.57   44.00
  -2   4   0 1292.67   40.60
   2  -4   0 1314.67   44.30
   2  -4   0 1368.26   41.80
  -2  -4   0 1289.07   50.59
  -2  -4   0 1289.07   44.10
   2  -4   0 1349.16   47.70
   4   4   0  504.35   26.20
  -4   4   0  503.65   31.50
  -4   4   0  569.74   26.60
  -4   4   0  581.84   29.60
   4  -4   0  515.15   27.10
  -4  -4   0  533.45   27.10
  -4  -4   0  518.05   31.80
   4  -4   0  573.14   26.30
   6   4   0  527.05   29.00
  -6   4   0  528.85   28.90
  -6   4   0  583.24   27.80
  -6   4   0  474.25   34.90
  -6  -4   0  511.85   28.20
  -6  -4   0  526.85   33.40
  -6  -4   0  524.75   29.80
   6  -4   0  567.34   29.00
   6  -4   0  552.34   25.60
  -8   4   0  455.85   30.70
   8   4   0  379.66   29.40
  -8   4   0  421.26   22.50
  -8   4   0  423.56   39.80
  -8  -4   0  397.86   31.50
   8  -4   0  459.45   29.60
  -8  -4   0  423.66   29.80
  -8  -4   0  492.85   31.30
 -10   4   0  208.38   27.70
  10   4   0  186.68   23.40
 -10  -4   0  169.48   25.50
  10  -4   0  208.68   25.50
 -12   4   0  159.48   28.00
  12   4   0  215.18   30.90
  12   4   0  216.68   24.30
 -12  -4   0  229.58   32.70
  12  -4   0  213.08   29.10
 -14   4   0   65.79   26.00
  14   4   0   18.20   20.40
 -14  -4   0   41.00   25.40
  14  -4   0   49.99   22.10
 -16   4   0   42.70   24.70
  16   4   0   -7.10   22.50
 -16  -4   0   15.20   26.40
  16  -4   0    5.60   23.60
   1   5   0  484.95   26.90
  -1   5   0  436.46   31.60
  -1   5   0  401.56   26.70
   1   5   0  502.15   34.10
  -1  -5   0  428.36   30.70
   1  -5   0  424.66   29.60
   1  -5   0  468.05   25.50
   1  -5   0  443.86   22.20
  -1  -5   0  465.45   25.60
  -3   5   0  116.79   13.80
  -3   5   0  118.09   19.30
  -3   5   0  104.29   18.20
   3   5   0  126.49   16.10
   3   5   0  115.49   19.40
   3  -5   0  118.29   13.60
   3  -5   0  126.29   18.20
  -3  -5   0  119.29   17.30
   3  -5   0   97.59   15.50
  -3  -5   0  110.49   20.30
   5   5   0   79.19   20.50
  -5   5   0   63.79   18.80
  -5   5   0   83.19   17.50
   5   5   0   39.80   12.20
  -5   5   0   75.49   14.20
  -5  -5   0   70.39   15.60
   5  -5   0   71.79   15.40
   5  -5   0  106.89   17.50
   5  -5   0   68.59   13.70
  -5  -5   0   67.49   16.80
  -7   5   0  210.28   23.00
  -7   5   0  169.98   18.60
   7   5   0  164.78   21.60
   7   5   0  183.98   27.60
  -7   5   0  160.08   27.10
  -7  -5   0  150.08   21.70
  -7  -5   0  200.78   27.90
   7  -5   0  157.48   20.60
   7  -5   0  212.08   20.90
  -9   5   0   11.40   14.90
  -9   5   0    3.80    9.50
   9   5   0   -5.40   15.80
   9   5   0  -30.30   10.00
   9  -5   0    0.60   14.10
  -9  -5   0    0.00   15.00
  -9  -5   0   -4.20   12.90
 -11   5   0  102.99   22.60
  11   5   0   40.30   21.60
  11   5   0   98.29   20.50
  11  -5   0  116.89   23.10
 -11  -5   0   85.29   23.10
 -13   5   0  -26.00   16.40
  13   5   0  -24.70   17.50
 -13  -5   0   24.00   20.70
  13  -5   0   -6.60   17.10
  15   5   0  -14.50   20.70
 -15   5   0   21.90   21.70
  15  -5   0  -20.30   17.30
 -15  -5   0   29.50   24.10
   0   6   0 3802.42  109.59
   0   6   0 3718.63  118.19
   0  -6   0 3596.44  107.19
   0  -6   0 3692.53  117.09
  -2   6   0   86.19   19.70
   2   6   0   87.99   15.90
  -2   6   0   62.49   17.80
   2   6   0   68.09   18.40
  -2   6   0   67.89   12.00
  -2  -6   0   75.89   15.60
   2  -6   0   72.59   15.30
   2  -6   0   78.09   12.80
   2  -6   0   63.19   18.30
  -2  -6   0   66.39   17.20
  -4   6   0  204.38   25.60
  -4   6   0  251.77   20.70
   4   6   0  215.38   30.30
  -4   6   0  185.48   27.20
   4   6   0  218.48   22.20
  -4  -6   0  244.08   24.60
   4  -6   0  210.08   25.80
   4  -6   0  226.48   20.10
  -4  -6   0  186.28   28.60
   4  -6   0  210.18   23.20
  -6   6   0  238.58   26.50
   6   6   0  147.99   21.00
   6   6   0  174.88   28.80
  -6   6   0  203.88   28.60
  -6   6   0  214.98   22.00
   6  -6   0  203.88   25.00
  -6  -6   0  184.68   29.10
   6  -6   0  197.88   21.10
  -6  -6   0  189.88   24.30
   6  -6   0  228.28   25.90
   8   6   0   23.20   14.30
  -8   6   0   60.19   23.30
   8   6   0   42.80   20.70
  -8   6   0   27.70   14.90
  -8   6   0   51.69   14.00
  -8  -6   0   38.20   20.50
   8  -6   0   63.99   17.30
  -8  -6   0   15.80   16.50
   8  -6   0   26.90   17.70
 -10   6   0  365.36   35.40
  10   6   0  380.46   35.90
  10   6   0  433.16   41.20
  10  -6   0  444.26   34.20
 -10  -6   0  442.16   40.20
  12   6   0   40.30   21.50
  12   6   0   86.69   24.20
  12   6   0   69.79   23.80
  12  -6   0   49.99   21.90
  14   6   0   21.00   21.70
  14  -6   0   20.30   22.50
   1   7   0   -2.00   14.50
  -1   7   0   17.60   16.20
  -1   7   0  -13.60   14.60
   1   7   0   35.70   19.50
  -1  -7   0   -3.30   16.50
   1  -7   0    8.10   15.20
  -1  -7   0   11.10   13.70
   1  -7   0   -7.40   16.60
  -3   7   0   18.40   17.50
  -3   7   0   34.90   19.90
   3   7   0   48.20   15.90
   3   7   0   86.89   21.80
  -3  -7   0   62.49   16.90
  -3  -7   0   71.49   20.70
   3  -7   0   83.99   13.70
   3  -7   0   51.49   19.80
   3  -7   0   49.80   16.20
  -5   7   0   36.60   19.80
   5   7   0   23.40   14.60
  -5   7   0   18.40   18.60
   5   7   0   14.00   19.10
  -5  -7   0   -4.80   14.60
   5  -7   0   12.10   10.80
  -5  -7   0   42.70   21.10
   5  -7   0   47.80   19.70
   5  -7   0    6.10   14.10
  -7   7   0  154.38   23.40
  -7   7   0  122.19   27.30
   7   7   0  150.88   21.80
   7   7   0  164.98   31.10
   7  -7   0  141.79   23.90
  -7  -7   0  184.98   32.80
  -7  -7   0  159.78   26.20
   7  -7   0  120.09   19.10
   9   7   0   55.89   24.90
   9  -7   0   46.00   16.70
  -9  -7   0   52.29   20.10
   9  -7   0   23.40   19.50
  11   7   0   -9.00   22.30
  11  -7   0   12.00   23.50
 -11  -7   0   27.20   19.40
  11  -7   0   24.70   18.70
   0   8   0   64.39   24.70
   0   8   0   79.69   21.80
   0  -8   0   73.19   25.20
   0  -8   0   91.59   19.20
  -2   8   0  184.68   29.30
   2   8   0  128.09   28.70
   2   8   0  193.78   26.30
  -2   8   0  162.48   30.20
  -2  -8   0  156.88   32.70
   2  -8   0  121.39   28.30
   2  -8   0  200.98   25.80
  -2  -8   0  158.48   23.30
  -4   8   0    0.50   20.00
  -4   8   0   40.40   23.10
   4   8   0   46.20   23.80
  -4  -8   0   37.80   18.70
   4  -8   0   33.50   22.00
   4  -8   0   22.00   15.50
  -4  -8   0   58.89   21.70
   6   8   0   24.10   23.00
  -6   8   0   61.49   21.40
  -6   8   0   82.89   24.60
  -6  -8   0   26.90   17.70
   6  -8   0   66.89   18.50
  -6  -8   0   54.79   27.40
  -8   8   0   30.20   24.10
  -8   8   0   25.50   16.80
   8   8   0   33.10   24.70
   8  -8   0   58.39   18.90
  -8  -8   0   35.10   20.00
  10   8   0   84.39   33.30
 -10  -8   0   78.19   24.70
  10  -8   0  151.58   28.30
   1   9   0    3.20   21.70
  -1   9   0  -11.00   20.20
   1  -9   0   18.70   24.30
   1  -9   0    9.80   15.50
  -1  -9   0  -18.10   21.30
  -1  -9   0   17.80   15.10
   3   9   0   52.49   26.40
  -3   9   0   86.09   28.90
  -3  -9   0   55.59   27.70
  -3  -9   0   56.79   18.30
   3  -9   0   69.69   20.30
  -5   9   0    0.40   20.80
   5   9   0    3.70   24.10
   5  -9   0   -2.80   14.20
  -5  -9   0   -1.50   18.80
   7   9   0   62.89   27.90
  -7   9   0   65.29   23.80
  -7   9   0   65.09   31.40
   7  -9   0   39.60   20.80
  -7  -9   0   37.20   20.80
  17   0   1   28.50   24.60
 -17   0  -1   -1.50   19.30
 -15   0  -1   16.90   23.80
  15   0   1    2.60   14.30
 -13   0  -1  -26.90   17.90
  13   0   1   -7.40   16.40
  11   0   1  -13.30   14.50
 -11   0  -1   18.00   17.70
   9   0   1    0.10   12.70
  -9   0  -1    8.20   14.50
   9   0   1   13.00    7.30
   7   0   1    9.60    6.90
  -7   0  -1   12.60   10.20
   7   0   1   -4.50   10.60
  -5   0  -1   -9.40    7.40
   5   0   1    7.90    6.30
  -3   0  -1   -0.30    8.90
   3   0   1    4.50    9.60
   3   0   1   17.00    8.90
   3   0   1   -7.90    2.50
   3   0   1    7.60    6.00
  -1   0  -1    5.40    2.90
   1   0   1    4.00    4.20
   1   0   1    4.60    4.70
  -1   0  -1    2.10    3.30
  -1   0  -1   -2.40    3.50
  -1   0  -1    0.00    2.80
   1   0   1    6.50    2.70
   1   0   1    2.90    5.50
  -1   0   1    0.10    1.50
   1   0  -1   -2.00    3.10
   1   0  -1    3.60    1.90
  -1   0   1   -0.30    2.70
  -3   0   1    2.10    6.60
  -3   0   1    2.40    3.10
   3   0  -1    4.20    6.50
   3   0  -1    0.40    5.10
  -3   0   1    0.30    7.00
   3   0  -1    1.10    3.70
  -3   0   1    4.00    4.10
   3   0  -1   -6.80    4.30
   5   0  -1  -12.80    3.60
   5   0  -1    2.60    4.00
  -5   0   1    5.10    6.90
   5   0  -1   -6.30    6.10
  -5   0   1    0.70    3.90
  -7   0   1    9.60    8.50
   7   0  -1    8.60    4.60
   7   0  -1   -7.70    4.10
   7   0  -1   -2.00   10.00
  -9   0   1    5.70   12.90
   9   0  -1    7.50    9.50
   9   0  -1   -2.00    4.40
   9   0  -1    5.30    4.40
 -11   0   1    8.60   12.60
  11   0  -1  -15.30   13.50
  13   0  -1  -39.50   13.90
 -13   0   1   22.40   19.60
  15   0  -1   -4.10   18.30
 -15   0   1   -8.20   20.90
 -17   0   1  -22.80   23.10
  17   0  -1   -2.10   15.80
 -16   1  -1   66.99   27.80
  16   1   1  119.39   29.00
  16  -1   1   76.09   26.30
 -16  -1  -1  122.19   31.90
  14   1   1  273.77   35.20
 -14   1  -1  429.56   44.80
 -14  -1  -1  250.87   35.00
  14  -1   1  284.47   37.30
 -12   1  -1  287.17   35.10
  12   1   1  254.37   31.40
  12  -1   1  287.67   33.00
 -12  -1  -1  238.88   33.60
 -10   1  -1   33.50   17.30
  10   1   1  -18.10   12.90
  10   1   1   11.90    5.00
  10  -1   1  -18.20   12.60
 -10  -1  -1   17.40   17.10
  -8   1  -1   22.30   14.60
   8   1   1    7.90    5.60
   8  -1   1   18.80   12.70
  -8  -1  -1    6.50   10.20
   8  -1   1    4.30    4.70
   8  -1   1   -0.90    4.40
  -6   1  -1  331.17   25.60
   6   1   1  405.16   17.00
  -6  -1  -1  420.16   26.30
   6  -1   1  389.06   14.70
   6  -1   1  312.37   22.30
   4   1   1 2377.76   61.49
   4   1   1 2240.38   64.29
  -4   1  -1 2239.98   68.69
  -4   1  -1 2348.17   55.19
  -4   1  -1 2239.98   67.69
   4  -1   1 2340.57   58.69
   4  -1   1 2325.57   64.99
  -4  -1  -1 2291.77   65.09
  -4  -1  -1 2229.88   66.49
   2   1   1 2035.10   56.19
   2   1   1 2100.89   55.89
   2   1   1 2101.79   57.49
  -2   1  -1 2053.29   58.49
  -2   1  -1 2078.69   53.49
   2   1   1 2075.69   55.89
  -2   1  -1 2081.99   57.69
   2  -1   1 2102.09   57.39
  -2  -1  -1 2044.40   56.29
  -2  -1  -1 2137.69   56.19
   2  -1   1 2077.69   55.09
   2  -1   1 2105.69   53.79
   2  -1   1 2140.49   58.59
   0   1   1    3.80    4.00
   0   1   1   -5.40    1.70
   0   1   1   -0.90    4.60
   0   1   1   -4.50    2.70
   0   1   1   -0.70    3.80
   0   1  -1   -6.80    5.40
   0   1   1    4.50    5.60
   0   1  -1   -1.40    3.60
   0  -1  -1   -1.60    3.20
   0  -1  -1    1.00    0.50
   0  -1  -1   -3.80    6.20
   0  -1  -1   -6.00    4.10
   0  -1   1    0.50    0.80
   0  -1  -1    0.60    1.80
   0  -1   1   -4.90    5.30
   0  -1   1   -3.30    5.00
   2   1  -1  248.48   13.40
   2   1  -1  277.07   13.10
  -2   1   1  236.88   12.20
  -2   1   1  248.78   13.10
  -2   1   1  273.87   11.00
   2   1  -1  268.77   11.20
  -2   1   1  252.27   10.50
   2  -1  -1  267.87   13.20
   2  -1  -1  250.77   12.60
   2  -1  -1  261.47   11.20
   2  -1  -1  250.27   13.90
  -2  -1   1  248.68   11.10
  -2  -1   1  238.68   13.20
  -2  -1   1  265.87   12.30
   4   1  -1  348.97   16.70
  -4   1   1  305.87   17.90
  -4   1   1  333.87   13.90
   4   1  -1  344.27   16.50
   4   1  -1  349.67   16.20
   4  -1  -1  330.47   18.50
  -4  -1   1  351.56   16.40
   4  -1  -1  360.76   17.80
  -4  -1   1  365.06   18.00
   4  -1  -1  341.57   14.40
   4  -1  -1  358.16   23.10
   6   1  -1 2218.78   61.89
   6   1  -1 2243.78   67.49
  -6   1   1 2321.17   57.39
  -6   1   1 2245.48   68.09
   6  -1  -1 2275.07   67.69
   6  -1  -1 2237.68   57.59
  -6  -1   1 2237.98   62.19
  -6  -1   1 2055.99   67.09
   8   1  -1 1197.98   37.80
  -8   1   1 1136.69   48.40
   8   1  -1 1254.07   47.50
   8  -1  -1 1238.68   46.70
  -8  -1   1 1212.98   39.70
  -8  -1   1 1188.88   48.50
   8  -1  -1 1272.07   33.60
  10   1  -1  104.69   20.40
 -10   1   1   95.49   20.70
 -10  -1   1  109.19   21.20
  10  -1  -1   99.69   19.10
  12   1  -1   43.90   19.20
 -12   1   1   82.29   22.80
  12  -1  -1   90.19   19.10
 -12  -1   1   62.99   21.40
 -14   1   1  147.39   31.30
  14   1  -1  177.88   28.00
  14  -1  -1  138.79   27.90
 -14  -1   1  158.78   32.00
 -16   1   1  152.68   33.80
  16   1  -1  111.59   29.50
 -16  -1   1   91.79   32.50
  16  -1  -1   95.59   27.20
  15   2   1   18.60   21.50
 -15   2  -1    6.40   20.80
 -15  -2  -1   26.50   19.10
  15  -2   1   -9.40   16.90
 -13   2  -1   20.30   21.30
  13   2   1   -8.50   17.40
  13  -2   1   30.20   18.90
 -13  -2  -1   25.20   21.30
 -11   2  -1   15.20   17.80
  11   2   1    7.80   16.30
 -11  -2  -1   -3.70   15.30
  11  -2   1   -5.20   13.10
  -9   2  -1   37.50   14.40
   9   2   1   42.40   10.40
   9  -2   1   21.70   12.70
  -9  -2  -1   41.20   15.50
  -7   2  -1  449.56   33.00
  -7   2  -1  499.35   31.10
   7   2   1  423.96   21.80
  -7  -2  -1  418.36   26.90
   7  -2   1  445.56   15.40
   7  -2   1  407.36   25.50
  -7  -2  -1  401.56   27.40
  -5   2  -1  133.39   17.70
   5   2   1  119.49   13.60
  -5   2  -1  139.99    9.90
  -5   2  -1  141.79   20.00
   5  -2   1  135.69   14.70
  -5  -2  -1  115.69   15.40
  -5  -2  -1  136.59   14.70
   5  -2   1  141.69   10.20
  -3   2  -1  898.71   36.10
   3   2   1  907.11   33.30
  -3   2  -1  898.51   30.30
   3   2   1  847.52   30.20
  -3   2  -1  885.01   32.90
   3  -2   1  934.11   29.00
  -3  -2  -1  827.22   31.80
  -3  -2  -1  837.62   30.10
   3  -2   1  907.31   29.60
  -3  -2  -1  919.01   34.70
  -1   2  -1   53.79    9.00
   1   2   1   52.29   10.60
  -1   2  -1   48.50    5.80
   1   2   1   48.30    8.90
  -1   2  -1   55.29   10.60
   1   2   1   52.29    8.50
   1   2   1   47.20    6.10
   1   2   1   60.49    6.60
   1   2   1   46.40   11.40
   1  -2   1   57.99    9.00
  -1  -2  -1   29.70   10.40
   1  -2   1   65.69    9.60
   1  -2   1   58.09    6.30
  -1  -2  -1   47.50    9.10
  -1  -2  -1   60.99    6.40
   1   2  -1 3313.47   80.49
  -1   2   1 3337.87   85.19
  -1   2   1 3282.77   85.99
  -1   2   1 3361.86   84.69
  -1   2   1 3385.86   79.29
  -1   2   1 3036.60   87.69
   1   2  -1 3249.18   86.99
   1   2  -1 3292.17   86.49
   1   2  -1 3332.67   82.49
  -1   2   1 3365.36   84.09
  -1  -2   1 3264.97   87.89
   1  -2  -1 3424.76   83.49
   1  -2  -1 3215.38   84.59
   1  -2  -1 3259.17   85.29
   1  -2  -1 3220.18   86.89
  -1  -2   1 3353.06   82.69
  -1  -2   1 3317.07   85.99
   3   2  -1  820.42   27.50
   3   2  -1  809.92   29.50
  -3   2   1  872.91   26.90
  -3   2   1  848.52   33.20
  -3   2   1  861.61   28.20
  -3   2   1  915.21   33.00
  -3   2   1  933.51   31.50
  -3  -2   1  869.41   28.50
   3  -2  -1  890.31   31.60
   3  -2  -1  890.21   28.60
   3  -2  -1  871.81   30.50
  -3  -2   1  850.41   30.40
  -3  -2   1  835.82   31.10
   3  -2  -1  877.41   30.40
   3  -2  -1  874.61   27.70
  -5   2   1  385.66   17.60
  -5   2   1  387.76   13.20
  -5   2   1  399.96   22.80
   5  -2  -1  356.86   21.50
   5  -2  -1  377.96   18.10
  -5  -2   1  366.06   21.10
  -5  -2   1  394.06   20.70
  -5  -2   1  433.86   23.00
  -7   2   1  753.62   24.50
   7   2  -1  685.13   34.10
  -7   2   1  795.32   35.50
  -7  -2   1  714.93   34.70
   7  -2  -1  744.53   34.50
  -7  -2   1  797.32   32.50
  -9   2   1   44.90   15.50
  -9   2   1   33.80    4.90
   9   2  -1   28.20   14.30
   9  -2  -1   35.20   14.90
  -9  -2   1   48.30   12.30
  -9  -2   1   19.00   14.00
 -11   2   1   39.10   18.50
  11   2  -1   29.60   17.70
 -11  -2   1   12.80   16.50
  11  -2  -1   11.30   15.10
 -13   2   1   42.40   22.60
  13   2  -1   17.40   19.10
 -13  -2   1   26.00   16.40
  13  -2  -1    6.70   15.50
 -15   2   1   -1.50   20.80
  15   2  -1   17.00   17.20
  15  -2  -1   -6.30   19.70
 -15  -2   1   12.50   18.10
  17   2  -1   42.70   26.10
 -17   2   1   32.00   27.70
 -17  -2   1   58.09   30.60
  17  -2  -1  -20.60   13.70
  16   3   1   84.09   26.00
 -16   3  -1   85.89   28.60
  16  -3   1   88.69   28.00
 -16  -3  -1  103.99   28.20
 -14   3  -1   51.59   23.90
  14   3   1   80.89   26.40
  14  -3   1   43.60   23.80
 -14  -3  -1   65.09   27.60
  12   3   1  254.77   33.60
 -12   3  -1  272.17   34.10
 -12  -3  -1  245.08   32.50
  12  -3   1  157.08   26.80
 -10   3  -1  323.67   32.20
  10   3   1  384.36   25.30
 -10  -3  -1  369.96   34.50
  10  -3   1  344.37   31.60
  -8   3  -1  659.13   37.50
  -8   3  -1  639.24   20.80
  -8   3  -1  598.54   38.90
   8   3   1  633.74   31.20
   8  -3   1  630.64   21.20
  -8  -3  -1  602.84   34.80
   8  -3   1  634.24   33.80
  -8  -3  -1  648.74   36.10
  -6   3  -1 1646.74   60.69
   6   3   1 1773.82   59.09
  -6   3  -1 1746.83   65.29
  -6   3  -1 1823.12   51.89
  -6  -3  -1 1802.92   60.39
  -6  -3  -1 1745.83   59.19
   6  -3   1 1860.41   51.29
   6  -3   1 1743.43   57.79
  -4   3  -1  102.29   17.50
  -4   3  -1   91.19   12.20
   4   3   1   78.29   14.70
  -4   3  -1  123.29   13.40
  -4   3  -1   91.99   14.10
   4  -3   1   88.09   11.50
  -4  -3  -1   93.29   16.20
  -4  -3  -1  101.09   12.30
   4  -3   1  113.49   12.90
  -4  -3  -1   72.69   13.20
   2   3   1  572.14   21.80
  -2   3  -1  554.04   28.50
  -2   3  -1  626.34   25.50
   2   3   1  570.84   21.50
   2   3   1  552.04   29.30
  -2   3  -1  537.15   20.70
  -2  -3  -1  554.14   21.10
  -2  -3  -1  572.24   25.80
   2  -3   1  551.54   26.10
   2  -3   1  538.85   21.10
  -2  -3  -1  623.04   28.70
   0   3   1 3414.06  100.29
   0   3  -1 3682.83   89.59
   0   3   1 3520.25   92.49
   0   3  -1 3637.84   97.69
   0   3   1 3654.03   88.39
   0  -3   1 3603.44   98.19
   0  -3  -1 3586.04   99.99
   0  -3  -1 3607.14   92.29
   0  -3  -1 3553.64   95.49
   0  -3   1 3672.13   89.79
   0  -3   1 3636.14   92.99
   0  -3  -1 3611.34   94.59
  -2   3   1   25.60    9.60
   2   3  -1   44.10    6.50
  -2   3   1   38.10    6.60
  -2   3   1   20.50   10.80
   2   3  -1   26.60    9.30
  -2  -3   1   22.50    7.90
   2  -3  -1   31.30    8.30
   2  -3  -1   28.50   10.10
   2  -3  -1   40.10    9.00
  -2  -3   1   28.80   11.30
   2  -3  -1   32.70    8.70
  -4   3   1 3691.33   97.79
  -4   3   1 3613.34  101.09
  -4   3   1 3711.53  105.29
   4   3  -1 3845.62  102.79
  -4   3   1 3720.83   96.39
   4  -3  -1 3670.13   98.29
  -4  -3   1 3754.72   99.09
  -4  -3   1 3686.83  104.59
   4  -3  -1 3677.73  100.59
  -6   3   1  542.45   34.90
  -6   3   1  617.84   26.30
  -6   3   1  639.64   21.10
  -6   3   1  593.54   28.70
   6  -3  -1  616.94   29.80
  -6  -3   1  578.14   30.60
  -6  -3   1  578.34   29.40
  -6  -3   1  592.84   28.40
  -8   3   1    9.60   12.00
  -8   3   1    3.60    6.80
  -8  -3   1   12.80    9.60
   8  -3  -1   -5.90   11.10
  -8  -3   1   -7.30   11.00
  -8  -3   1    3.70   10.70
 -10   3   1   86.19   20.30
 -10   3   1  101.39    8.60
  10   3  -1   88.59   19.80
  10  -3  -1  107.69   18.80
 -10  -3   1   94.29   17.60
 -10  -3   1   97.29   20.60
  12   3  -1   78.59   16.20
 -12   3   1   57.39   21.70
  12   3  -1   88.49   22.60
  12  -3  -1   65.59   20.10
 -12  -3   1   68.29   22.00
  14   3  -1  184.68   32.10
 -14   3   1   99.19   25.90
 -14  -3   1  169.98   31.00
  14  -3  -1  139.19   27.60
  16   3  -1  232.18   36.70
 -16   3   1  294.67   41.30
  16  -3  -1  232.68   36.90
 -16  -3   1  253.17   38.70
  15   4   1   -6.50   19.70
 -15   4  -1  -12.80   19.90
  15  -4   1  -46.00   20.00
 -15  -4  -1   25.50   25.20
 -13   4  -1  -16.00   19.10
  13   4   1  -11.70   16.80
  13  -4   1    3.70   18.10
 -13  -4  -1    7.40   20.00
 -11   4  -1   -3.40   17.30
  11   4   1  -16.00   11.80
 -11  -4  -1   16.10   17.80
  11  -4   1   10.10   15.80
  -9   4  -1   11.90    6.90
  -9   4  -1   13.20   15.10
   9   4   1   -9.80   10.10
  -9   4  -1   11.60   14.70
  -9  -4  -1   20.20   15.40
  -9  -4  -1   21.80   15.40
   9  -4   1   12.90   13.60
  -7   4  -1  190.18   22.70
  -7   4  -1  174.78   16.20
   7   4   1  130.59   19.10
  -7   4  -1  146.29   23.50
  -7  -4  -1  153.18   19.60
   7  -4   1  183.48   20.20
   7  -4   1  189.98   16.70
  -7  -4  -1  168.68   22.20
   5   4   1   42.70   15.00
  -5   4  -1   34.50   13.50
   5   4   1   48.90   11.60
  -5   4  -1   38.60   16.10
  -5   4  -1   35.10   11.00
  -5  -4  -1   19.50   10.20
  -5  -4  -1   41.20   14.90
   5  -4   1   33.60   10.20
  -5  -4  -1   34.80   11.00
   5  -4   1   46.30   11.10
   3   4   1 1008.60   35.80
  -3   4  -1 1043.20   44.30
  -3   4  -1 1068.09   38.30
   3   4   1 1057.49   45.50
   3  -4   1  999.20   34.80
  -3  -4  -1 1094.09   45.10
   3  -4   1 1020.80   40.30
   3  -4   1 1008.40   37.90
  -3  -4  -1 1060.89   40.60
  -1   4  -1   14.80    6.10
  -1   4  -1   31.80   11.30
   1   4   1   15.70    5.80
   1   4   1   20.60    7.30
   1   4   1   28.20   13.40
   1  -4   1   26.40    6.70
   1  -4   1   10.80   10.80
  -1  -4  -1   17.20    9.60
  -1  -4  -1    7.20   11.80
   1  -4   1   23.20    8.70
  -1   4   1 1302.57   44.00
  -1   4   1 1328.27   50.29
  -1   4   1 1295.27   35.30
   1   4  -1 1309.37   45.90
   1   4  -1 1270.97   37.50
  -1  -4   1 1305.17   49.20
   1  -4  -1 1271.17   42.70
   1  -4  -1 1286.67   44.60
  -1  -4   1 1335.27   42.70
   1  -4  -1 1261.07   48.60
   3   4  -1  212.48   17.50
  -3   4   1  252.47   22.90
  -3   4   1  188.18   19.40
  -3   4   1  227.38   14.50
  -3  -4   1  217.38   16.20
   3  -4  -1  201.98   17.90
   3  -4  -1  197.78   20.10
  -3  -4   1  229.38   23.20
   3  -4  -1  207.58   18.90
  -5   4   1   86.99   14.40
  -5   4   1   76.39   12.50
   5   4  -1   84.69   14.50
  -5   4   1   77.49   17.20
   5  -4  -1   74.29   13.30
   5  -4  -1   86.79   14.00
  -5  -4   1   74.09   16.70
  -5  -4   1   76.99   13.40
  -7   4   1  653.33   30.50
  -7   4   1  578.94   31.80
   7   4  -1  556.34   33.20
  -7   4   1  604.04   40.00
  -7   4   1  618.24   23.40
  -7  -4   1  556.24   31.40
  -7  -4   1  597.24   35.50
   7  -4  -1  554.44   31.60
  -7  -4   1  634.94   32.90
   9   4  -1  -32.00   10.60
  -9   4   1   13.30   14.60
  -9   4   1    5.10    8.40
  -9  -4   1   30.60   14.50
  -9  -4   1    6.50   12.90
   9  -4  -1   -3.30   13.10
  -9  -4   1    0.90   13.20
  11   4  -1   21.00   16.00
 -11   4   1   15.20   17.40
 -11  -4   1   29.70   17.70
  11  -4  -1   56.59   18.70
 -13   4   1   17.30   18.50
  13   4  -1   -3.10   17.40
 -13  -4   1    1.60   19.10
  13  -4  -1   -4.20   18.00
  15   4  -1   26.60   23.70
 -15   4   1   48.70   26.70
  15  -4  -1   23.60   22.90
 -15  -4   1   24.40   21.80
 -14   5  -1  182.68   33.60
  14   5   1  286.57   39.60
  14  -5   1  157.18   29.80
 -14  -5  -1  168.68   32.60
  12   5   1   97.29   25.90
 -12   5  -1  122.49   26.80
  12  -5   1   88.89   24.00
 -12  -5  -1  131.89   28.90
  10   5   1  -18.50   13.60
 -10   5  -1    8.50   18.80
 -10  -5  -1    9.70   16.70
  10  -5   1   -4.70   14.50
 -10  -5  -1    8.10   16.20
   8   5   1   -5.20   13.80
  -8   5  -1    7.60   13.50
  -8   5  -1   25.20   20.50
  -8   5  -1    3.30    9.10
   8   5   1    5.20   13.60
  -8  -5  -1   16.20   13.60
   8  -5   1   13.50   12.90
  -8  -5  -1   15.10   15.20
  -6   5  -1  197.78   23.40
   6   5   1  209.98   20.80
   6   5   1  241.38   27.90
  -6   5  -1  157.88   19.30
  -6   5  -1  224.28   27.60
  -6  -5  -1  208.38   24.10
   6  -5   1  210.48   21.60
  -6  -5  -1  222.08   21.50
   6  -5   1  211.58   21.40
  -6  -5  -1  206.48   28.40
  -4   5  -1  694.53   33.20
  -4   5  -1  695.23   37.00
  -4   5  -1  630.34   38.80
   4   5   1  668.53   39.90
   4   5   1  659.73   29.90
   4  -5   1  654.33   32.50
   4  -5   1  668.83   33.90
   4  -5   1  645.64   28.60
  -4  -5  -1  667.23   34.50
  -4  -5  -1  657.33   40.30
   2   5   1  284.27   29.50
  -2   5  -1  283.77   27.00
  -2   5  -1  289.57   21.30
   2   5   1  301.67   19.80
  -2   5  -1  355.56   27.80
   2  -5   1  263.37   17.20
  -2  -5  -1  281.97   29.60
   2  -5   1  342.17   21.50
   2  -5   1  353.36   27.60
  -2  -5  -1  329.87   23.70
   0   5   1   51.99   12.00
   0   5  -1   56.19   14.50
   0   5   1   17.10   14.50
   0   5   1   39.20    6.90
   0  -5   1   43.80   11.60
   0  -5  -1   59.59   16.80
   0  -5  -1   28.60   11.40
   0  -5   1   27.70   14.20
  -2   5   1   -3.60   12.10
  -2   5   1    6.30   11.90
   2   5  -1    9.60   10.10
  -2   5   1   19.10    6.60
  -2  -5   1   23.30   14.50
   2  -5  -1   11.50   10.10
   2  -5  -1   11.80    8.80
  -2  -5   1   -0.20    9.40
   2  -5  -1   25.10   13.60
  -4   5   1  321.97   18.90
   4   5  -1  360.26   24.00
  -4   5   1  330.97   29.60
  -4   5   1  338.67   29.30
  -4  -5   1  328.67   23.90
   4  -5  -1  335.47   27.20
   4  -5  -1  348.97   23.60
  -4  -5   1  389.46   31.00
   4  -5  -1  336.47   24.70
  -6   5   1  482.65   26.70
  -6   5   1  462.75   29.70
  -6   5   1  470.85   35.60
   6   5  -1  495.75   30.20
   6  -5  -1  488.65   28.90
  -6  -5   1  520.65   29.70
  -6  -5   1  469.95   35.20
   6  -5  -1  479.45   31.00
  -8   5   1  459.05   27.90
   8   5  -1  407.96   31.60
  -8   5   1  440.36   30.40
  -8  -5   1  534.55   38.10
   8  -5  -1  535.05   33.50
  -8  -5   1  502.35   32.40
  10   5  -1   66.49   19.40
 -10   5   1   71.39   18.80
 -10   5   1   76.69   14.00
  10   5  -1   21.70   18.70
  10   5  -1   45.80   19.20
 -10  -5   1   47.00   18.90
  10  -5  -1   79.09   21.40
 -10  -5   1   54.79   20.50
  12   5  -1   27.20   20.20
 -12   5   1   77.09   21.50
  12   5  -1   34.10   17.10
 -12  -5   1   37.90   20.90
  12  -5  -1   28.70   20.30
 -14   5   1  130.99   26.90
  14   5  -1  102.09   26.60
  14  -5  -1   33.10   21.80
 -14  -5   1   90.39   29.20
  13   6   1  -14.70   19.10
 -13  -6  -1   49.99   21.80
  13  -6   1    4.60   20.60
  11   6   1   10.30   15.30
 -11   6  -1  -11.40   17.30
 -11  -6  -1    8.10   19.60
  11  -6   1   -4.20   14.70
  -9   6  -1    2.40   20.30
  -9   6  -1    0.70   15.00
   9   6   1    0.20   16.60
   9   6   1  -12.00   12.00
   9  -6   1    8.70   13.10
  -9  -6  -1   23.40   16.40
   7   6   1   11.00   17.90
  -7   6  -1   11.30   10.70
   7   6   1   -3.10   10.20
  -7   6  -1   27.00   14.90
  -7   6  -1   35.20   20.20
   7  -6   1    3.80   12.90
   7  -6   1   -0.20    9.90
  -7  -6  -1    0.20   15.50
   7  -6   1   33.00   17.80
  -5   6  -1   12.10   12.80
  -5   6  -1    9.30   13.90
   5   6   1   11.00   18.10
   5   6   1    7.80    9.90
  -5   6  -1   17.00   18.30
   5  -6   1   11.20   12.50
  -5  -6  -1   18.50   17.70
  -5  -6  -1    4.00   13.90
   5  -6   1   27.70   15.00
   5  -6   1    2.50    8.60
   3   6   1   94.59   22.90
  -3   6  -1   64.09   14.90
   3   6   1   72.09   14.40
  -3   6  -1  106.29   23.00
  -3   6  -1   65.59   19.00
  -3  -6  -1   63.59   16.80
   3  -6   1   63.79   15.00
   3  -6   1   78.59   12.10
  -3  -6  -1   65.59   21.70
   3  -6   1   69.59   18.40
  -1   6  -1  -15.90   13.10
  -1   6  -1  -21.10   13.10
   1   6   1   -6.90   15.00
   1   6   1    9.00   10.60
  -1  -6  -1    6.70   11.90
   1  -6   1   -6.70   10.00
  -1  -6  -1    8.60   16.20
   1  -6   1  -11.80   13.50
  -1   6   1   10.00    6.90
  -1   6   1   11.10   15.60
   1   6  -1    2.40   12.10
  -1   6   1   30.70   14.60
   1  -6  -1   11.90   11.40
   1  -6  -1   10.40   16.40
  -1  -6   1    9.60   10.90
  -1  -6   1    0.10   11.30
  -3   6   1   22.10   14.50
  -3   6   1   26.70   15.00
   3   6  -1   14.80   12.90
  -3   6   1    9.30    7.40
   3  -6  -1   14.00   10.60
  -3  -6   1   10.70   13.00
   3  -6  -1    4.10   11.50
  -3  -6   1   16.60   12.10
   3  -6  -1    5.30   15.00
  -5   6   1   -6.30   15.30
  -5   6   1   20.10    9.40
   5   6  -1    7.50   12.10
  -5   6   1   16.60   15.90
  -5  -6   1   -4.20   11.40
   5  -6  -1    5.50   14.80
   5  -6  -1   -4.30   12.30
  -5  -6   1    8.10   16.50
   5  -6  -1   -5.40   11.10
   7   6  -1   70.39   17.90
  -7   6   1   98.79   18.90
  -7   6   1  103.39   19.60
  -7   6   1   65.89   21.80
  -7  -6   1   84.79   23.40
   7  -6  -1   84.99   20.50
  -7  -6   1   84.49   19.30
   7  -6  -1   81.59   18.00
   9   6  -1   10.40   20.70
   9   6  -1  -14.50   11.90
  -9   6   1    4.30   11.00
  -9  -6   1   16.20   16.10
   9  -6  -1   -1.30   17.10
  -9  -6   1   10.00   17.60
   9  -6  -1    1.70   14.20
  11   6  -1   -9.10   17.00
  11   6  -1    8.90   16.70
  11   6  -1    2.20   16.50
  11  -6  -1    7.10   15.60
  13   6  -1  -61.49   16.10
  13   6  -1  -10.90   15.00
  13   6  -1   -4.20   25.30
  13  -6  -1   -6.60   18.40
  12   7   1   88.29   25.00
  10   7   1    2.70   18.80
 -10  -7  -1  -17.00   19.00
  10  -7   1   -1.20   19.70
   8   7   1   14.50   22.30
  -8   7  -1  -12.60   10.90
  -8   7  -1   14.10   22.40
   8  -7   1   -6.70   15.30
  -8  -7  -1   25.50   19.30
   8  -7   1   -2.50   11.30
   6   7   1    8.00   21.60
  -6   7  -1   34.40   15.90
  -6   7  -1   -8.30   18.80
   6  -7   1   10.90    9.50
  -6  -7  -1   -9.40   15.10
   6  -7   1   22.10   16.70
   6  -7   1   18.00   15.20
   4   7   1  667.73   47.80
  -4   7  -1  644.64   44.90
  -4   7  -1  598.34   42.50
   4   7   1  609.24   33.40
   4  -7   1  578.94   28.80
   4  -7   1  637.44   41.70
   4  -7   1  686.53   36.60
  -4  -7  -1  653.83   39.30
  -4  -7  -1  588.94   47.10
  -2   7  -1  520.75   38.90
  -2   7  -1  471.65   40.80
   2   7   1  415.26   41.10
   2   7   1  456.25   30.30
  -2  -7  -1  420.26   42.80
  -2  -7  -1  477.05   33.40
   2  -7   1  470.35   41.70
   2  -7   1  419.36   29.10
   0   7   1   74.59   21.80
   0   7  -1   89.99   22.40
   0   7  -1   71.29   22.00
   0   7   1   62.59   16.90
   0  -7  -1   77.39   23.00
   0  -7  -1   26.40   16.10
   0  -7   1   70.89   16.60
   0  -7   1   48.10   19.70
   2   7  -1   52.39   21.80
  -2   7   1   40.60   20.80
   2   7  -1   83.39   19.40
  -2   7   1   67.29   18.80
  -2  -7   1   46.70   20.90
   2  -7  -1   53.99   21.40
  -2  -7   1   70.19   17.10
   2  -7  -1   27.00   15.20
   4   7  -1    2.20   18.90
   4   7  -1   15.50   13.70
  -4   7   1   17.80   16.40
  -4   7   1   -5.00   15.80
  -4  -7   1  -10.70   13.50
   4  -7  -1   15.90   10.40
   4  -7  -1   -3.70   14.50
  -4  -7   1  -21.50   14.70
   4  -7  -1  -11.90   15.50
  -6   7   1  231.48   29.50
   6   7  -1  350.86   39.90
  -6   7   1  350.36   37.70
   6   7  -1  278.47   28.60
  -6  -7   1  330.07   31.20
  -6  -7   1  302.07   39.00
   6  -7  -1  295.57   30.30
   6  -7  -1  309.57   27.60
   8   7  -1  294.07   39.20
  -8   7   1  371.06   33.50
   8   7  -1  356.06   34.30
  -8  -7   1  262.17   37.20
  -8  -7   1  310.27   32.00
   8  -7  -1  297.57   29.80
   8  -7  -1  291.17   32.30
  10   7  -1   -0.60   15.00
  10   7  -1   34.20   26.50
 -10  -7   1    3.30   16.00
  10  -7  -1   -0.40   19.20
  10  -7  -1   46.70   20.70
  12   7  -1  -14.30   21.10
  12  -7  -1  -38.00   18.60
  12  -7  -1   -6.10   17.10
   9   8   1   84.39   28.30
  -9   8  -1   61.79   29.90
  -9  -8  -1   29.10   22.40
   9  -8   1   55.69   20.80
  -7   8  -1   77.89   26.40
  -7   8  -1   65.69   21.70
   7   8   1  158.48   33.00
  -7  -8  -1   82.39   23.50
   7  -8   1   78.59   20.00
  -5   8  -1  110.19   28.70
  -5   8  -1   94.69   23.90
   5   8   1   95.39   29.00
   5  -8   1   94.79   21.00
  -5  -8  -1   62.39   21.10
   5  -8   1  170.28   30.80
   3   8   1   79.49   26.10
  -3   8  -1  142.59   28.80
  -3   8  -1  139.39   29.30
   3  -8   1  114.19   20.30
   3  -8   1  143.29   29.10
  -3  -8  -1  118.49   23.00
  -1   8  -1   28.00   20.10
   1   8   1   30.50   22.50
  -1   8  -1   63.19   24.40
   1  -8   1   60.09   18.00
   1  -8   1   85.29   25.20
  -1  -8  -1   88.29   26.40
  -1  -8  -1   60.39   18.90
   1   8  -1  343.17   35.90
   1   8  -1  297.47   36.80
  -1   8   1  351.66   40.40
  -1  -8   1  296.07   29.10
  -1  -8   1  368.06   42.30
   1  -8  -1  304.87   31.50
   1  -8  -1  252.67   36.10
   3   8  -1  209.88   35.40
   3   8  -1  252.07   30.10
  -3   8   1  243.58   32.30
  -3   8   1  242.98   34.80
  -3  -8   1  274.57   28.90
   3  -8  -1  296.17   31.70
  -3  -8   1  274.47   38.70
   5   8  -1  105.19   28.90
  -5   8   1  135.69   26.80
  -5   8   1  138.09   27.30
   5   8  -1  120.49   23.30
  -5  -8   1  171.58   32.90
  -5  -8   1  151.78   21.80
   5  -8  -1  118.79   24.00
   5  -8  -1  122.59   18.30
   7   8  -1  154.48   33.10
  -7   8   1   85.99   25.80
  -7   8   1  104.09   24.30
   7  -8  -1   80.39   22.20
  -7  -8   1  115.29   22.60
  -7  -8   1  118.39   32.70
   9   8  -1   24.00   23.10
  -9  -8   1   -5.40   17.40
   9  -8  -1  -17.00   17.70
  -6   9  -1  187.68   36.60
   6   9   1  216.38   40.20
  -6   9  -1  258.87   36.60
  -6  -9  -1  226.98   33.40
   6  -9   1  215.98   29.20
  -4   9  -1   14.90   21.30
  -4   9  -1   44.10   22.40
   4   9   1    8.50   23.00
   4  -9   1   -6.70   25.10
  -4  -9  -1  -17.60   16.40
   4  -9   1   16.60   17.60
   2   9   1   18.50   24.40
  -2   9  -1   24.60   22.60
  -2   9  -1   53.89   25.20
   2  -9   1   54.39   19.00
  -2  -9  -1   11.20   16.80
   2  -9   1   45.60   26.90
   0   9   1  246.98   38.30
   0   9  -1  266.77   38.00
   0  -9  -1  280.47   31.80
   0  -9   1  275.47   31.60
   0  -9   1  386.66   45.90
   2   9  -1    5.80   19.30
  -2   9   1    2.40   21.00
   2  -9  -1  -13.40   13.00
  -2  -9   1    2.60   14.30
  -2  -9   1  -29.20   18.80
  -4   9   1  265.67   38.40
   4   9  -1  280.87   39.70
  -4  -9   1  235.48   41.20
   4  -9  -1  316.37   33.70
  -4  -9   1  302.57   33.10
   6   9  -1  105.59   30.70
  -6   9   1   61.69   25.30
  -6  -9   1   82.39   23.60
  -6  -9   1   69.69   30.50
   6  -9  -1   79.39   22.40
 -16   0  -2  -42.00   20.30
  16   0   2   38.70   23.70
 -14   0  -2   29.40   22.30
  14   0   2   60.29   24.30
 -12   0  -2    8.30   17.70
  12   0   2    0.90   17.20
 -10   0  -2  151.98   25.70
  10   0   2  158.08   24.90
  -8   0  -2  731.23   40.00
   8   0   2  734.83   37.80
  -6   0  -2 4043.80  118.69
   6   0   2 4319.97  100.29
  -4   0  -2    4.10   11.10
   4   0   2   24.10    4.20
  -4   0  -2    9.10   10.20
  -4   0  -2   12.70    4.40
  -2   0  -2 4108.49  107.89
   2   0   2 4229.18  108.39
   2   0   2 4292.27  102.69
  -2   0  -2 4068.29  106.69
  -2   0  -2 4121.69  102.39
  -2   0  -2 4256.67  105.69
   2   0   2 4124.09  106.89
   2   0   2 4304.27  105.49
   0   0  -2   21.60    6.00
   0   0   2    9.90    5.30
   0   0   2   21.50    6.20
   0   0  -2   20.10    4.10
   0   0   2   22.70    4.90
   0   0  -2   24.70    4.80
   0   0   2   18.90    4.60
  -2   0   2   26.80    6.70
  -2   0   2   38.50    6.50
   2   0  -2   44.80    6.10
   2   0  -2   37.90    6.40
   2   0  -2   28.10    7.20
  -4   0   2 9821.12  239.38
  -4   0   2 9780.72  238.98
   4   0  -2 9843.02  236.28
  -4   0   2 9999.00  235.08
  -4   0   2 9897.11  236.48
   4   0  -2 9699.13  234.58
   4   0  -2 9759.22  239.28
   4   0  -2 9724.73  239.08
  -6   0   2  270.47   19.60
   6   0  -2  220.98   11.90
  -6   0   2  238.58   11.60
   6   0  -2  229.68   18.20
   6   0  -2  244.38   13.70
  -8   0   2 1439.46   52.29
   8   0  -2 1347.87   40.70
  -8   0   2 1395.06   38.70
   8   0  -2 1397.96   50.29
   8   0  -2 1391.16   38.70
  10   0  -2    8.40    6.80
 -10   0   2   18.60   15.00
  10   0  -2   -0.50   12.40
 -12   0   2  290.17   31.80
  12   0  -2  275.87   31.20
 -14   0   2  444.36   45.70
  14   0  -2  318.97   36.70
  16   0  -2   59.79   25.50
 -16   0   2   33.20   21.40
  18   0  -2   30.00   26.60
 -18   0   2   30.20   27.90
  15   1   2    8.10   19.70
 -15   1  -2   12.10   22.90
 -15  -1  -2    8.00   24.90
  15  -1   2    5.00   18.10
 -13   1  -2   33.70   17.90
  13   1   2   10.20   14.50
  13  -1   2   47.50   18.30
 -13  -1  -2   61.99   23.60
  11   1   2   23.90   16.90
 -11   1  -2   -1.50   18.00
  11  -1   2   19.70   13.40
 -11  -1  -2   19.80   17.10
  -9   1  -2  111.39   22.00
   9   1   2  128.49    9.50
   9  -1   2  122.29   21.00
  -9  -1  -2  167.88   25.60
   9  -1   2  114.69   11.70
  -7   1  -2  475.65   30.20
   7   1   2  529.15   20.30
   7  -1   2  527.55   29.80
  -7  -1  -2  595.54   33.90
   5   1   2   -0.50    5.40
  -5   1  -2    6.50    9.30
  -5   1  -2    5.20   11.60
  -5   1  -2   14.40    2.00
   5  -1   2   13.00    9.90
  -5  -1  -2   -2.40    9.30
  -5  -1  -2    9.00    8.70
  -3   1  -2  794.92   33.10
  -3   1  -2  827.32   24.00
   3   1   2  839.52   28.00
  -3   1  -2  837.62   34.00
   3   1   2  856.91   29.60
   3  -1   2  850.91   28.20
  -3  -1  -2  842.72   32.20
  -3  -1  -2  865.41   30.90
  -3  -1  -2  863.91   29.10
  -1   1  -2  474.55   17.40
   1   1   2  464.45   15.20
   1   1   2  471.15   18.90
   1   1   2  465.85   18.10
  -1   1  -2  445.46   19.50
   1   1   2  472.35   19.70
  -1  -1  -2  462.15   19.50
   1  -1   2  465.55   20.60
  -1  -1  -2  466.05   19.20
  -1  -1  -2  491.55   18.40
   1  -1   2  482.95   19.20
  -1   1   2  703.63   25.20
   1   1  -2  716.13   19.00
   1   1  -2  739.03   24.50
   1   1  -2  707.33   25.00
  -1   1   2  722.83   23.40
  -1   1   2  708.03   23.60
  -1  -1   2  687.23   24.90
  -1  -1   2  745.43   25.40
   1  -1  -2  697.63   23.30
   1  -1  -2  721.73   24.30
  -1  -1   2  730.83   19.00
   1  -1  -2  763.72   25.30
  -3   1   2   68.49   10.20
  -3   1   2   87.69    8.30
   3   1  -2   94.49   10.50
   3   1  -2   88.29    8.20
   3   1  -2   96.89   11.10
  -3   1   2  101.09   10.00
   3   1  -2   89.29    7.90
  -3  -1   2   91.39    8.50
   3  -1  -2   92.09   10.10
  -3  -1   2   82.99   10.10
   3  -1  -2  100.69    8.50
   3  -1  -2   94.29    9.90
  -5   1   2  928.21   24.60
  -5   1   2  879.81   29.00
   5   1  -2  906.01   30.60
  -5   1   2  878.41   31.70
   5   1  -2  894.71   31.90
  -5  -1   2  955.30   31.20
   5  -1  -2  881.01   29.00
   5  -1  -2  894.11   32.90
  -5  -1   2  831.32   33.60
  -7   1   2  122.49   10.30
  -7   1   2  108.79   15.60
   7   1  -2  119.99   15.90
  -7  -1   2  140.89   12.70
   7  -1  -2  100.69   10.20
   7  -1  -2  149.29   16.90
  -7  -1   2  127.59   17.10
   9   1  -2  118.59   18.70
  -9   1   2  165.68   19.90
   9  -1  -2  158.98   19.50
   9  -1  -2  148.49   11.50
  -9  -1   2  145.59   20.50
  -9  -1   2  149.49   13.80
 -11   1   2   35.50   18.30
  11   1  -2   40.50   17.60
  11  -1  -2   61.39   15.00
 -11  -1   2   37.50   18.20
  13   1  -2   39.10   19.30
 -13   1   2   14.60   19.80
  13  -1  -2   41.40   16.00
 -13  -1   2   62.19   23.20
 -15   1   2   28.90   23.50
  15   1  -2   -1.20   19.40
  15  -1  -2  -18.30   12.30
 -15  -1   2   19.20   23.80
  17   1  -2   32.10   23.30
 -17   1   2   -8.40   23.10
  17  -1  -2   16.30   23.40
 -17  -1   2  -22.00   21.50
  16   2   2  184.68   33.40
 -16   2  -2  195.28   34.30
  16  -2   2  179.28   32.50
 -16  -2  -2  179.08   38.40
  14   2   2   19.90   20.70
 -14   2  -2   53.09   24.40
 -14  -2  -2   38.90   22.60
  14  -2   2   -5.10   16.90
 -12   2  -2   63.89   23.20
  12   2   2   25.20   18.70
 -12  -2  -2   21.50   15.70
  12  -2   2   23.40   17.50
 -10   2  -2  265.27   32.30
  10   2   2  296.17   18.70
  10  -2   2  256.47   27.60
 -10  -2  -2  314.47   33.20
  -8   2  -2  728.03   40.00
   8   2   2  807.62   31.40
   8  -2   2  798.02   39.20
  -8  -2  -2  780.92   39.60
   8  -2   2  846.32   27.10
  -8  -2  -2  764.62   40.90
  -6   2  -2  273.17   24.70
   6   2   2  233.68   16.70
  -6   2  -2  268.87   10.50
  -6   2  -2  262.67    9.90
  -6   2  -2  275.97   27.30
  -6  -2  -2  226.68   22.30
  -6  -2  -2  231.48   21.40
   6  -2   2  241.88   14.60
   6  -2   2  282.67   20.40
  -4   2  -2   75.39   14.70
   4   2   2   78.59   11.40
  -4   2  -2   32.70   14.40
  -4  -2  -2   75.59   12.40
   4  -2   2   84.29   12.10
  -4  -2  -2   77.79   13.20
   4  -2   2   71.79    9.90
  -2   2  -2  169.28   13.50
   2   2   2  192.78   16.70
  -2   2  -2  185.98   16.50
   2   2   2  194.78   13.50
  -2   2  -2  179.58   18.10
  -2  -2  -2  174.68   15.70
  -2  -2  -2  176.18   12.90
   2  -2   2  186.78   11.40
   2  -2   2  184.38   14.20
   0   2  -2 1487.65   46.90
   0   2   2 1586.34   46.40
   0   2  -2 1512.45   48.00
   0   2   2 1581.84   49.60
   0   2   2 1568.04   38.80
   0   2   2 1584.44   39.40
   0  -2  -2 1518.45   38.80
   0  -2  -2 1505.75   46.20
   0  -2  -2 1548.74   45.60
   0  -2   2 1556.44   47.40
   0  -2   2 1584.84   40.90
  -2   2   2 3041.20   81.59
   2   2  -2 3171.78   75.39
   2   2  -2 3137.89   76.39
  -2   2   2 2874.21   83.69
   2   2  -2 3046.90   83.49
   2  -2  -2 3048.60   79.09
  -2  -2   2 3116.69   76.79
   2  -2  -2 3119.59   82.59
   2  -2  -2 3106.09   74.49
   2  -2  -2 3096.29   82.09
  -2  -2   2 3106.09   83.89
   4   2  -2  595.64   22.20
  -4   2   2  546.55   20.80
  -4   2   2  578.44   24.10
  -4   2   2  583.14   20.30
   4   2  -2  533.05   20.50
   4  -2  -2  592.24   26.70
  -4  -2   2  597.84   26.40
  -4  -2   2  534.65   21.80
   4  -2  -2  524.65   24.10
   4  -2  -2  548.95   21.40
   6   2  -2  347.47   20.60
  -6   2   2  416.76   13.50
  -6   2   2  436.56   22.10
  -6   2   2  427.36   19.60
   6  -2  -2  401.56   22.40
  -6  -2   2  404.96   22.20
   6  -2  -2  406.16   22.70
  -6  -2   2  411.86   24.70
  -8   2   2    7.40    6.40
  -8   2   2   14.70   11.20
   8   2  -2    3.10   10.00
   8  -2  -2    5.10    7.20
  -8  -2   2   23.30   10.50
  -8  -2   2   10.80   11.70
   8  -2  -2    3.30   11.30
  10   2  -2  641.14   37.60
 -10   2   2  690.93   23.60
 -10   2   2  780.42   40.40
 -10  -2   2  721.13   32.40
  10  -2  -2  597.44   36.90
 -10  -2   2  659.73   39.20
  12   2  -2  440.36   39.10
 -12   2   2  530.35   39.90
  12  -2  -2  402.46   37.30
 -12  -2   2  489.05   38.90
  14   2  -2  164.98   28.80
 -14   2   2  145.09   30.20
 -14  -2   2  150.48   30.00
  14  -2  -2  137.69   25.20
 -16   2   2   90.09   28.60
  16   2  -2   65.39   25.60
  16  -2  -2   19.20   22.00
 -16  -2   2  105.59   31.10
  15   3   2    9.40   21.00
 -15   3  -2   -2.40   15.80
 -15  -3  -2    5.20   20.60
  15  -3   2  -18.90   19.90
  13   3   2    4.40   17.80
 -13   3  -2   -0.60   18.60
 -13  -3  -2   -1.60   13.40
  13  -3   2   -3.30   16.60
 -11   3  -2   -7.40   16.60
  11  -3   2    1.50   15.30
 -11  -3  -2  -17.90   14.90
  -9   3  -2   16.00   16.70
   9   3   2   19.50   11.60
  -9  -3  -2    9.90   14.20
   9  -3   2   16.50   13.70
  -9  -3  -2    4.20   13.30
  -7   3  -2    5.50    5.30
  -7   3  -2    2.40   10.20
   7   3   2    9.40    8.90
  -7   3  -2   -4.00   11.20
   7  -3   2   12.40   10.90
   7  -3   2    4.60    7.20
  -7  -3  -2   19.80   13.40
  -7  -3  -2   -4.50   11.00
  -5   3  -2  -10.30   10.00
  -5   3  -2    6.00   13.40
   5   3   2   14.20    9.90
  -5  -3  -2    6.40    8.50
   5  -3   2    4.10    7.30
   5  -3   2   -3.90    6.60
  -5  -3  -2   23.20   11.90
   3   3   2   62.19   13.40
  -3   3  -2   30.60   13.90
  -3   3  -2   50.79   12.30
   3   3   2   31.20    6.80
  -3  -3  -2   35.90    8.70
   3  -3   2   38.80    7.90
   3  -3   2   37.30   10.40
  -3  -3  -2   25.80   11.00
  -1   3  -2   -2.50   10.00
   1   3   2    4.60    5.30
  -1   3  -2   11.50    4.70
   1   3   2    3.00   10.60
   1   3   2   -3.70    3.70
  -1  -3  -2    8.60    9.20
  -1  -3  -2    4.40    4.20
   1  -3   2    1.20    6.40
   1  -3   2   -2.00    8.80
   1  -3   2    7.70    4.50
   1   3  -2   36.80    3.60
  -1   3   2   45.60   11.30
  -1   3   2   40.80    8.30
   1   3  -2   39.80   11.40
   1  -3  -2   25.90   10.10
   1  -3  -2   28.50    9.00
  -1  -3   2   28.60    9.70
  -1  -3   2   14.80    6.00
   1  -3  -2   30.40    6.00
   3   3  -2   43.00   11.60
   3   3  -2   69.69    8.50
  -3   3   2   36.90   11.40
  -3   3   2   47.50   12.20
  -3   3   2   44.10    5.20
   3  -3  -2   52.29   11.00
   3  -3  -2   58.59   11.80
  -3  -3   2   44.70    8.10
   3  -3  -2   63.29   12.20
  -3  -3   2   63.09   12.00
   5   3  -2   -4.40   10.10
  -5   3   2   -1.70    6.30
  -5   3   2   -1.60    9.00
  -5   3   2    7.40    5.40
  -5  -3   2    2.20    7.10
   5  -3  -2    1.10    9.30
  -5  -3   2    6.00    9.70
   5  -3  -2    5.80    6.80
  -7   3   2   28.40    9.70
  -7   3   2   28.90    4.90
   7   3  -2    9.80    9.50
  -7   3   2   36.60   11.60
  -7  -3   2   12.70   11.00
   7  -3  -2   18.80   12.50
  -7  -3   2   14.10   11.10
  -7  -3   2   39.20   10.90
   9   3  -2   -0.60   10.60
  -9   3   2  -11.20   11.00
  -9   3   2   10.80    7.50
  -9  -3   2   15.00   13.40
  -9  -3   2   21.00   11.90
   9  -3  -2    8.10   10.20
  11   3  -2   -8.80   12.50
 -11   3   2   28.30    6.90
 -11   3   2    5.40   15.30
 -11  -3   2   17.90   12.90
  11  -3  -2   24.60   15.80
 -11  -3   2    8.50   12.70
 -13   3   2   -5.70   17.00
  13   3  -2    1.10   17.50
 -13  -3   2  -21.20   15.60
  13  -3  -2   -3.20   15.30
 -15   3   2   -7.30   21.30
  15   3  -2   -1.80   18.10
  15  -3  -2    1.10   18.40
 -15  -3   2   24.20   22.80
 -17   3   2    3.50   24.60
  17   3  -2  -12.30   22.20
  17  -3  -2    6.40   23.00
 -17  -3   2    7.80   27.30
  14   4   2   16.40   21.70
 -14   4  -2    5.60   23.40
 -14  -4  -2   -0.90   21.90
  14  -4   2   -3.90   19.00
 -12   4  -2   10.90   19.20
  12  -4   2   -6.20   15.60
 -12  -4  -2    4.80   18.30
  10   4   2  283.27   27.10
 -10   4  -2  282.17   33.50
 -10  -4  -2  222.88   29.80
 -10  -4  -2  290.87   32.00
  10  -4   2  287.07   29.60
  -8   4  -2  540.55   43.10
  -8   4  -2  642.64   39.20
   8   4   2  587.74   33.60
  -8   4  -2  684.43   25.70
  -8  -4  -2  590.64   35.50
   8  -4   2  604.34   27.10
  -8  -4  -2  634.04   36.90
   8  -4   2  629.04   34.10
   6   4   2   72.49   16.00
  -6   4  -2   49.80   15.60
  -6   4  -2   83.79   21.30
  -6   4  -2   86.69   12.80
   6  -4   2   85.59   13.60
  -6  -4  -2   74.89   14.70
  -6  -4  -2   72.59   16.80
   6  -4   2   65.89   14.30
  -4   4  -2  197.68   20.50
   4   4   2  240.38   16.10
  -4   4  -2  169.48   23.40
   4   4   2  207.98   23.20
  -4  -4  -2  200.58   16.10
   4  -4   2  168.38   17.90
  -4  -4  -2  177.68   20.80
   4  -4   2  221.08   16.60
  -2   4  -2  124.19   10.80
   2   4   2   90.99   10.00
  -2   4  -2   99.99   17.80
   2   4   2  105.29   11.20
   2   4   2  117.69   19.10
  -2  -4  -2   85.59   13.40
   2  -4   2  107.79   13.00
   2  -4   2  124.09   10.30
   2  -4   2   98.09   15.60
   0   4   2 1647.44   41.70
   0   4   2 1621.64   47.70
   0   4  -2 1578.94   42.60
   0   4  -2 1586.74   56.19
   0   4   2 1612.84   59.19
   0  -4   2 1572.24   56.59
   0  -4  -2 1648.44   53.29
   0  -4   2 1599.14   48.40
   0  -4  -2 1681.93   47.00
  -2   4   2 2072.49   60.89
   2   4  -2 1914.91   63.49
   2   4  -2 1971.80   51.49
  -2   4   2 1898.21   66.69
   2  -4  -2 1927.21   60.79
  -2  -4   2 1894.61   64.99
   2  -4  -2 2033.00   62.39
  -2  -4   2 2014.50   57.09
  -4   4   2    2.90    5.00
  -4   4   2    9.40   11.60
   4   4  -2    5.90    9.60
  -4   4   2   13.90   10.80
   4  -4  -2   -2.30    9.00
  -4  -4   2   -1.50   11.20
  -4  -4   2    8.50    8.20
   4  -4  -2    6.00    8.30
  -6   4   2  187.08   16.20
  -6   4   2  189.68   20.20
   6   4  -2  163.08   20.60
  -6  -4   2  180.08   18.00
  -6  -4   2  168.08   22.20
   6  -4  -2  182.18   20.50
  -8   4   2  108.59   15.80
  -8   4   2  130.09   17.90
   8   4  -2  104.49   17.90
   8   4  -2   89.09   19.40
  -8  -4   2   86.99   18.50
  -8  -4   2   96.19   16.40
   8  -4  -2  119.29   19.60
 -10   4   2  450.85   32.30
 -10   4   2  396.06   23.10
  10   4  -2  404.26   30.30
 -10  -4   2  406.66   32.30
  10  -4  -2  427.46   30.50
 -10  -4   2  414.96   30.30
 -12   4   2  337.07   33.30
  12   4  -2  247.18   30.30
  12  -4  -2  277.77   31.40
 -12  -4   2  306.07   35.30
 -12  -4   2  284.77   30.80
  14   4  -2  137.79   28.90
 -14   4   2  155.28   29.70
  14  -4  -2  111.29   26.70
 -14  -4   2  164.78   31.50
  16   4  -2   61.49   25.50
 -16   4   2   45.60   26.40
 -16  -4   2   74.39   25.10
  16  -4  -2   57.89   26.40
 -13   5  -2   18.70   23.70
  13   5   2   20.90   22.00
  13  -5   2  -15.70   19.00
 -13  -5  -2   -5.90   17.40
 -11   5  -2   -2.20   17.20
  11   5   2   11.30   13.60
 -11  -5  -2   -1.80   16.40
 -11  -5  -2   -7.00   17.10
  11  -5   2    7.10   14.70
   9   5   2   30.40   15.90
  -9   5  -2   88.19   25.90
   9   5   2   36.50   15.30
  -9   5  -2   54.59   20.40
   9  -5   2   23.90   13.90
  -9  -5  -2   -7.00   16.10
  -9  -5  -2   31.50   16.30
   7   5   2  474.55   28.70
   7   5   2  456.55   35.70
  -7   5  -2  509.95   34.90
  -7   5  -2  481.95   26.70
  -7   5  -2  388.96   39.70
  -7  -5  -2  429.36   35.90
   7  -5   2  527.65   29.50
  -7  -5  -2  464.85   30.00
   7  -5   2  500.65   29.50
  -5   5  -2   41.80   18.70
  -5   5  -2   29.20   13.60
   5   5   2   50.39   11.40
  -5   5  -2   41.80   15.30
   5   5   2   38.20   16.10
   5  -5   2   47.60   14.30
  -5  -5  -2   34.90   14.70
  -5  -5  -2   45.90   11.50
   5  -5   2   38.80   11.30
   3   5   2  405.06   34.40
  -3   5  -2  437.36   28.80
   3   5   2  396.66   21.50
  -3   5  -2  523.65   35.30
   3  -5   2  458.25   21.00
   3  -5   2  495.65   26.90
   3  -5   2  468.75   29.50
  -3  -5  -2  474.95   29.80
   1   5   2   28.50    6.50
   1   5   2   25.40    8.30
   1   5   2   11.40   14.20
  -1   5  -2   21.20   13.70
  -1   5  -2   15.20    6.30
  -1  -5  -2    6.70    9.10
   1  -5   2   10.80    5.40
   1  -5   2    5.50   11.70
   1  -5   2    3.00    7.90
  -1   5   2  161.38   23.00
  -1   5   2  214.38   19.00
   1   5  -2  188.88   10.80
   1   5  -2  164.18   20.50
   1  -5  -2  206.08   20.90
  -1  -5   2  217.58   18.00
  -1  -5   2  221.28   25.30
   3   5  -2  137.59   11.30
   3   5  -2  131.19   18.10
  -3   5   2  130.29    5.70
  -3   5   2  129.39   18.40
  -3   5   2  129.79    5.60
  -3   5   2  106.89   19.40
   3  -5  -2  110.69   17.30
  -3  -5   2  121.99   20.90
   3  -5  -2  103.29   16.00
  -3  -5   2  147.99   15.60
  -5   5   2  296.97   28.70
  -5   5   2  245.68   25.80
  -5   5   2  289.07   15.60
   5   5  -2  291.77   24.50
  -5  -5   2  300.07   31.20
   5  -5  -2  321.37   25.60
   5  -5  -2  287.07   26.10
  -5  -5   2  312.07   22.60
   7   5  -2   59.99   16.50
  -7   5   2   83.39   13.00
  -7   5   2   59.99   16.70
  -7  -5   2   31.40   17.40
  -7  -5   2   56.99   15.60
   7  -5  -2   90.29   19.10
   7  -5  -2   49.99   16.00
   9   5  -2   87.49   18.20
  -9   5   2   74.99   15.00
   9   5  -2   76.89   21.10
  -9   5   2   85.59   16.60
   9  -5  -2   71.39   19.20
  -9  -5   2   80.39   18.50
  -9  -5   2   69.39   21.00
  11   5  -2    8.80   15.80
  11   5  -2  -23.10   14.30
 -11   5   2   14.10   13.90
 -11  -5   2   12.30   17.20
  11  -5  -2   21.70   18.30
  13   5  -2    0.80   18.10
  13   5  -2  -40.20   16.60
 -13   5   2   -7.40   17.40
  13   5  -2  -17.40   15.50
  13  -5  -2   -2.70   18.40
  15   5  -2    4.00   17.60
  15  -5  -2   -0.20   22.50
 -12   6  -2    4.90   18.30
 -12  -6  -2    8.50   19.50
  12  -6   2    3.70   17.10
  10   6   2   98.29   23.10
 -10   6  -2  103.99   29.90
 -10   6  -2   64.69   23.40
 -10  -6  -2   53.69   22.60
  10  -6   2   84.79   20.90
 -10  -6  -2   92.09   20.50
   8   6   2  191.18   29.60
  -8   6  -2  184.08   20.20
  -8   6  -2  217.88   28.50
  -8   6  -2  141.99   29.80
  -8  -6  -2  202.08   28.30
   8  -6   2  185.78   22.80
  -6   6  -2  811.82   51.59
  -6   6  -2  823.82   41.40
  -6   6  -2  883.31   44.00
   6   6   2  848.92   38.00
   6   6   2  849.02   51.69
  -6  -6  -2  865.81   46.70
   6  -6   2  831.82   42.70
   6  -6   2  798.92   41.40
   6  -6   2  906.01   37.60
  -4   6  -2    5.70   13.80
  -4   6  -2   19.00   19.10
  -4   6  -2   28.80   17.60
   4   6   2   29.60   15.60
   4   6   2   18.70    9.80
   4  -6   2    3.00   11.70
   4  -6   2   22.10   15.80
   4  -6   2   23.80    9.20
  -4  -6  -2   33.20   13.00
  -2   6  -2  933.41   49.10
   2   6   2  865.01   49.70
  -2   6  -2  987.40   42.30
   2   6   2  941.21   36.80
   2  -6   2  945.91   39.00
   2  -6   2  970.80   48.40
  -2  -6  -2  845.72   43.10
   2  -6   2  956.50   32.40
   0   6  -2   62.69   18.00
   0   6   2   71.19   18.70
   0   6   2   52.79   13.50
   0  -6   2   54.79   18.90
   0  -6   2   50.99   12.50
   0  -6  -2   54.19   14.90
  -2   6   2   12.50   13.30
   2   6  -2    5.80   13.10
  -2   6   2   11.60   12.60
   2  -6  -2   41.80   14.40
  -2  -6   2    9.60   12.70
  -2  -6   2    8.70   10.30
   2  -6  -2   11.70   12.20
   4   6  -2 2291.67   78.89
  -4   6   2 2341.17   83.79
  -4   6   2 2281.67   79.39
   4  -6  -2 2156.08   76.59
   4  -6  -2 2311.67   75.39
  -4  -6   2 2377.86   87.39
  -4  -6   2 2356.66   73.09
  -6   6   2   93.29   20.20
  -6   6   2   47.70   19.40
   6   6  -2   46.30   15.10
  -6  -6   2   76.19   14.60
   6  -6  -2   45.60   15.60
   6  -6  -2   52.49   17.50
  -6  -6   2   87.89   23.50
   8   6  -2  431.66   34.20
   8   6  -2  448.26   29.50
  -8   6   2  407.36   33.30
  -8  -6   2  394.16   28.80
   8  -6  -2  410.56   35.90
   8  -6  -2  351.26   33.00
  -8  -6   2  416.46   41.40
  10   6  -2  -14.90   14.20
  10   6  -2   16.80   15.10
 -10   6   2    4.60   11.70
 -10  -6   2    0.30   13.10
  10  -6  -2   12.40   17.00
 -10  -6   2   -1.90   18.90
  10  -6  -2  -19.60   14.80
  12   6  -2   62.09   24.00
  12   6  -2   27.70   19.10
  12   6  -2   98.89   25.30
  12  -6  -2   91.69   24.00
 -12  -6   2   35.50   21.40
  14   6  -2   92.99   28.60
  14  -6  -2  169.18   31.70
  11   7   2   65.19   25.60
 -11  -7  -2   -2.10   21.70
   9   7   2   57.59   24.70
  -9   7  -2   67.29   27.00
   9  -7   2   38.50   21.70
  -9  -7  -2   77.79   25.00
  -7   7  -2   62.99   25.90
   7   7   2   49.50   24.40
  -7   7  -2   37.60   15.00
  -7  -7  -2   67.99   21.40
   7  -7   2   31.60   15.40
  -5   7  -2   -2.00   16.00
  -5   7  -2   47.90   17.30
  -5   7  -2   25.10   21.50
   5   7   2   13.50   20.40
  -5  -7  -2   19.40   16.80
   5  -7   2    3.10   11.90
   5  -7   2   12.70   16.60
  -3   7  -2  215.68   32.20
   3   7   2  166.58   29.80
  -3   7  -2  213.78   24.20
  -3   7  -2  189.78   29.50
  -3  -7  -2  213.08   27.50
   3  -7   2  188.48   21.90
   3  -7   2  209.08   29.00
  -1   7  -2   18.30   22.00
   1   7   2   26.90   21.00
  -1   7  -2   64.09   21.10
   1  -7   2   37.80   12.20
   1  -7   2   26.30   19.80
  -1  -7  -2   25.20   15.70
  -1   7   2  170.28   28.80
  -1   7   2  137.59   20.90
   1   7  -2  200.98   27.50
   1  -7  -2  174.88   23.20
  -1  -7   2  197.78   21.70
  -1  -7   2  191.98   29.30
  -3   7   2  -12.60   17.00
   3   7  -2   17.50   15.40
  -3   7   2   16.00   14.90
   3  -7  -2   15.20   11.50
  -3  -7   2   11.60   10.90
   3  -7  -2   -9.30   13.10
  -3  -7   2    5.60   18.20
   5   7  -2   14.10   14.80
  -5   7   2   17.20   15.60
  -5   7   2   -6.30   16.90
   5  -7  -2    7.10   12.70
  -5  -7   2   25.80   19.70
  -5  -7   2    5.30   12.20
   5  -7  -2    3.30   14.20
   7   7  -2   27.30   17.30
  -7   7   2   16.10   16.20
  -7  -7   2    7.50   13.10
   7  -7  -2   13.60   16.60
  -7  -7   2   25.30   21.70
   7  -7  -2   38.30   15.30
   9   7  -2    6.30   15.30
  -9   7   2  -19.50   13.60
   9   7  -2   -0.20   23.00
  -9  -7   2   -9.30   14.10
  -9  -7   2   25.70   21.70
   9  -7  -2  -14.30   14.50
   9  -7  -2    3.60   17.00
  11   7  -2   12.50   20.00
  11   7  -2   59.49   25.60
 -11  -7   2   30.30   25.90
  11  -7  -2   72.39   24.40
  11  -7  -2   89.39   22.00
  13   7  -2   21.00   22.90
  13  -7  -2    5.10   23.70
  13  -7  -2    5.00   19.30
   8   8   2  166.78   34.50
  -8   8  -2  155.58   35.90
  -8  -8  -2  181.48   32.00
   8  -8   2  165.38   28.00
   6   8   2   64.59   28.90
  -6   8  -2   91.79   24.20
  -6   8  -2   99.59   28.30
   6  -8   2   46.50   16.60
  -6  -8  -2   68.39   24.50
  -4   8  -2    5.00   22.60
   4   8   2   21.50   22.70
  -4   8  -2   12.60   19.10
   4  -8   2   -1.90   18.00
  -4  -8  -2  -10.70   16.30
   4  -8   2    0.60   13.70
   2   8   2    4.50   21.40
  -2   8  -2   11.60   19.80
  -2   8  -2  -14.50   20.30
  -2  -8  -2    2.70   16.60
   2  -8   2   -0.90   20.10
   2  -8   2    3.90   11.50
   0   8  -2   79.89   26.80
   0   8   2  100.19   27.50
   0   8  -2   87.39   25.30
   0  -8  -2  121.39   23.80
   0  -8   2   72.99   15.80
   0  -8   2  133.69   29.00
   2   8  -2  248.98   32.50
  -2   8   2  247.68   35.90
   2   8  -2  287.37   36.50
  -2  -8   2  306.17   28.00
   2  -8  -2  253.97   30.40
  -2  -8   2  291.97   38.90
  -4   8   2   40.60   22.20
   4   8  -2  120.69   30.30
   4   8  -2  123.49   25.10
  -4  -8   2   57.29   16.60
  -4  -8   2   56.29   21.10
   4  -8  -2   52.29   19.40
  -6   8   2   26.40   20.00
   6   8  -2   81.99   28.60
  -6   8   2  110.99   27.60
   6   8  -2   89.39   21.90
   6  -8  -2   16.80   14.00
  -6  -8   2   29.90   13.50
   6  -8  -2   64.59   20.40
  -6  -8   2   13.20   22.10
  -8   8   2  -23.30   18.60
   8   8  -2  -10.10   21.20
   8   8  -2    9.60   18.40
   8  -8  -2   -6.80   15.50
  -8  -8   2   17.60   21.40
   8  -8  -2    8.00   18.50
  -8  -8   2   33.30   18.90
  10   8  -2  106.29   30.80
 -10  -8   2   71.69   29.40
  10  -8  -2  100.39   23.50
  10  -8  -2   76.79   24.40
  -5   9  -2  -29.50   20.70
  -5   9  -2   -8.80   18.30
   5   9   2   -9.80   22.00
   5  -9   2   -7.60   16.30
  -5  -9  -2   -6.10   17.40
   3   9   2   72.49   27.70
  -3   9  -2   57.59   23.60
  -3   9  -2   63.09   26.30
   3  -9   2   72.89   25.20
   3  -9   2   24.70   16.50
  -3  -9  -2   -0.50   17.60
  -1   9  -2    2.90   21.80
  -1   9  -2  -19.20   21.70
   1   9   2   -6.40   23.60
  -1  -9  -2   15.80   17.20
   1  -9   2  -11.30   13.30
   1  -9   2    0.00   23.20
   1   9  -2  122.39   31.50
   1   9  -2   86.49   29.00
  -1   9   2  136.39   32.10
  -1  -9   2  116.29   20.20
  -1  -9   2   85.09   29.30
   1  -9  -2   83.99   24.40
  -3   9   2  -11.70   21.50
   3   9  -2   28.60   22.60
  -3  -9   2   29.20   23.20
   3  -9  -2   18.00   19.20
   5   9  -2   21.80   25.10
  -5   9   2  -17.00   19.00
   5  -9  -2    6.70   18.00
  -5  -9   2   18.60   24.90
  -7   9   2   20.40   24.50
   7   9  -2   14.20   25.40
   7  -9  -2   17.30   22.40
  -7  -9   2   29.90   28.50
 -15   0  -3   13.50   19.70
  15   0   3    1.00   15.40
  13   0   3   -5.10   16.80
 -13   0  -3   16.70   20.70
 -11   0  -3   15.10   17.40
  11   0   3   18.60   16.50
  -9   0  -3    9.90   15.60
   9   0   3   -6.70   13.70
  -7   0  -3  -12.50   11.90
   5   0   3    1.30    4.40
  -5   0  -3    2.90    9.60
  -5   0  -3  -10.10   11.20
  -5   0  -3   -2.50    4.40
  -3   0  -3    7.90    5.40
  -3   0  -3   16.30    9.30
  -3   0  -3    3.60    8.00
  -3   0  -3    2.90    8.30
   3   0   3    7.90    5.90
   1   0   3   -1.10    5.90
   1   0   3    5.90    5.70
  -1   0  -3   -4.10    6.30
   1   0   3    5.00    6.60
  -1   0  -3    6.70    8.40
  -1   0  -3    3.10    6.60
  -1   0  -3    4.50    5.90
   1   0  -3   10.10    5.60
  -1   0   3   -3.90    7.60
   1   0  -3    1.00    5.70
  -1   0   3   -1.70    4.20
   1   0  -3   -2.60    5.20
  -1   0   3    2.60    5.70
  -1   0   3    8.20    5.70
   1   0  -3    1.10    4.60
  -3   0   3    6.30    6.80
  -3   0   3    6.30    6.40
   3   0  -3   -1.50    6.40
  -3   0   3    3.50    5.90
   3   0  -3    4.10    6.80
   3   0  -3   -0.20    5.50
  -5   0   3   13.10    7.60
  -5   0   3    3.50    8.30
   5   0  -3    0.00    8.30
  -5   0   3   -7.30    6.00
  -7   0   3    7.30    9.70
  -7   0   3   10.50    5.50
   7   0  -3    9.30   10.50
   9   0  -3    7.80    9.00
  -9   0   3    3.60    4.80
  -9   0   3    5.70   11.30
  11   0  -3   11.10   14.20
 -11   0   3    3.50   14.80
  13   0  -3   12.90   17.40
 -13   0   3  -10.20   12.10
  15   0  -3   -6.40   18.50
 -15   0   3  -18.90   21.00
  17   0  -3   12.70   21.30
 -17   0   3   11.90   20.00
  16   1   3   -8.70   20.20
 -16   1  -3   32.40   24.50
 -16  -1  -3  -25.20   20.70
  16  -1   3    9.40   25.00
 -14   1  -3  106.49   30.10
  14   1   3   79.29   25.60
 -14  -1  -3  108.39   25.00
  14  -1   3   82.89   22.20
 -12   1  -3  198.68   32.00
  12   1   3  229.08   30.10
 -12  -1  -3  241.78   34.20
  12  -1   3  296.77   35.10
 -10   1  -3  485.95   38.50
 -10  -1  -3  461.15   37.20
  10  -1   3  441.76   26.50
  10  -1   3  513.05   36.00
   8   1   3  263.57   14.20
  -8   1  -3  295.77   29.30
   8  -1   3  282.57   28.10
  -8  -1  -3  317.07   29.90
   6   1   3  424.46   19.20
  -6   1  -3  478.55   13.00
  -6   1  -3  427.46   27.90
  -6   1  -3  503.95   31.80
  -6  -1  -3  465.45   29.50
  -6  -1  -3  456.85   27.40
  -4   1  -3  482.15   28.30
   4   1   3  438.46   19.80
  -4   1  -3  463.75   16.40
  -4   1  -3  481.95   27.70
  -4  -1  -3  415.76   22.20
  -4  -1  -3  473.45   26.20
  -4  -1  -3  460.65   20.60
  -2   1  -3  381.36   22.00
   2   1   3  347.07   19.50
   2   1   3  405.56   19.60
  -2   1  -3  322.57   15.10
  -2   1  -3  357.66   19.90
   2   1   3  355.56   16.40
  -2  -1  -3  320.47   15.90
  -2  -1  -3  342.37   19.60
   2  -1   3  393.06   20.90
   2  -1   3  341.37   15.70
  -2  -1  -3  349.47   18.90
  -2  -1  -3  369.06   18.50
   0   1  -3 3442.16   89.09
   0   1  -3 3465.55   91.69
   0   1   3 3426.26   88.69
   0   1   3 3519.55   90.99
   0   1   3 3584.94   84.19
   0   1   3 3426.86   91.39
   0  -1  -3 3512.85   89.39
   0  -1   3 3403.06   84.29
   0  -1  -3 3539.25   87.99
   0  -1  -3 3535.65   84.29
   0  -1  -3 3413.66   90.79
   0  -1   3 3405.36   91.39
   0  -1   3 3378.56   90.79
  -2   1   3  658.13   26.20
   2   1  -3  655.83   24.00
  -2   1   3  642.94   24.90
   2   1  -3  625.14   25.90
   2   1  -3  683.73   26.20
   2   1  -3  689.63   20.50
  -2  -1   3  659.33   25.00
   2  -1  -3  692.53   26.10
  -2  -1   3  671.23   20.50
   2  -1  -3  651.33   23.50
   2  -1  -3  656.93   25.30
   4   1  -3  296.57   15.30
  -4   1   3  283.87   16.70
   4   1  -3  315.47   18.20
  -4   1   3  315.87   15.80
   4  -1  -3  298.67   18.60
   4  -1  -3  306.97   15.00
  -4  -1   3  285.97   18.10
  -4  -1   3  286.27   15.00
   4  -1  -3  290.47   19.40
   6   1  -3 1037.60   37.30
  -6   1   3 1069.19   37.60
  -6   1   3 1089.69   35.30
  -6   1   3 1089.69   31.10
  -6  -1   3 1057.79   35.60
   6  -1  -3 1029.60   39.80
  -6  -1   3 1021.40   39.00
  -8   1   3  689.83   26.60
   8   1  -3  693.23   32.90
  -8   1   3  716.13   20.10
  -8   1   3  665.83   33.10
  -8  -1   3  708.53   27.80
  -8  -1   3  754.42   34.00
   8  -1  -3  742.33   35.00
 -10   1   3  562.64   34.50
  10   1  -3  490.05   32.00
 -10  -1   3  534.85   24.20
 -10  -1   3  533.65   34.10
  10  -1  -3  539.95   34.00
  12   1  -3  205.08   27.40
 -12   1   3  247.38   30.50
 -12  -1   3  228.08   27.80
  12  -1  -3  230.28   27.40
 -14   1   3  -23.30   18.50
  14   1  -3    4.10   16.60
 -14  -1   3   15.90   15.30
  14  -1  -3   -6.60   16.50
  16   1  -3  102.79   28.30
 -16   1   3   88.19   30.60
  16  -1  -3   44.10   24.00
 -16  -1   3   52.29   27.50
 -18   1   3  172.08   37.90
  18   1  -3  223.18   41.10
  18  -1  -3  100.59   31.20
 -18  -1   3  216.28   42.00
  15   2   3   43.30   24.20
 -15   2  -3   42.00   26.30
 -15  -2  -3   32.10   23.10
  15  -2   3   12.20   23.50
  13   2   3   24.60   19.50
 -13   2  -3    6.30   20.90
  13  -2   3  -17.20   17.20
 -13  -2  -3   15.60   19.90
 -11   2  -3    3.40   18.30
  11  -2   3    6.80   15.00
 -11  -2  -3   10.60   13.20
   9   2   3    9.90    8.50
  -9   2  -3   41.50   18.70
   9  -2   3   38.90   15.30
   9  -2   3   37.60    8.90
  -9  -2  -3   41.60   14.50
  -7   2  -3   -5.70   13.40
  -7   2  -3  -13.00   12.20
   7   2   3   -7.50    7.60
  -7  -2  -3    5.20   12.90
  -7  -2  -3  -13.20    8.00
   7  -2   3    3.20   11.30
   7  -2   3   18.30    8.30
  -5   2  -3  291.87   24.00
  -5   2  -3  368.16   27.40
  -5   2  -3  363.26   15.00
   5   2   3  364.46   20.60
  -5  -2  -3  388.26   24.80
   5  -2   3  346.17   19.40
   5  -2   3  365.26   21.70
  -5  -2  -3  367.36   24.00
  -3   2  -3  546.35   30.40
   3   2   3  547.15   21.90
   3   2   3  586.94   26.60
  -3   2  -3  551.84   29.20
  -3   2  -3  589.44   22.00
   3  -2   3  553.24   22.80
   3  -2   3  543.85   25.30
  -3  -2  -3  549.65   25.30
  -3  -2  -3  565.04   25.90
   1   2   3  559.44   21.40
   1   2   3  534.75   14.60
   1   2   3  581.74   27.50
  -1   2  -3  568.34   27.70
   1  -2   3  581.24   18.90
   1  -2   3  537.55   25.00
  -1  -2  -3  601.04   25.50
  -1  -2  -3  577.84   21.50
   1   2  -3  611.44   27.40
  -1   2   3  602.14   28.50
   1  -2  -3  625.64   17.00
   1  -2  -3  621.54   25.30
   1  -2  -3  643.34   25.40
  -1  -2   3  638.84   17.10
  -1  -2   3  571.54   27.10
   1  -2  -3  633.84   18.00
   3   2  -3    1.40    3.90
   3   2  -3    2.20    4.30
  -3   2   3   -4.90    6.70
   3   2  -3    7.10    7.30
  -3  -2   3   -0.60    4.10
   3  -2  -3   14.00    9.40
   3  -2  -3    5.60    6.70
   3  -2  -3    2.20    4.10
   3  -2  -3    5.00    6.90
  -3  -2   3  -10.40    8.50
   5   2  -3 1578.14   46.70
  -5   2   3 1530.85   48.90
  -5   2   3 1572.14   45.90
   5   2  -3 1533.15   45.00
   5  -2  -3 1589.04   46.20
   5  -2  -3 1579.74   51.59
  -5  -2   3 1524.65   50.89
  -7   2   3  212.78   18.10
   7   2  -3  196.58   18.00
  -7   2   3  217.88   10.20
  -7   2   3  217.78   15.90
   7  -2  -3  226.18   21.50
  -7  -2   3  209.38   21.40
  -7  -2   3  185.38   18.10
   9   2  -3  374.76   25.30
  -9   2   3  388.66   26.00
  -9   2   3  331.77   18.80
  -9  -2   3  305.47   28.30
   9  -2  -3  349.27   25.20
  -9  -2   3  349.47   23.20
 -11   2   3  343.27   17.90
  11   2  -3  299.57   29.70
 -11   2   3  289.57   30.00
  11  -2  -3  358.76   32.60
 -11  -2   3  323.77   22.40
 -11  -2   3  246.08   28.90
  13   2  -3    1.30   16.00
 -13   2   3   29.60   19.70
 -13  -2   3    8.60   18.00
  13  -2  -3  -14.30   16.30
  15   2  -3    5.50   19.10
 -15   2   3  -12.60   20.00
 -15  -2   3   -2.20   19.30
  15  -2  -3   -7.40   14.80
 -17   2   3    5.70   23.70
  17   2  -3   28.40   22.70
  17  -2  -3    1.00   20.60
 -17  -2   3    4.90   26.70
 -14   3  -3  102.09   29.70
  14   3   3   53.89   23.70
 -14  -3  -3  115.69   30.90
  14  -3   3   57.79   24.20
 -12   3  -3  383.96   41.70
 -12  -3  -3  330.07   38.50
  12  -3   3  263.57   33.40
  10   3   3   19.70   11.50
 -10   3  -3    4.60   18.10
  10  -3   3   23.30   17.40
 -10  -3  -3   17.80   17.70
   8   3   3   37.50   12.40
  -8   3  -3   36.10   17.70
  -8   3  -3   41.00   20.00
  -8  -3  -3   46.80   16.40
   8  -3   3   36.10    9.70
   8  -3   3   24.70   13.00
  -8  -3  -3   50.69   17.50
   6   3   3  573.64   30.30
  -6   3  -3  510.75   34.50
  -6   3  -3  588.54   36.00
  -6   3  -3  604.54   22.60
   6  -3   3  578.94   26.70
  -6  -3  -3  553.34   30.90
   6  -3   3  603.14   29.20
  -6  -3  -3  590.14   31.80
  -4   3  -3 1605.34   57.39
   4   3   3 1564.74   54.99
  -4   3  -3 1460.05   59.49
  -4  -3  -3 1639.44   52.09
   4  -3   3 1615.44   51.79
   4  -3   3 1612.74   49.40
  -4  -3  -3 1593.84   54.89
   2   3   3 5662.63  146.49
  -2   3  -3 5678.63  156.08
   2   3   3 5469.75  153.88
   2   3   3 5968.20  140.09
  -2  -3  -3 5904.91  152.48
   2  -3   3 6003.50  142.89
   2  -3   3 5896.11  151.18
  -2  -3  -3 5684.13  144.49
   0   3  -3   -5.80    9.90
   0   3   3   17.50    3.40
   0   3   3   13.40    9.40
   0  -3   3   13.30    5.40
   0  -3  -3   13.90    3.00
   0  -3   3    2.20    9.90
   0  -3  -3   20.50   10.20
   2   3  -3    0.40    9.60
   2   3  -3  -16.50    4.10
  -2   3   3   -2.60   10.20
   2  -3  -3   -1.30    8.80
  -2  -3   3   -1.10    9.80
   2  -3  -3    2.60    8.50
  -2  -3   3   -3.80    4.30
   2  -3  -3    4.10    4.80
  -4   3   3  849.02   25.10
  -4   3   3  872.21   36.80
   4   3  -3  835.62   27.40
   4   3  -3  860.31   27.10
   4   3  -3  806.02   36.60
   4  -3  -3  840.72   33.70
  -4  -3   3  839.72   28.20
   4  -3  -3  877.01   26.20
  -4  -3   3  887.51   37.90
   4  -3  -3  777.02   34.20
  -6   3   3   59.09    9.60
   6   3  -3   74.79   14.50
  -6   3   3   62.29    8.60
   6   3  -3   74.49   11.20
  -6   3   3   63.69   13.10
   6  -3  -3   64.39   14.10
  -6  -3   3   64.89   10.90
  -6  -3   3   74.09   14.40
   8   3  -3 1380.86   50.29
  -8   3   3 1381.56   47.60
  -8   3   3 1458.05   50.09
  -8   3   3 1433.76   38.50
  -8  -3   3 1439.26   53.49
   8  -3  -3 1383.66   55.19
 -10   3   3  654.33   28.80
 -10   3   3  723.33   37.40
  10   3  -3  725.03   37.40
 -10  -3   3  717.93   36.60
  10  -3  -3  683.13   40.40
 -10  -3   3  742.33   39.40
  12   3  -3   11.00   14.70
 -12   3   3    6.40   15.20
  12  -3  -3    7.80   16.50
 -12  -3   3   24.00   11.80
 -12  -3   3   -0.30   16.20
  14   3  -3   38.50   20.90
 -14   3   3   21.90   21.20
  14  -3  -3   35.70   20.40
 -14  -3   3   10.30   15.80
 -16   3   3   27.10   24.30
  16   3  -3   26.60   24.80
  16  -3  -3  -17.30   20.90
 -16  -3   3   38.30   24.40
 -13   4  -3   33.30   23.70
  13   4   3   -1.90   19.60
 -13  -4  -3    6.40   21.90
  13  -4   3  -26.30   16.60
 -11   4  -3    6.20   14.20
 -11  -4  -3   -8.80   20.10
  11  -4   3   38.10   17.60
   9   4   3   46.30   15.00
  -9   4  -3   33.40   18.60
  -9   4  -3   25.50   17.80
   9  -4   3   29.90   14.90
  -9  -4  -3   76.29   20.20
  -9  -4  -3   26.40   14.50
  -7   4  -3   -1.10   16.70
  -7   4  -3    3.60    7.10
   7   4   3   -3.40   10.50
  -7   4  -3   -6.50   14.80
   7  -4   3    8.30   10.80
  -7  -4  -3   -4.80   12.90
   7  -4   3   -0.30    9.30
  -7  -4  -3   -0.10   12.30
  -5   4  -3  131.69   20.80
   5   4   3  173.38   21.60
   5   4   3  207.68   15.70
  -5   4  -3  175.58   26.10
   5  -4   3  157.78   18.50
  -5  -4  -3  170.98   22.50
  -5  -4  -3  164.68   17.40
   5  -4   3  150.48   15.60
   3   4   3   73.49    8.60
   3   4   3   70.99   16.30
  -3   4  -3   62.89   15.20
  -3   4  -3   54.49   17.10
   3  -4   3   65.69    9.50
  -3  -4  -3   58.89   14.60
  -3  -4  -3   61.29    9.80
   3  -4   3   69.69   13.70
   1   4   3  195.98   12.00
   1   4   3  213.48   11.00
  -1   4  -3  245.98   24.80
   1   4   3  198.88   23.50
   1  -4   3  192.28   14.40
   1  -4   3  192.98   20.60
   1  -4   3  219.28    9.40
  -1  -4  -3  186.28   19.90
  -1   4   3  638.34   35.40
   1   4  -3  644.94   33.70
  -1   4   3  706.43   24.90
   1  -4  -3  663.03   22.20
  -1  -4   3  618.84   23.90
  -1  -4   3  619.24   33.60
   1  -4  -3  600.14   30.10
   1  -4  -3  626.14   30.30
   3   4  -3    5.50    3.60
   3   4  -3    6.60    3.20
  -3   4   3   -1.70    8.80
   3   4  -3   11.80   10.80
  -3   4   3    9.10   11.90
   3  -4  -3    7.50    9.70
  -3  -4   3   -5.40   11.10
   3  -4  -3    4.70   10.60
  -3  -4   3    3.40    6.30
   5   4  -3  978.90   44.40
  -5   4   3 1005.50   30.30
   5   4  -3 1037.20   34.00
  -5   4   3 1004.90   43.80
   5  -4  -3 1010.50   42.10
   5  -4  -3  988.70   42.30
  -5  -4   3  997.20   44.80
  -5  -4   3 1050.49   36.20
  -7   4   3   60.29   14.50
   7   4  -3   94.09   19.90
   7   4  -3   89.49   13.70
  -7   4   3   67.39   11.30
  -7  -4   3   65.79   13.40
  -7  -4   3   65.09   16.90
   7  -4  -3   62.99   16.10
  -9   4   3   91.59   16.00
  -9   4   3   77.59   14.50
   9   4  -3   87.59   21.10
   9   4  -3   58.39   15.30
   9  -4  -3   77.19   19.50
  -9  -4   3   59.39   18.00
 -11   4   3  244.58   20.00
  11   4  -3  264.77   29.30
 -11   4   3  256.97   28.00
  11  -4  -3  192.98   28.00
 -11  -4   3  206.88   26.40
 -13   4   3  -15.30   15.40
  13   4  -3  -17.30   13.80
  13  -4  -3    2.00   14.00
 -13  -4   3    5.40   13.80
 -13  -4   3   -2.60   13.40
  15   4  -3   45.40   22.80
 -15   4   3   41.90   25.20
  15  -4  -3   -1.90   18.50
 -15  -4   3   18.10   21.80
 -12   5  -3  102.09   28.00
 -12  -5  -3  109.39   26.10
  12  -5   3   94.19   22.30
 -10   5  -3  141.09   33.70
  10   5   3  238.78   27.80
 -10   5  -3  237.48   33.00
 -10  -5  -3  251.47   29.80
  10  -5   3  210.88   26.10
 -10  -5  -3  260.07   34.40
  -8   5  -3   33.30   23.10
  -8   5  -3   39.60   21.20
   8   5   3   55.39   16.50
   8   5   3   55.59   18.30
  -8  -5  -3   53.09   19.60
  -8  -5  -3   51.59   15.50
   8  -5   3   43.10   13.40
  -6   5  -3   86.79   21.10
  -6   5  -3   80.29   20.60
  -6   5  -3  115.79   16.20
   6   5   3  116.99   14.80
   6   5   3   94.59   20.80
  -6  -5  -3   87.29   15.10
   6  -5   3   76.19   13.80
  -6  -5  -3  103.29   20.70
   6  -5   3   98.49   17.50
  -4   5  -3  191.88   28.00
   4   5   3  141.29   23.40
  -4   5  -3  116.69   20.00
   4   5   3  160.98   14.00
   4  -5   3  122.49   19.60
  -4  -5  -3  128.59   21.30
   4  -5   3  143.09   14.40
  -4  -5  -3  163.68   15.40
  -2   5  -3  266.37   29.60
   2   5   3  251.17   14.60
   2   5   3  237.18   28.00
  -2  -5  -3  282.97   26.60
   2  -5   3  281.27   18.50
   2  -5   3  285.97   27.10
   2  -5   3  285.47   13.40
   0   5  -3  823.12   42.10
   0   5   3  861.21   30.20
   0   5   3  760.92   43.40
   0  -5   3  839.22   31.40
   0  -5  -3  801.12   38.00
   0  -5   3  748.03   40.30
   2   5  -3  143.49   21.20
  -2   5   3  153.38   23.60
  -2   5   3  193.68   18.10
   2  -5  -3  166.08   20.40
   2  -5  -3  187.98   20.40
  -2  -5   3  193.18   24.50
  -2  -5   3  187.68   15.50
  -4   5   3   67.19   17.60
   4   5  -3   81.19    8.50
  -4   5   3   60.49   15.40
   4   5  -3   70.99   16.20
   4  -5  -3   57.39   15.20
  -4  -5   3   44.50   16.70
  -4  -5   3   41.20   10.40
   4  -5  -3   33.40   13.30
   6   5  -3  274.47   18.40
  -6   5   3  256.07   26.70
   6   5  -3  263.77   27.60
  -6   5   3  275.97   14.30
  -6  -5   3  236.98   28.60
  -6  -5   3  238.58   20.70
   6  -5  -3  232.88   25.40
   6  -5  -3  191.08   23.90
   8   5  -3  512.25   29.40
   8   5  -3  549.35   38.30
  -8   5   3  615.84   34.30
   8  -5  -3  529.95   36.20
  -8  -5   3  521.75   38.00
   8  -5  -3  506.75   34.70
  -8  -5   3  512.55   30.40
  10   5  -3  187.98   23.70
 -10   5   3  195.08   21.30
  10   5  -3  194.68   29.50
 -10   5   3  206.88   22.00
  10  -5  -3  220.58   29.00
 -10  -5   3  177.68   27.60
  12   5  -3   58.49   19.40
  12   5  -3    8.00   20.50
 -12   5   3   69.69   22.70
  12  -5  -3   40.50   21.40
 -12  -5   3   87.89   21.60
  14   5  -3   -0.10   15.40
  14   5  -3   15.10   21.20
  14  -5  -3   -3.10   20.20
  16   5  -3   77.99   24.00
  16   5  -3   21.10   27.60
  16  -5  -3   71.49   29.60
 -11   6  -3   -7.50   21.30
 -11  -6  -3   -9.70   18.00
  11  -6   3  -19.50   15.90
 -11  -6  -3   -1.50   18.70
  -9   6  -3   40.00   24.10
   9   6   3   60.69   21.30
  -9   6  -3   64.59   22.20
  -9  -6  -3   13.80   19.70
   9  -6   3   21.60   13.70
  -9  -6  -3   15.80   14.20
  -7   6  -3   -4.90   20.10
  -7   6  -3  -10.20    9.70
  -7   6  -3    6.40   17.00
   7   6   3  -11.40   17.70
   7  -6   3    4.20   10.80
  -7  -6  -3   22.80   17.30
  -7  -6  -3    3.00   10.60
   5   6   3   33.60   19.70
  -5   6  -3   -1.60   12.10
  -5   6  -3   25.80   16.60
  -5   6  -3   -9.90   18.60
   5  -6   3   42.80   15.80
   5  -6   3   -2.00   11.50
  -5  -6  -3   -7.20   14.30
   5  -6   3   14.70    8.80
  -3   6  -3    3.70   19.20
   3   6   3   28.30   18.60
  -3   6  -3    2.20   15.70
  -3  -6  -3   -6.50   13.20
   3  -6   3   17.10    7.00
   3  -6   3   10.60   10.60
   3  -6   3   38.80   16.90
  -1   6  -3   -3.50   15.60
   1   6   3   14.40    9.50
   1   6   3   -1.70   16.20
   1  -6   3   26.40   16.10
  -1  -6  -3   14.20   14.20
   1  -6   3   23.40    9.50
   1   6  -3  114.39   21.90
  -1   6   3  145.59   25.20
  -1   6   3  139.19   16.50
  -1  -6   3  124.19   14.80
   1  -6  -3  114.69   20.10
  -1  -6   3  108.39   23.10
  -3   6   3   20.00   16.80
  -3   6   3    5.60   12.20
   3   6  -3   18.60   14.20
  -3  -6   3   28.20   17.30
   3  -6  -3  -11.60   11.10
   3  -6  -3    1.20   11.60
  -3  -6   3    8.30    8.10
  -5   6   3   56.69   20.20
   5   6  -3  105.79   19.80
   5  -6  -3   49.60   16.60
  -5  -6   3   60.39   20.20
   5  -6  -3   58.19   16.80
  -5  -6   3   44.00   12.20
   7   6  -3   27.20   16.30
  -7   6   3   16.00   17.80
   7  -6  -3   -0.50   14.50
   7  -6  -3    7.10   11.60
  -7  -6   3   21.00   11.20
  -7  -6   3    3.60   17.30
   9   6  -3   -5.60   15.80
  -9   6   3   19.90   14.00
  -9  -6   3    1.80   16.90
   9  -6  -3   18.20   18.00
  -9  -6   3   12.30   11.10
   9  -6  -3   37.00   18.30
  11   6  -3    8.60   19.10
  11  -6  -3    1.20   18.70
 -11  -6   3    7.30   20.90
  11  -6  -3    5.30   18.40
  13   6  -3  -28.60   17.20
 -13  -6   3   18.70   19.40
  13  -6  -3   13.50   22.30
  10   7   3  270.77   36.20
 -10   7  -3  223.68   37.60
 -10  -7  -3  188.58   33.70
  10  -7   3  137.59   28.90
   8   7   3   52.19   24.30
  -8   7  -3  117.99   30.10
  -8   7  -3  114.29   26.00
  -8  -7  -3   74.59   24.70
   8  -7   3   40.70   20.50
  -6   7  -3  174.28   28.00
   6   7   3  139.59   29.50
  -6   7  -3  176.48   23.80
  -6   7  -3  156.88   32.70
  -6  -7  -3  142.19   26.30
   6  -7   3  179.38   28.20
   6  -7   3  189.88   23.20
  -4   7  -3  126.79   25.60
   4   7   3  131.99   27.70
  -4   7  -3  120.89   22.30
  -4   7  -3   97.59   27.40
   4  -7   3  150.58   27.20
  -4  -7  -3   91.99   23.40
   4  -7   3  106.89   17.00
  -2   7  -3  -32.20   16.20
  -2   7  -3  -18.40   15.70
   2   7   3    5.70   19.00
   2  -7   3    5.10   10.00
   2  -7   3   24.60   18.30
  -2  -7  -3   18.40   15.30
   0   7   3  423.46   42.60
   0   7  -3  525.85   40.70
   0  -7  -3  505.75   35.80
   0  -7   3  544.85   40.90
   0  -7   3  437.56   26.70
   2   7  -3  203.78   29.50
  -2   7   3  207.68   29.20
  -2  -7   3  229.08   30.90
  -2  -7   3  212.58   20.70
   2  -7  -3  234.48   28.10
   4   7  -3  171.08   26.30
  -4   7   3  162.28   22.50
  -4   7   3  165.58   29.00
   4  -7  -3  156.68   22.20
  -4  -7   3  160.08   18.70
   4  -7  -3  113.59   20.90
  -4  -7   3  146.39   28.80
  -6   7   3  121.29   25.50
   6   7  -3  133.29   25.10
   6  -7  -3  105.69   21.80
  -6  -7   3  121.09   17.90
   6  -7  -3   88.19   20.50
  -6  -7   3  128.59   29.60
  -8   7   3   41.00   20.80
   8   7  -3   66.39   20.80
   8  -7  -3   75.19   19.50
  -8  -7   3   54.99   15.60
   8  -7  -3   18.60   17.50
  -8  -7   3   33.00   21.20
  10   7  -3  188.08   31.50
 -10   7   3  102.79   21.50
  10  -7  -3  153.48   27.30
 -10  -7   3  103.19   28.70
  10  -7  -3  140.99   27.10
  12   7  -3   73.69   26.50
  12   7  -3  141.49   33.80
  12  -7  -3  139.39   26.90
  12  -7  -3   52.19   24.60
 -12  -7   3   79.39   29.40
  -9   8  -3   17.30   26.90
   9   8   3   18.50   27.20
   9  -8   3   15.00   19.30
  -9  -8  -3   17.50   23.70
   7   8   3    9.20   24.20
  -7   8  -3   39.20   27.20
   7  -8   3   -1.50   15.00
  -7  -8  -3  -21.60   18.30
   5   8   3   33.70   25.30
  -5   8  -3   60.69   21.50
  -5   8  -3   66.79   27.00
  -5  -8  -3   29.20   19.70
   5  -8   3   46.10   15.10
   5  -8   3   75.99   22.80
   3   8   3  155.38   32.90
  -3   8  -3  189.38   31.80
  -3   8  -3  160.08   33.60
   3  -8   3  159.48   31.00
  -3  -8  -3  172.98   28.20
   3  -8   3  130.29   19.50
  -1   8  -3  169.28   32.10
  -1   8  -3  185.58   33.70
   1   8   3  200.88   33.90
  -1  -8  -3  223.58   29.90
   1  -8   3  218.58   23.10
   1  -8   3  252.47   36.00
   1   8  -3  216.08   33.70
  -1   8   3  139.59   29.10
   1   8  -3  219.88   33.40
  -1  -8   3  138.09   30.30
   1  -8  -3  214.28   29.20
  -1  -8   3  221.08   23.30
   3   8  -3    6.60   19.10
  -3   8   3   -0.10   19.10
  -3  -8   3   18.50   20.90
   3  -8  -3   -6.20   15.30
  -3  -8   3   -4.90   11.30
  -5   8   3  298.87   37.50
   5   8  -3  332.87   38.20
   5  -8  -3  356.96   33.10
  -5  -8   3  275.47   31.10
  -5  -8   3  295.77   41.30
   5  -8  -3  292.97   32.90
  -7   8   3   65.69   23.80
   7   8  -3   97.49   23.70
  -7  -8   3  120.39   31.10
   7  -8  -3   87.29   21.00
   7  -8  -3   68.39   21.60
  -9   8   3   67.69   23.50
   9   8  -3  155.78   28.90
   9   8  -3  140.09   34.50
  -9  -8   3   79.99   28.40
   9  -8  -3  129.99   27.20
   9  -8  -3  137.19   26.90
  11   8  -3   25.70   25.90
  11  -8  -3   93.69   24.00
 -11  -8   3   39.70   27.10
  11  -8  -3   47.70   23.90
  -4   9  -3  156.58   31.50
   4   9   3  195.08   38.70
  -4   9  -3  137.99   36.00
   4  -9   3  113.49   31.40
  -4  -9  -3  141.09   30.20
   2   9   3  614.04   58.69
  -2   9  -3  550.84   51.79
  -2   9  -3  604.04   56.59
  -2  -9  -3  572.84   48.90
   2  -9   3  561.14   54.49
   0   9  -3  -49.20   18.50
   0   9   3  -24.90   20.40
   0   9  -3   29.70   26.00
   0  -9  -3    9.50   18.40
   0  -9   3  -11.30   19.30
   2   9  -3   -4.30   24.50
   2   9  -3  -24.10   20.70
  -2   9   3  -25.50   22.40
   2  -9  -3   -0.20   17.90
  -2  -9   3   19.30   21.20
   4   9  -3   78.59   30.10
   4   9  -3   67.79   27.20
  -4   9   3   50.79   27.60
  -4  -9   3  130.39   33.90
   4  -9  -3   68.09   23.60
   6   9  -3  -22.10   23.40
  -6   9   3   22.90   24.80
   6  -9  -3   39.50   21.40
  -6  -9   3   41.20   26.70
  14   0   4  306.37   40.90
 -14   0  -4  399.26   46.90
 -12   0  -4   -1.20   18.50
  12   0   4   44.70   20.10
  10   0   4  100.29   23.10
 -10   0  -4   96.59   24.00
  -8   0  -4  382.96   29.90
  -6   0  -4  498.15   33.10
   6   0   4  529.45   19.50
  -6   0  -4  515.85   19.60
  -4   0  -4  478.25   24.90
   4   0   4  503.55   20.30
  -4   0  -4  481.65   26.20
  -4   0  -4  458.75   28.50
  -4   0  -4  478.45   19.50
  -2   0  -4 4605.44  121.59
  -2   0  -4 4602.34  118.59
   2   0   4 4798.92  119.39
  -2   0  -4 4601.14  124.29
  -2   0  -4 4730.23  119.89
   0   0   4   68.09    7.90
   0   0   4   65.49    9.80
   0   0  -4   73.79    8.70
   0   0   4   67.99    9.70
   0   0   4   61.89    8.70
   0   0  -4   70.69    9.30
   2   0  -4 5480.75  137.49
   2   0  -4 5468.55  133.69
  -2   0   4 5496.95  137.09
   2   0  -4 5542.35  137.89
  -2   0   4 5463.15  139.99
  -4   0   4    6.40    9.20
  -4   0   4   25.40    9.00
   4   0  -4   24.10    8.80
  -6   0   4    2.00    7.60
   6   0  -4    0.90    6.90
  -6   0   4  -12.10    6.30
   8   0  -4 2163.68   69.09
  -8   0   4 2193.58   60.89
  -8   0   4 2116.89   69.39
  10   0  -4   99.79   16.90
 -10   0   4   96.49   10.10
 -10   0   4   76.09   17.30
  12   0  -4 1030.90   51.69
 -12   0   4 1113.99   33.20
 -12   0   4 1036.90   52.29
  14   0  -4  267.57   33.40
 -14   0   4  288.67   36.00
  16   0  -4  213.48   34.00
 -16   0   4  184.48   35.10
 -18   0   4   30.00   26.70
  18   0  -4   27.10   25.40
  15   1   4    0.30   16.90
 -15   1  -4  -32.30   19.80
 -15  -1  -4   12.90   23.30
  15  -1   4    6.10   22.30
  13   1   4   13.20   20.50
 -13   1  -4   22.40   23.00
  13  -1   4   12.70   19.00
 -13  -1  -4  -18.80   18.90
  11   1   4  -10.00   13.30
 -11   1  -4  -25.20   15.10
  11  -1   4    0.50   14.70
 -11  -1  -4    3.50   16.30
  -9   1  -4  159.58   27.60
   9  -1   4  201.88   26.20
   9  -1   4  177.68   19.00
  -9  -1  -4  125.79   24.30
   7   1   4   56.99    9.30
  -7   1  -4   30.90   13.80
  -7   1  -4   57.09   17.40
  -7  -1  -4   45.40   15.80
  -5   1  -4  495.85   29.80
  -5   1  -4  482.55   30.20
  -5   1  -4  501.45   18.80
   5   1   4  547.05   23.10
  -5  -1  -4  546.25   30.90
  -5  -1  -4  514.05   28.20
  -3   1  -4  977.10   38.90
   3   1   4  934.11   34.20
  -3   1  -4  905.21   38.80
   3   1   4  961.50   34.00
  -3   1  -4  941.61   30.60
  -3  -1  -4  976.60   36.00
  -3  -1  -4  900.21   36.30
  -3  -1  -4 1022.30   34.50
   1   1   4  874.61   32.40
   1   1   4  799.92   25.60
  -1   1  -4  854.61   33.20
  -1  -1  -4  773.22   30.20
   1  -1   4  836.72   26.40
   1  -1   4  845.52   33.70
  -1  -1  -4  856.31   26.80
  -1  -1  -4  844.22   30.50
  -1   1   4 1016.60   33.00
   1   1  -4 1043.70   27.10
   1   1  -4 1034.70   36.50
  -1   1   4 1051.59   37.40
  -1  -1   4 1025.80   30.80
  -1  -1   4 1058.79   26.90
   1  -1  -4 1056.69   33.70
  -1  -1   4 1049.09   35.10
   1  -1  -4 1100.89   30.20
  -1  -1   4 1016.00   37.50
   1  -1  -4 1019.30   35.90
  -3   1   4   -4.60    6.80
   3   1  -4   13.20    5.60
   3   1  -4    0.20    8.90
  -3  -1   4    1.10    9.20
   3  -1  -4    9.40    7.20
  -3  -1   4    2.80    5.50
   3  -1  -4   10.70    9.10
   5   1  -4  644.24   25.10
  -5   1   4  594.14   27.00
   5  -1  -4  649.54   29.00
  -5  -1   4  614.04   27.00
  -7   1   4   10.10    6.20
   7   1  -4   16.60    9.10
  -7   1   4    0.70    8.70
  -7   1   4    0.50    7.00
  -7  -1   4   -1.70    7.80
  -7  -1   4   -9.90    7.90
   7  -1  -4   -4.40   10.10
  -9   1   4   25.40    5.00
   9   1  -4   31.80   12.50
  -9   1   4   24.90   11.80
  -9   1   4   20.50    8.70
  -9  -1   4   20.80   13.40
  -9  -1   4   39.70   10.30
   9  -1  -4   31.00   11.90
 -11   1   4   18.80   15.10
  11   1  -4    0.40    9.80
  11  -1  -4  -20.90   13.20
 -11  -1   4    0.60    7.20
 -11  -1   4    2.70   10.50
 -13   1   4   23.30   18.20
  13   1  -4   17.50   17.70
 -13  -1   4   22.40   17.20
  13  -1  -4   27.40   18.40
  15   1  -4   15.00   20.00
 -15   1   4    3.70   15.50
  15  -1  -4    9.00   20.30
 -15  -1   4  -16.70   18.90
 -17   1   4    1.50   21.00
  17   1  -4  -19.10   21.00
 -17  -1   4    0.00   24.10
  17  -1  -4    4.60   19.40
  14   2   4  122.79   29.40
 -14   2  -4   90.89   29.50
  14  -2   4   61.89   26.10
 -14  -2  -4   66.59   27.90
 -12   2  -4   99.39   24.90
 -12  -2  -4   10.30   19.40
  12  -2   4   82.59   24.70
 -10   2  -4   -8.50   12.90
 -10  -2  -4   -5.80   15.10
  10  -2   4  -12.80   14.60
   8   2   4  129.69   15.00
  -8   2  -4  205.28   28.90
  -8   2  -4  139.99   23.30
   8  -2   4  127.79   20.50
  -8  -2  -4  124.59   19.60
  -8  -2  -4  135.69   22.80
   8  -2   4  141.69   16.10
   6   2   4  656.73   29.30
  -6   2  -4  605.94   37.80
  -6   2  -4  639.64   21.80
  -6   2  -4  697.23   38.00
  -6  -2  -4  710.13   36.00
   6  -2   4  611.44   32.00
  -6  -2  -4  694.13   34.10
   6  -2   4  620.54   29.10
  -4   2  -4 1362.56   41.40
  -4   2  -4 1187.58   48.40
   4   2   4 1222.18   44.10
  -4   2  -4 1286.37   50.69
   4  -2   4 1306.57   44.70
  -4  -2  -4 1239.58   46.90
   4  -2   4 1244.68   44.30
  -4  -2  -4 1265.87   46.60
   2   2   4   76.29    7.40
  -2   2  -4   80.09   13.90
   2   2   4   79.99   13.70
  -2  -2  -4   91.29   12.20
   2  -2   4  106.89   10.20
  -2  -2  -4  110.39   14.80
   2  -2   4   92.79   14.20
   0   2  -4   92.99   14.60
   0   2   4   81.19   14.50
   0  -2  -4   90.59    9.70
   0  -2  -4  120.79   14.10
   0  -2   4   87.39    6.70
   0  -2   4   77.39   13.50
   0  -2   4  106.79    7.70
  -2   2   4  234.18   20.60
   2   2  -4  214.28   19.40
  -2  -2   4  241.18    9.20
   2  -2  -4  221.38   17.50
   2  -2  -4  211.68   18.40
  -2  -2   4  207.38   19.20
  -4   2   4 2318.27   70.99
   4   2  -4 2348.36   62.59
   4   2  -4 2424.56   73.19
   4   2  -4 2393.56   60.39
   4  -2  -4 2374.36   70.89
  -4  -2   4 2441.36   63.19
   4  -2  -4 2380.76   62.99
  -4  -2   4 2379.56   71.99
   4  -2  -4 2406.76   69.49
  -6   2   4 1972.70   56.99
   6   2  -4 1904.51   57.09
  -6   2   4 1829.02   59.19
   6  -2  -4 1983.40   63.99
  -6  -2   4 2003.80   61.89
  -8   2   4   31.70    6.90
  -8   2   4   34.60   11.80
   8   2  -4   24.10    9.60
  -8   2   4   46.70   11.30
  -8  -2   4   27.20   11.80
   8  -2  -4   18.60   12.90
  10   2  -4   12.20   10.80
 -10   2   4    9.90   11.70
 -10   2   4   11.40    8.90
  10  -2  -4   -7.30   12.70
 -10  -2   4   14.90   13.30
 -10  -2   4    8.50   10.60
 -12   2   4   27.10   17.70
  12   2  -4   55.09   17.70
  12  -2  -4   31.80   14.40
 -12  -2   4   28.40   10.40
 -12  -2   4   34.50   17.80
 -14   2   4  308.97   36.40
  14   2  -4  214.68   30.20
  14  -2  -4  184.38   30.70
 -14  -2   4  292.97   34.70
 -16   2   4  158.08   32.40
  16   2  -4  152.58   30.90
 -16  -2   4  167.28   35.00
  16  -2  -4  131.49   27.00
 -18   2   4   76.29   31.50
  18   2  -4  -21.80   23.80
 -18  -2   4   73.59   25.30
  18  -2  -4   48.50   27.80
 -13   3  -4   13.20   23.40
  13   3   4   11.20   20.90
 -13  -3  -4   27.30   23.20
  13  -3   4   15.30   21.10
 -11   3  -4   16.20   20.50
  11  -3   4  -12.40   15.40
 -11  -3  -4   -6.30   16.80
   9   3   4    5.90   11.20
  -9   3  -4    0.20   16.80
  -9   3  -4   23.70   19.90
  -9  -3  -4    5.20   15.30
   9  -3   4    7.30   15.50
  -9  -3  -4    1.70   15.80
  -7   3  -4    3.40   15.60
   7   3   4   -6.60   10.40
  -7   3  -4   -6.00   16.00
   7  -3   4    0.10   10.90
   7  -3   4    3.30    9.20
  -7  -3  -4   -2.60   12.40
  -7  -3  -4   -8.10   12.60
  -5   3  -4   30.70   13.50
   5   3   4   34.00   12.20
  -5   3  -4   35.50   16.20
  -5  -3  -4   40.20   13.60
   5  -3   4   22.10   11.10
   5  -3   4   19.30   10.40
  -5  -3  -4   23.50   13.10
  -3   3  -4   10.50   12.90
   3   3   4   20.00   11.60
  -3   3  -4   17.20   14.20
   3   3   4   12.10    6.00
  -3  -3  -4   30.60   12.90
  -3  -3  -4   10.30    8.80
   3  -3   4   14.70   11.10
   3  -3   4   10.20    6.80
  -1   3  -4  -12.10   10.80
   1   3   4    5.70   11.10
  -1  -3  -4   19.40   10.90
   1  -3   4   -1.80    3.40
  -1  -3  -4   -4.30    5.40
   1  -3   4  -10.40    8.90
   1   3  -4   24.00   11.90
  -1   3   4   39.30   12.00
  -1  -3   4   20.30    4.20
   1  -3  -4   18.80   10.10
  -1  -3   4   23.40   11.60
   1  -3  -4   16.20    2.40
   1  -3  -4    4.40   10.00
   3   3  -4   23.60   12.10
   3   3  -4   42.80    3.10
   3   3  -4   32.30    5.00
  -3   3   4   29.10   13.30
  -3  -3   4   12.90   11.90
   3  -3  -4   35.90    3.30
  -3  -3   4   28.80    4.80
   3  -3  -4   28.00    9.60
   3  -3  -4   37.50   10.00
   3  -3  -4   33.80    7.10
   5   3  -4   40.80    7.60
   5   3  -4   48.50   14.70
  -5   3   4   73.39   14.50
   5   3  -4   61.49    8.20
   5  -3  -4   52.49    7.60
   5  -3  -4   45.90   13.40
  -5  -3   4   48.20   13.70
   5  -3  -4   45.30   12.90
   7   3  -4   13.50   11.00
   7   3  -4   -6.70    7.30
  -7   3   4   11.70   10.60
  -7   3   4    5.30    7.60
   7  -3  -4  -12.30   10.60
  -7  -3   4   -0.70   10.30
  -9   3   4   13.10   11.80
   9   3  -4   15.30   11.80
  -9   3   4   31.40    5.40
  -9   3   4   36.10   11.80
  -9  -3   4   30.20   14.10
   9  -3  -4   23.60   15.60
 -11   3   4   13.10    8.70
 -11   3   4    8.70   13.20
  11   3  -4   22.00   13.30
 -11  -3   4    0.90   12.10
  11  -3  -4   -0.40   15.10
  13   3  -4   26.60   15.10
 -13   3   4   19.60   18.20
 -13  -3   4   50.99   21.00
  13  -3  -4   -8.80   12.40
 -13  -3   4   -7.50   10.00
 -15   3   4  -15.90   19.10
  15   3  -4   37.60   20.30
  15  -3  -4    7.90   20.60
 -15  -3   4  -20.90   14.40
 -17   3   4   31.50   24.20
  17   3  -4    6.20   23.30
  17  -3  -4    7.50   17.50
 -17  -3   4  -11.60   26.00
 -14   4  -4   72.39   28.00
  14   4   4   93.79   30.40
 -14  -4  -4   50.89   24.50
  14  -4   4    2.90   19.50
 -12   4  -4   33.10   23.00
 -12  -4  -4   60.59   23.50
  12  -4   4   39.30   19.60
 -10   4  -4   -2.50   17.00
 -10   4  -4    0.40   20.10
  10   4   4  -18.70   18.80
 -10  -4  -4    4.00   19.20
  10  -4   4    0.70   13.00
 -10  -4  -4   -1.80   12.30
   8   4   4   97.19   18.30
  -8   4  -4  144.99   29.10
  -8   4  -4   97.69   23.60
  -8  -4  -4  119.59   22.30
   8  -4   4  105.99   17.40
  -8  -4  -4  119.79   24.20
   8  -4   4   87.29   16.60
   6   4   4  695.03   37.30
  -6   4  -4  714.23   42.10
  -6   4  -4  693.23   46.00
   6  -4   4  729.13   34.30
  -6  -4  -4  644.64   38.60
  -6  -4  -4  579.94   33.40
   6  -4   4  703.43   32.10
  -4   4  -4  896.21   47.40
  -4   4  -4  866.41   43.00
   4   4   4  827.62   41.20
   4   4   4  833.62   27.50
   4  -4   4  819.72   31.30
  -4  -4  -4  766.32   40.30
  -4  -4  -4  912.31   35.10
   4  -4   4  769.62   36.50
   2   4   4   21.70   10.20
   2   4   4   55.49   15.80
  -2   4  -4   42.40   16.60
  -2  -4  -4   55.49   13.10
  -2  -4  -4   42.50    8.10
   2  -4   4   41.10   13.50
   2  -4   4   54.69    6.90
   0   4   4  -10.60   12.30
   0   4  -4   19.60   13.00
   0  -4   4   15.50   12.20
   0  -4   4   18.90    6.30
   0  -4  -4   18.50   11.60
  -2   4   4   -3.10   12.50
   2   4  -4    2.70   11.80
   2  -4  -4    2.60    3.80
  -2  -4   4    4.30    4.90
   2  -4  -4   10.20    8.30
  -2  -4   4    9.70   11.40
   2  -4  -4  -11.20    9.10
   4   4  -4 1415.96   40.60
   4   4  -4 1377.56   36.20
  -4   4   4 1368.16   55.69
   4   4  -4 1312.17   52.89
   4  -4  -4 1412.26   51.59
  -4  -4   4 1412.16   55.79
  -4  -4   4 1428.06   41.50
   4  -4  -4 1428.86   52.19
   6   4  -4 1165.98   53.99
   6   4  -4 1416.76   42.40
  -6   4   4 1338.67   53.09
   6  -4  -4 1357.96   53.09
   6  -4  -4 1354.46   40.20
  -6  -4   4 1408.66   44.00
  -6  -4   4 1343.77   55.69
   6  -4  -4 1255.47   50.49
  -8   4   4   12.90    9.00
   8   4  -4   35.10   11.60
  -8   4   4   16.30   12.90
   8   4  -4   38.70   15.20
  -8  -4   4   26.20   14.60
   8  -4  -4   14.80   13.70
  10   4  -4  -13.20   16.50
 -10   4   4   -1.50    9.90
  10   4  -4   -7.50   10.80
 -10   4   4   -2.20   10.60
 -10  -4   4    2.50   13.90
  10  -4  -4  -13.60   14.50
 -12   4   4   27.60   15.70
  12   4  -4   39.50   16.40
 -12   4   4    3.90    8.70
  12  -4  -4   21.30   18.90
 -12  -4   4   -5.80   14.70
 -14   4   4  275.57   33.00
  14   4  -4  284.57   33.60
  14  -4  -4  320.67   36.30
 -14  -4   4  253.97   29.60
 -16   4   4  131.49   28.30
  16   4  -4   96.59   26.10
  16  -4  -4  110.79   28.90
 -13   5  -4   -2.60   26.00
  13  -5   4    3.70   17.90
 -13  -5  -4   -2.20   20.20
 -11   5  -4   23.10   21.50
  11  -5   4  -14.80   15.60
 -11  -5  -4   22.70   18.90
 -11  -5  -4   40.70   22.00
  -9   5  -4  162.88   33.90
   9   5   4  130.09   22.40
  -9   5  -4  133.49   28.90
  -9  -5  -4  105.79   25.80
   9  -5   4  128.59   20.70
  -9  -5  -4  124.19   23.90
  -7   5  -4    2.20   18.80
   7   5   4   -2.00   16.60
  -7   5  -4    7.30    9.60
  -7   5  -4    5.80   16.70
  -7  -5  -4   22.40   17.50
   7  -5   4   11.20   11.00
  -7  -5  -4   -4.60   10.90
   7  -5   4    8.70   11.90
   5   5   4  168.98   25.10
  -5   5  -4  222.98   31.40
  -5   5  -4  177.98   25.30
  -5  -5  -4  170.18   17.70
   5  -5   4  199.78   17.90
  -5  -5  -4  146.59   23.80
   5  -5   4  202.08   23.20
   3   5   4  515.65   36.00
  -3   5  -4  462.95   37.80
  -3   5  -4  481.75   33.60
   3  -5   4  473.35   24.50
  -3  -5  -4  453.15   30.00
   3  -5   4  474.35   33.10
   3  -5   4  487.25   19.80
  -3  -5  -4  487.35   21.40
  -1   5  -4  284.67   30.30
   1   5   4  228.68   27.60
   1  -5   4  240.08   26.00
  -1  -5  -4  256.17   26.00
   1  -5   4  240.68   16.90
   1   5  -4  477.05   34.40
  -1   5   4  541.35   37.20
  -1  -5   4  464.15   33.50
   1  -5  -4  510.95   31.50
  -1  -5   4  549.95   22.30
   3   5  -4   13.70   14.00
  -3   5   4   -6.60   14.40
   3  -5  -4    3.60   10.90
  -3  -5   4   13.50   15.20
   3  -5  -4    6.70   12.20
  -3  -5   4    0.70    6.40
   5   5  -4  260.97   12.50
   5   5  -4  281.17   27.90
  -5   5   4  248.48   28.40
  -5  -5   4  253.47   17.70
   5  -5  -4  294.37   28.20
  -5  -5   4  226.08   28.00
   5  -5  -4  292.17   22.90
  -7   5   4    3.20   14.70
   7   5  -4   40.30   18.00
   7   5  -4   42.30   10.40
   7  -5  -4   33.00   15.80
  -7  -5   4   42.70   11.30
   7  -5  -4   54.49   16.50
  -7  -5   4   15.50   15.60
   9   5  -4   57.29   21.10
  -9   5   4   73.69   17.80
   9   5  -4   86.89   15.80
   9  -5  -4   64.29   19.00
   9  -5  -4   93.49   21.40
  -9  -5   4   60.49   19.80
  11   5  -4    8.00   14.20
  11   5  -4   24.60   21.30
 -11   5   4    3.60   12.10
  11  -5  -4    9.20   17.10
 -11  -5   4    8.60   17.30
  13   5  -4   35.30   16.20
  13   5  -4   60.09   25.80
  13  -5  -4   84.39   24.30
 -13  -5   4   38.00   21.40
  15   5  -4   20.00   25.00
  15   5  -4  -12.30   18.60
  15  -5  -4    7.00   22.50
 -15  -5   4   21.80   18.20
 -12   6  -4    4.80   23.40
 -10   6  -4   63.89   27.90
 -10   6  -4   74.99   25.90
  10   6   4   26.30   17.80
 -10  -6  -4   37.50   17.70
 -10  -6  -4   53.09   21.80
  -8   6  -4  156.18   28.50
   8   6   4  152.88   26.90
  -8   6  -4  159.48   34.00
  -8  -6  -4  130.39   28.00
  -8  -6  -4  123.69   18.00
   6   6   4   81.19   24.60
  -6   6  -4   62.89   25.60
  -6   6  -4  116.59   24.40
  -6   6  -4  132.99   19.90
  -6  -6  -4   89.19   14.60
  -6  -6  -4  113.49   24.90
   6  -6   4   74.49   19.40
   4   6   4   99.89   24.30
  -4   6  -4   95.39   27.30
  -4   6  -4  126.59   23.60
  -4  -6  -4  150.18   24.60
   4  -6   4  146.19   24.10
   4  -6   4  105.69   15.40
  -2   6  -4  848.72   49.30
  -2   6  -4  881.01   47.70
   2   6   4 1029.30   53.99
   2  -6   4  901.61   36.10
   2  -6   4 1044.80   50.49
  -2  -6  -4  817.62   45.10
   0   6  -4  -11.60   11.10
   0   6   4    2.60   13.30
   0  -6   4   -4.70   14.80
   0  -6  -4  -20.80   10.60
   0  -6   4   -7.90    7.40
   2   6  -4 1558.44   64.09
  -2   6   4 1430.06   65.69
   2  -6  -4 1313.77   55.79
  -2  -6   4 1497.45   47.50
  -2  -6   4 1381.66   62.69
   4   6  -4   33.90   17.50
  -4   6   4   20.90   18.00
   4  -6  -4    3.00   13.80
  -4  -6   4   14.30   16.90
  -4  -6   4   12.60    9.10
   4  -6  -4   15.80   14.40
   6   6  -4   12.20   15.70
  -6   6   4   13.50   17.30
   6  -6  -4   10.40   15.40
  -6  -6   4   14.40   10.00
  -6  -6   4   13.10   17.60
   6  -6  -4    4.00   14.40
  -8   6   4  679.43   43.00
   8   6  -4  665.03   44.50
  -8  -6   4  656.93   33.50
   8  -6  -4  582.44   39.80
  -8  -6   4  601.04   44.30
   8  -6  -4  582.04   39.50
 -10   6   4  -36.20   11.80
  10   6  -4   15.30   20.80
  10  -6  -4   16.10   17.10
  10  -6  -4   12.30   19.10
 -10  -6   4   -9.50   19.60
  12   6  -4  325.57   41.40
  12  -6  -4  325.37   39.10
 -12  -6   4  349.47   41.00
  12  -6  -4  328.47   38.50
  14   6  -4   46.00   25.80
  14  -6  -4   90.29   29.80
  14  -6  -4   83.99   27.30
 -14  -6   4   45.90   22.60
  -9   7  -4   68.89   32.60
   9   7   4   90.69   26.70
  -9   7  -4   92.79   25.30
  -9  -7  -4   69.29   24.60
   9  -7   4   18.80   20.60
  -7   7  -4   40.50   20.50
  -7   7  -4   39.70   25.10
   7   7   4   24.50   22.30
  -7  -7  -4   71.19   22.60
   7  -7   4   38.80   17.60
  -5   7  -4  170.18   28.60
  -5   7  -4  190.38   34.60
  -5   7  -4  205.48   27.50
   5   7   4  156.18   29.90
   5  -7   4  170.58   21.00
  -5  -7  -4  181.18   29.40
   5  -7   4  194.88   28.10
  -3   7  -4   71.89   23.30
  -3   7  -4   76.89   23.40
   3   7   4  107.69   26.90
  -3  -7  -4   93.89   22.60
   3  -7   4   75.79   14.80
   3  -7   4   81.49   22.40
   1   7   4    6.10   19.80
  -1   7  -4   46.60   24.10
  -1  -7  -4   12.20   15.00
   1  -7   4   28.10   18.10
   1  -7   4   32.50   10.80
   1   7  -4  148.29   28.30
  -1   7   4  111.19   27.60
  -1  -7   4   91.69   24.30
  -1  -7   4  116.19   15.00
   1  -7  -4  130.49   23.60
   3   7  -4   45.30   19.40
  -3   7   4   66.29   22.50
   3  -7  -4   19.50   15.50
  -3  -7   4   38.40   20.70
  -3  -7   4   15.30    9.50
  -5   7   4  206.88   32.10
   5   7  -4  207.88   29.90
   5  -7  -4  208.18   28.00
   5  -7  -4  225.78   28.10
  -5  -7   4  212.78   32.90
  -7   7   4  -16.20   19.40
   7   7  -4   -3.20   17.80
   7  -7  -4    2.20   15.00
  -7  -7   4   11.00   20.20
   7  -7  -4  -13.20   14.30
  -7  -7   4   10.70   15.30
   9   7  -4    1.20   18.90
  -9   7   4   17.50   18.70
  -9  -7   4   41.90   23.90
   9  -7  -4    1.60   17.80
   9  -7  -4   30.40   16.90
  11   7  -4    1.10   21.70
  11  -7  -4  -10.30   18.10
  11  -7  -4  -11.50   16.50
 -11  -7   4   -6.80   21.80
  13   7  -4  -10.90   24.00
 -13  -7   4   13.50   22.50
  13  -7  -4   -9.40   20.00
  13  -7  -4   11.10   18.90
   8   8   4   33.60   27.50
  -8   8  -4   27.30   25.70
  -8  -8  -4   16.10   24.70
  -6   8  -4   63.59   27.20
   6   8   4   68.49   27.90
  -6  -8  -4   40.20   24.20
  -4   8  -4  170.88   28.10
   4   8   4  171.98   34.60
  -4   8  -4  105.79   31.20
  -4  -8  -4  179.28   29.90
   4  -8   4  135.99   30.90
   2   8   4   65.59   26.20
  -2   8  -4   57.19   26.80
  -2   8  -4   31.50   22.70
   2  -8   4   52.69   23.40
  -2  -8  -4   46.40   20.70
   0   8  -4    5.70   24.70
   0   8   4   19.80   23.80
   0  -8   4    8.90   19.00
   0  -8  -4   51.49   19.40
   2   8  -4   21.60   20.10
  -2   8   4   82.69   27.70
  -2  -8   4   26.10   22.60
   2  -8  -4   52.09   20.00
   4   8  -4   89.99   26.60
  -4   8   4  126.09   28.80
  -4  -8   4  144.09   30.10
   4  -8  -4  142.79   25.80
   6   8  -4  280.87   35.80
  -6   8   4  214.98   36.30
   6  -8  -4  245.78   30.80
   6  -8  -4  230.98   30.80
  -6  -8   4  244.38   38.80
   8   8  -4   55.19   24.20
  -8   8   4  -10.70   21.00
   8  -8  -4    1.40   19.00
  -8  -8   4   35.00   23.60
   8  -8  -4   33.30   17.10
  10   8  -4   55.29   27.20
 -10   8   4  -10.90   23.20
  10  -8  -4  -23.90   15.50
  10  -8  -4   22.20   22.00
 -10  -8   4   28.70   24.30
  -3   9  -4  -13.50   22.20
   3   9   4   28.70   26.20
  -3   9  -4  -36.90   23.30
   3  -9   4  -11.00   23.60
  -3  -9  -4    1.50   19.50
  -1   9  -4    4.10   26.90
   1   9   4  -29.60   23.20
  -1   9  -4   -4.20   28.40
  -1  -9  -4   15.40   20.30
   1  -9   4   -2.90   24.10
   1   9  -4   24.80   24.10
   1   9  -4  -16.40   26.60
  -1   9   4  -12.10   18.90
   1  -9  -4    8.20   20.90
  -1  -9   4   33.90   23.10
  -3   9   4   13.30   23.30
   3   9  -4   14.10   25.30
   3   9  -4   21.40   24.20
  -3  -9   4    1.70   20.90
   3  -9  -4  -21.60   18.60
   5   9  -4   81.89   30.50
  -5   9   4   99.69   34.20
   5   9  -4   50.59   25.10
  -5  -9   4  115.29   32.00
   5  -9  -4   53.79   22.90
   7   9  -4   13.50   21.00
  -7   9   4  -11.20   20.30
   7   9  -4    1.20   23.80
   7  -9  -4    6.50   21.20
  -7  -9   4   32.10   28.80
 -15   0  -5   -6.10   23.70
  15   0   5    1.90   22.50
  13   0   5   -3.20   18.20
 -13   0  -5   -8.30   15.20
  11   0   5   -4.40   16.40
 -11   0  -5   -4.20   17.10
  -9   0  -5   15.30   16.20
   7   0   5    7.50    6.00
  -7   0  -5   28.10   16.20
  -5   0  -5    2.20   12.70
   5   0   5    6.70    6.80
  -5   0  -5    8.80   11.20
  -3   0  -5   -5.70    8.00
   3   0   5    8.10    8.20
  -3   0  -5   -0.80    8.70
  -3   0  -5   13.80   11.90
  -1   0  -5   -1.80    6.60
   1   0   5    7.50    8.90
  -1   0  -5    7.30    8.80
  -1   0   5   -2.30    6.30
   1   0  -5    0.10    6.00
  -1   0   5    0.00    5.00
  -1   0   5    9.40    9.70
   1   0  -5    8.50    6.90
   3   0  -5    6.20    5.60
   3   0  -5   -7.30    6.70
   3   0  -5    3.40    7.50
  -3   0   5    0.80    9.30
  -5   0   5    3.20    9.50
  -5   0   5   15.10    8.80
   5   0  -5    0.70    8.20
  -7   0   5    3.50    7.80
  -7   0   5   -9.40    7.40
   7   0  -5   -3.20    7.20
   9   0  -5   -0.20   11.80
  -9   0   5   -2.30    7.30
  -9   0   5   -7.50   10.50
 -11   0   5   -0.40   10.50
 -11   0   5    1.80    6.20
  11   0  -5    3.00   14.00
  13   0  -5    6.00   16.80
 -13   0   5   -6.90   15.80
  15   0  -5   -4.50   19.50
 -15   0   5   22.00   23.10
 -17   0   5  -23.20   21.20
  17   0  -5   -0.50   14.50
  14   1   5   11.90   21.70
 -14   1  -5    3.30   17.70
  14  -1   5   -9.20   21.00
 -14  -1  -5   26.30   23.70
 -12   1  -5  163.88   31.60
  12   1   5  170.48   30.50
  12  -1   5  175.48   29.40
 -12  -1  -5  106.29   25.20
 -10   1  -5  251.77   32.30
  10  -1   5  223.38   29.80
 -10  -1  -5  281.67   34.90
   8   1   5  149.49   13.30
  -8   1  -5  142.29   25.40
  -8  -1  -5   90.59   20.60
  -6   1  -5  424.56   17.90
   6   1   5  445.16   22.10
  -6   1  -5  444.46   30.30
  -6   1  -5  403.46   32.80
  -6  -1  -5  372.16   27.80
  -6  -1  -5  429.46   31.00
   4   1   5   71.59   11.90
  -4   1  -5   65.29   16.60
  -4   1  -5   83.59   15.10
  -4  -1  -5   74.19   14.10
  -4  -1  -5   62.89   15.10
   2   1   5 1876.41   56.59
  -2   1  -5 1720.93   59.69
   2   1   5 1759.72   51.19
  -2   1  -5 1687.43   58.39
  -2  -1  -5 1767.52   51.99
   2  -1   5 1775.52   53.39
  -2  -1  -5 1738.83   55.29
  -2  -1  -5 1797.42   57.29
   0   1   5 2042.80   62.39
   0   1   5 1973.40   54.29
   0   1  -5 1996.60   53.39
   0   1  -5 2075.99   61.89
   0  -1  -5 2035.90   58.69
   0  -1   5 1977.00   56.29
   0  -1   5 1983.90   60.19
   0  -1  -5 2061.59   54.99
   0  -1   5 2035.20   64.19
   0  -1   5 1996.40   52.89
  -2   1   5  235.28   17.60
   2   1  -5  269.77   18.70
   2   1  -5  255.87    9.40
   2   1  -5  237.78   14.40
  -2  -1   5  259.67   14.10
   2  -1  -5  278.87   18.70
   2  -1  -5  265.87   15.80
  -2  -1   5  286.77   21.60
  -2  -1   5  274.07   19.40
   2  -1  -5  253.37   13.90
   4   1  -5 1350.56   45.70
  -4   1   5 1291.37   46.00
   4   1  -5 1307.77   40.30
   4  -1  -5 1242.88   43.60
   4  -1  -5 1327.27   41.40
  -4  -1   5 1283.77   45.20
   6   1  -5   47.30   10.20
  -6   1   5   37.60   10.50
  -6  -1   5   27.80   10.30
   6  -1  -5   43.50   12.40
  -8   1   5  581.24   28.30
  -8   1   5  557.34   23.20
  -8   1   5  516.25   28.10
   8   1  -5  560.14   28.60
   8  -1  -5  454.65   29.70
  -8  -1   5  498.05   25.70
  10   1  -5  600.74   33.90
 -10   1   5  610.84   33.70
 -10   1   5  603.74   29.20
 -10   1   5  575.24   21.90
 -10  -1   5  549.05   35.20
 -10  -1   5  549.95   27.30
  10  -1  -5  564.94   35.80
  12   1  -5  457.45   33.80
 -12   1   5  461.35   33.90
 -12  -1   5  406.16   23.30
 -12  -1   5  406.66   37.10
  12  -1  -5  443.56   35.00
  14   1  -5   69.09   22.30
 -14   1   5   54.29   21.70
  14  -1  -5   38.00   21.50
 -14  -1   5   63.09   24.30
  16   1  -5   14.90   19.80
 -16   1   5   -0.50   20.70
  16  -1  -5  -16.40   18.20
 -16  -1   5   41.30   24.00
 -18   1   5   12.40   25.30
  18   1  -5   25.10   26.70
  18  -1  -5   -2.30   17.20
 -18  -1   5   20.30   25.90
  13   2   5   69.99   25.20
 -13   2  -5   -1.20   22.60
  13  -2   5   -4.80   18.50
 -13  -2  -5   37.10   22.10
 -11   2  -5   17.20   16.90
 -11  -2  -5    4.30   17.00
  11  -2   5    3.10   17.60
  -9   2  -5   45.50   21.60
  -9   2  -5   70.69   22.50
  -9  -2  -5   80.39   20.50
   9  -2   5   75.49   14.40
   9  -2   5   59.09   18.60
  -7   2  -5   -3.00   14.70
   7   2   5   31.10   10.70
  -7   2  -5  -16.20   13.80
   7  -2   5   -0.70   12.00
   7  -2   5    6.20   11.10
  -7  -2  -5    5.80   10.80
  -7  -2  -5   -5.20   13.40
   5   2   5   44.20   11.20
  -5   2  -5   15.50   15.60
  -5   2  -5    6.80   14.90
  -5  -2  -5    7.50   12.60
  -5  -2  -5    8.00   11.80
   5  -2   5   21.90   12.90
  -3   2  -5    6.90   12.50
   3   2   5   10.40    6.50
  -3   2  -5   -0.20   13.00
   3   2   5   -5.70    9.40
  -3  -2  -5    4.50    9.40
  -3  -2  -5   28.40   11.80
   3  -2   5   16.50   11.30
  -1   2  -5  667.93   31.60
   1   2   5  658.93   18.90
   1   2   5  681.83   32.40
  -1  -2  -5  608.84   26.90
  -1  -2  -5  613.84   29.40
   1  -2   5  631.24   22.00
   1  -2   5  644.94   31.80
  -1   2   5  181.38   19.60
   1   2  -5  169.18   18.60
   1  -2  -5  181.48   16.60
  -1  -2   5  156.58   17.30
   1  -2  -5  177.28   13.20
   1  -2  -5  157.18    6.70
   1  -2  -5  141.29   17.10
  -1  -2   5  162.58    9.50
   3   2  -5  948.31   38.20
   3   2  -5  868.71   26.80
  -3   2   5  845.42   37.70
   3  -2  -5  901.31   36.50
  -3  -2   5  926.51   37.80
  -3  -2   5  861.01   26.60
   3  -2  -5  882.71   33.60
  -5   2   5 1018.40   40.50
   5   2  -5 1047.00   33.90
   5   2  -5 1041.40   30.00
   5   2  -5 1099.59   43.90
   5  -2  -5 1020.40   41.50
   5  -2  -5 1090.89   39.70
  -5  -2   5 1042.00   34.00
  -5  -2   5 1006.80   41.00
   7   2  -5  173.78   16.40
  -7   2   5  184.98   18.40
  -7  -2   5  157.78   18.30
   7  -2  -5  148.29   19.80
  -9   2   5  467.65   26.70
  -9   2   5  447.76   19.40
  -9   2   5  461.45   26.70
   9   2  -5  470.55   27.10
  -9  -2   5  377.66   25.80
   9  -2  -5  432.86   29.40
 -11   2   5   18.40   13.90
 -11   2   5    8.70    9.10
  11   2  -5   26.00   13.90
  11  -2  -5   11.60   12.90
 -11  -2   5   32.00   12.10
  13   2  -5   46.50   19.10
 -13   2   5   86.09   22.40
 -13  -2   5  115.99   22.60
  13  -2  -5  144.09   25.30
 -13  -2   5   82.69   15.40
 -15   2   5   16.70   19.30
  15   2  -5   18.80   20.10
  15  -2  -5    4.90   21.60
 -15  -2   5  -19.30   19.80
 -17   2   5  -12.50   22.80
  17   2  -5  -12.00   19.60
 -17  -2   5    9.60   24.60
  17  -2  -5  -10.60   15.40
  14   3   5   11.90   22.60
 -14   3  -5    2.60   25.00
 -14  -3  -5   31.60   26.20
  14  -3   5   -1.40   17.60
 -12   3  -5   76.79   27.50
  12  -3   5   47.80   19.90
 -12  -3  -5   51.69   24.90
 -10   3  -5  359.56   41.10
  10  -3   5  344.87   34.10
 -10  -3  -5  328.67   35.90
  -8   3  -5 1000.40   56.09
   8   3   5 1136.49   45.60
  -8   3  -5 1044.40   56.59
   8  -3   5 1062.59   48.20
  -8  -3  -5 1110.79   51.89
   8  -3   5 1050.99   43.30
  -8  -3  -5 1071.29   51.29
   6   3   5   28.60   13.70
  -6   3  -5   18.90   17.60
  -6   3  -5   41.20   18.20
  -6  -3  -5   10.60   13.30
  -6  -3  -5    4.70   11.20
   6  -3   5    5.70   11.30
   6  -3   5   18.50   12.60
  -4   3  -5  246.08   27.80
   4   3   5  191.28   14.90
   4   3   5  204.88   21.70
  -4   3  -5  234.58   28.30
   4  -3   5  250.07   23.50
  -4  -3  -5  198.08   20.90
   4  -3   5  233.48   17.60
  -4  -3  -5  249.38   24.90
   2   3   5  633.84   34.50
  -2   3  -5  634.24   34.60
  -2  -3  -5  576.94   26.60
   2  -3   5  642.54   32.20
   2  -3   5  600.34   23.00
  -2  -3  -5  601.84   31.90
   0   3   5  813.92   39.50
   0   3  -5  739.03   38.00
   0  -3  -5  801.32   27.40
   0  -3  -5  761.82   34.80
   0  -3   5  814.32   24.00
   0  -3   5  799.02   22.10
   0  -3   5  802.22   22.10
   0  -3   5  817.52   23.90
   0  -3   5  799.62   36.90
   2   3  -5 4595.44  126.39
  -2   3   5 4454.25  126.89
   2  -3  -5 4712.13  107.09
   2  -3  -5 4587.74  124.59
   2  -3  -5 4671.73  121.79
   2  -3  -5 3771.32  106.59
  -2  -3   5 4414.06  125.59
   2  -3  -5 4670.73  109.39
  -4   3   5   74.29   14.20
   4   3  -5   53.29   14.30
   4   3  -5   46.60    4.20
   4   3  -5   60.29    5.80
   4  -3  -5   56.49    9.50
   4  -3  -5   47.60   13.20
  -4  -3   5   43.50   14.10
   4  -3  -5   50.79    6.10
   4  -3  -5   27.30   11.60
   6   3  -5  288.47   27.80
   6   3  -5  313.77   15.20
  -6   3   5  305.17   25.80
   6   3  -5  293.37   15.80
   6  -3  -5  284.37   22.30
   6  -3  -5  254.07   24.10
  -6  -3   5  311.77   24.70
   6  -3  -5  305.67   18.30
  -8   3   5   -5.70    8.00
   8   3  -5    9.00    9.00
  -8   3   5   -7.60   10.20
   8   3  -5    5.20   14.70
   8  -3  -5   -0.20   13.60
  -8  -3   5   -1.40   11.30
 -10   3   5  368.46   25.10
 -10   3   5  321.47   14.90
  10   3  -5  305.27   24.00
 -10   3   5  327.07   24.10
  10  -3  -5  348.77   34.00
 -10  -3   5  297.77   27.70
 -12   3   5  545.55   34.40
  12   3  -5  479.05   35.00
 -12   3   5  496.15   27.80
 -12  -3   5  545.75   32.60
  12  -3  -5  515.65   37.10
  14   3  -5  199.58   28.20
 -14   3   5  236.18   31.50
  14  -3  -5  245.38   34.20
 -14  -3   5  223.58   25.20
  16   3  -5   16.20   21.10
 -16   3   5   -0.10   19.20
  16  -3  -5  -17.90   13.70
 -13   4  -5  -11.50   22.30
  13  -4   5   -6.90   19.80
 -13  -4  -5  -18.80   18.20
 -11   4  -5    2.50   20.80
 -11  -4  -5   12.10   19.50
  11  -4   5   13.90   16.60
  -9   4  -5   17.90   20.00
  -9   4  -5   -9.10   15.30
   9   4   5   19.70   14.30
  -9  -4  -5    9.30   18.20
  -9  -4  -5   -7.00   16.10
   9  -4   5    5.70   12.40
  -7   4  -5   37.20   21.60
  -7   4  -5   15.30   18.40
   7   4   5   42.10   17.00
   7  -4   5    8.90   11.50
  -7  -4  -5   21.90   17.30
  -7  -4  -5  -14.80   12.10
   7  -4   5   16.70   12.70
   5   4   5   24.30   15.20
  -5   4  -5   56.39   20.10
  -5   4  -5    9.00   14.70
  -5  -4  -5   18.30   10.80
   5  -4   5   31.40   14.00
  -5  -4  -5   48.70   17.40
   5  -4   5   32.60   10.40
  -3   4  -5   15.00   12.90
  -3   4  -5   14.30   16.80
   3   4   5   24.00   15.40
   3  -4   5   30.10    7.70
   3  -4   5   26.10   12.90
  -3  -4  -5   29.90    9.50
  -3  -4  -5   23.70   14.20
  -1   4  -5  308.27   30.90
   1   4   5  325.17   30.50
   1  -4   5  303.17   16.00
   1  -4   5  347.27   26.90
  -1  -4  -5  349.07   24.20
   1  -4   5  324.27   10.10
  -1  -4  -5  341.27   15.40
   1  -4   5  337.47   10.40
   1   4  -5    7.70   10.30
  -1   4   5   -1.10   13.50
  -1  -4   5    9.50    4.20
  -1  -4   5   -0.40   11.90
   1  -4  -5  -12.00    9.80
  -3   4   5  282.57   28.20
   3   4  -5  223.28   24.50
  -3  -4   5  258.17   10.40
  -3  -4   5  207.68   23.70
   3  -4  -5  245.98   23.20
   3  -4  -5  235.38   23.20
   3  -4  -5  219.58   12.00
   5   4  -5  604.04   20.40
  -5   4   5  552.64   35.20
   5   4  -5  609.14   36.20
   5   4  -5  543.45   17.90
   5  -4  -5  536.85   32.20
   5  -4  -5  537.75   31.90
  -5  -4   5  586.54   35.40
   7   4  -5  107.49   12.40
  -7   4   5  101.69   19.80
   7   4  -5  109.99   21.80
  -7  -4   5  107.79   20.30
   7  -4  -5  120.49   20.60
   7  -4  -5  128.29   21.80
   9   4  -5  517.45   27.90
  -9   4   5  553.74   32.70
   9   4  -5  508.65   44.10
  -9   4   5  453.35   25.40
   9  -4  -5  483.85   35.70
   9  -4  -5  480.15   32.50
  -9  -4   5  555.24   36.20
  11   4  -5   -2.10   10.20
 -11   4   5   -2.30   10.80
 -11   4   5  -11.40   11.10
  11   4  -5  -20.40   17.00
  11  -4  -5   -6.50   11.00
 -11  -4   5    9.70   14.90
  13   4  -5    8.30   15.40
  13   4  -5   19.20   18.10
 -13   4   5   17.80   17.70
 -13  -4   5   32.20   16.90
  13  -4  -5   26.40   19.20
 -15   4   5    9.60   21.60
  15   4  -5   16.90   18.00
  15  -4  -5   21.80   17.30
  17  -4  -5  -14.30   21.20
 -12   5  -5   91.19   29.70
 -12  -5  -5   95.29   27.40
 -10   5  -5   82.09   30.10
 -10   5  -5  129.69   29.30
 -10  -5  -5  130.99   27.50
  10  -5   5  141.09   22.60
 -10  -5  -5  180.48   31.90
  -8   5  -5   81.29   25.70
  -8   5  -5   55.59   26.50
   8   5   5   83.79   21.20
   8  -5   5   50.29   14.60
  -8  -5  -5   49.00   20.50
  -8  -5  -5   55.59   17.00
   6   5   5  145.29   24.50
  -6   5  -5  165.88   27.40
  -6   5  -5  123.19   29.10
   6  -5   5  168.68   18.10
  -6  -5  -5  172.38   27.30
   6  -5   5  141.89   21.00
  -6  -5  -5  128.19   17.70
   4   5   5   15.40   17.50
  -4   5  -5   26.80   17.10
  -4   5  -5   35.60   19.20
  -4  -5  -5    3.70    8.50
   4  -5   5   11.40    8.00
  -4  -5  -5   20.60   13.20
   4  -5   5   31.70   14.70
   2   5   5  494.25   38.10
  -2   5  -5  598.44   42.40
  -2  -5  -5  588.74   36.30
   2  -5   5  545.15   19.80
   2  -5   5  502.85   24.30
  -2  -5  -5  563.44   21.00
   2  -5   5  576.54   35.30
   0   5  -5  519.95   35.00
   0   5   5  515.95   38.60
   0  -5  -5  527.25   33.20
   0  -5   5  512.35   34.80
   0  -5   5  540.65   21.80
  -2   5   5  362.86   35.20
   2   5  -5  339.37   32.80
   2  -5  -5  334.57   25.20
  -2  -5   5  279.67   30.30
  -2  -5   5  307.77   14.90
   2  -5  -5  308.77   26.90
   4   5  -5  280.07   29.00
  -4   5   5  243.48   29.90
  -4  -5   5  251.97   14.60
   4  -5  -5  240.78   26.00
  -4  -5   5  269.07   29.90
   4  -5  -5  279.17   27.80
  -6   5   5    6.00   15.50
   6   5  -5    4.00   11.90
   6  -5  -5   -3.80   13.10
  -6  -5   5    8.00   11.80
   6  -5  -5  -20.80   10.90
  -8   5   5  105.69   22.30
   8   5  -5  191.38   29.20
  -8  -5   5  198.98   28.40
   8  -5  -5  148.59   23.70
   8  -5  -5  152.48   25.70
 -10   5   5  151.68   23.00
  10   5  -5  176.28   23.40
  10   5  -5  254.37   34.50
 -10  -5   5  202.98   29.80
  10  -5  -5  170.38   25.60
  10  -5  -5  199.78   29.60
  12   5  -5  186.88   35.20
 -12   5   5  185.08   23.50
 -12  -5   5  233.98   30.90
  12  -5  -5  224.88   31.80
  14   5  -5   37.20   23.40
  14  -5  -5    7.50   21.00
 -14  -5   5   46.60   19.30
  16   5  -5   -3.30   24.70
  16  -5  -5  -35.00   21.60
 -11   6  -5    5.90   24.30
 -11   6  -5   50.39   28.50
 -11  -6  -5   -5.70   20.50
  -9   6  -5   14.40   21.60
   9   6   5   -4.70   19.30
  -9   6  -5    4.80   21.90
  -9  -6  -5    7.00   18.70
  -7   6  -5   40.50   23.10
  -7   6  -5   24.00   22.30
   7   6   5   29.00   19.80
  -7  -6  -5   18.30   20.00
   5   6   5   28.20   20.70
  -5   6  -5   74.99   27.30
  -5   6  -5   48.40   22.20
  -5  -6  -5   55.49   20.10
   5  -6   5   30.10   14.10
   5  -6   5   52.39   18.50
  -3   6  -5  -46.00   17.20
  -3   6  -5   -1.70   18.30
   3   6   5   38.00   20.30
   3  -6   5   -4.90   16.70
  -3  -6  -5   -1.80   14.50
   3  -6   5   -9.00    7.60
   1   6   5   94.79   24.00
  -1   6  -5   74.99   22.90
   1  -6   5   76.69   20.90
  -1  -6  -5   71.69   19.20
   1  -6   5   70.79   11.70
  -1   6   5  -13.50   16.30
   1   6  -5    1.00   17.80
  -1  -6   5   -4.90   14.20
   1  -6  -5   19.50   16.30
  -1  -6   5  -14.90    6.30
  -3   6   5   17.20   18.50
   3   6  -5   -9.50   15.40
  -3  -6   5    2.30   15.90
   3  -6  -5    4.80   14.20
   3  -6  -5   -3.40   13.30
  -3  -6   5    3.60    7.20
  -5   6   5   21.50   19.40
   5   6  -5   31.50   18.00
  -5  -6   5   32.60    9.70
   5  -6  -5   33.60   17.00
   5  -6  -5   52.59   17.80
  -5  -6   5    5.50   16.30
   7   6  -5    5.70   14.20
  -7   6   5   24.60   20.00
   7  -6  -5    5.10   15.20
   7  -6  -5   32.70   17.10
  -7  -6   5   -0.30   15.50
  -9   6   5   27.60   19.50
   9   6  -5   20.20   20.60
   9  -6  -5   24.80   19.00
   9  -6  -5   11.00   18.70
  -9  -6   5   57.79   22.90
  11   6  -5   13.10   22.20
 -11   6   5    7.50   15.80
  11  -6  -5   -1.10   18.30
 -11  -6   5   19.90   21.70
  11  -6  -5    0.10   17.20
  13   6  -5    5.20   22.80
 -13  -6   5  -22.50   18.70
  13  -6  -5  -12.90   20.00
  13  -6  -5    7.40   20.00
  -8   7  -5    8.30   26.20
  -8   7  -5   39.20   25.20
   8   7   5   62.49   24.80
  -8  -7  -5   24.90   21.00
  -6   7  -5  129.79   28.20
  -6   7  -5  154.28   36.50
   6   7   5  102.39   27.90
  -6  -7  -5  101.39   25.10
   4   7   5   47.50   23.60
  -4   7  -5   59.89   21.70
  -4   7  -5    3.30   24.70
   4  -7   5   38.20   19.70
  -4  -7  -5   39.80   20.60
  -2   7  -5  573.24   46.00
   2   7   5  590.14   50.59
  -2   7  -5  527.45   50.29
   2  -7   5  598.04   43.20
  -2  -7  -5  573.44   41.60
   0   7   5  200.28   32.70
   0   7  -5  221.18   33.10
   0  -7  -5  167.68   27.10
   0  -7   5  215.58   31.40
   2   7  -5   39.50   21.40
  -2   7   5   -6.20   19.40
   2  -7  -5    7.00   15.30
  -2  -7   5   20.90   19.20
   4   7  -5  220.98   32.50
  -4   7   5  281.37   37.10
   4  -7  -5  211.38   28.90
  -4  -7   5  197.68   32.00
   4  -7  -5  208.38   28.50
  -6   7   5   84.59   24.90
   6   7  -5   83.39   24.70
  -6  -7   5  117.89   25.20
   6  -7  -5   59.09   21.00
   6  -7  -5   80.89   22.10
  -8   7   5  173.08   30.10
   8   7  -5  131.19   29.40
   8  -7  -5  124.19   25.30
  -8  -7   5  202.68   34.40
   8  -7  -5  161.88   27.60
  10   7  -5  185.48   33.70
 -10   7   5  229.48   32.80
  10  -7  -5  222.68   33.10
  10  -7  -5  165.08   30.90
 -10  -7   5  136.99   31.00
  12   7  -5   72.89   28.00
  12  -7  -5   55.39   25.70
 -12  -7   5   57.39   26.90
  12  -7  -5   79.19   24.40
  -7   8  -5   25.40   23.90
   7   8   5   65.49   28.90
  -7  -8  -5   20.60   21.50
   5   8   5  -26.50   21.20
  -5   8  -5   33.00   18.20
  -5   8  -5   15.50   28.20
  -5  -8  -5    8.60   20.40
   3   8   5   13.70   23.90
  -3   8  -5  -20.60   24.70
  -3   8  -5   -9.30   19.80
   3  -8   5   21.10   21.30
  -3  -8  -5   12.60   19.20
  -1   8  -5  108.89   31.00
   1   8   5   95.09   29.50
  -1   8  -5   32.40   26.40
  -1  -8  -5  114.39   24.70
   1  -8   5   67.89   25.20
   1   8  -5  101.99   28.60
  -1   8   5  102.79   29.90
  -1  -8   5   93.29   27.40
   1  -8  -5   66.09   19.00
   3   8  -5  221.08   34.40
  -3   8   5  206.48   34.60
   3  -8  -5  245.18   32.50
  -3  -8   5  198.28   34.20
   5   8  -5  109.09   28.50
  -5   8   5  112.79   32.40
   5  -8  -5  158.68   27.50
  -5  -8   5  108.49   28.40
  -7   8   5   21.40   23.90
   7   8  -5   19.60   23.00
   7  -8  -5   71.09   20.90
   7  -8  -5    9.10   18.10
  -7  -8   5   44.50   26.40
   9   8  -5  121.69   31.60
  -9   8   5  117.49   27.80
   9  -8  -5   40.70   22.00
  -9  -8   5   20.00   23.50
   9  -8  -5   80.69   23.70
   2   9   5   61.19   29.20
  -2   9  -5   77.99   36.20
  -2   9  -5   82.29   27.60
  -2  -9  -5   65.69   26.10
   2  -9   5   23.40   25.40
   0   9   5   78.99   30.70
   0   9  -5   81.89   31.60
   0   9  -5  108.89   31.40
   0  -9  -5  135.09   26.80
   0  -9   5   74.99   27.90
   2   9  -5  491.75   52.59
  -2   9   5  449.16   51.39
   2  -9  -5  568.74   48.90
  -2  -9   5  542.35   55.69
  -4   9   5    1.70   26.20
   4   9  -5   30.40   25.40
   4  -9  -5   -4.50   17.10
  -4  -9   5   47.20   29.60
   6   9  -5   37.70   24.90
  -6   9   5   71.59   31.40
   6  -9  -5   80.39   24.50
  -6  -9   5   27.20   24.80
  14   0   6   53.99   24.80
 -14   0  -6   42.80   29.20
  12   0   6  144.19   29.00
 -12   0  -6  163.58   33.20
 -10   0  -6  223.38   32.40
  -8   0  -6   30.90   15.40
  -6   0  -6  735.23   39.10
   6   0   6  727.13   28.70
  -6   0  -6  663.63   41.40
  -4   0  -6 1096.29   43.00
  -4   0  -6 1183.88   45.70
  -4   0  -6 1103.59   49.40
   4   0   6 1116.39   39.70
  -2   0  -6   50.99   12.40
  -2   0  -6   35.20   12.50
   2   0   6   44.70   11.50
  -2   0  -6   40.60   11.00
   0   0  -6   40.60    8.20
   0   0  -6   29.90    9.20
   0   0   6   44.30   12.00
  -2   0   6 1629.64   45.30
   2   0  -6 1634.44   50.79
   2   0  -6 1515.35   49.60
   2   0  -6 1618.54   45.40
  -2   0   6 1536.45   53.79
  -4   0   6   51.69   12.00
   4   0  -6   28.40   10.00
   4   0  -6   50.69   11.30
   4   0  -6   44.40    8.00
  -4   0   6   62.89   14.00
  -6   0   6 5000.10  133.39
   6   0  -6 4806.32  130.39
  -6   0   6 4843.42  130.29
  -8   0   6  507.55   28.60
  -8   0   6  586.54   26.90
   8   0  -6  517.45   30.40
  10   0  -6   37.20   15.70
 -10   0   6   31.00    9.60
 -12   0   6  125.59   13.70
  12   0  -6  133.69   23.60
  14   0  -6    3.20   18.50
 -14   0   6    9.40   16.50
 -16   0   6  354.46   42.40
  16   0  -6  298.77   39.20
  18   0  -6  160.28   34.40
 -18   0   6   75.89   32.10
  13   1   6   23.80   18.10
 -13   1  -6   -1.90   22.70
  13  -1   6   20.50   22.40
 -13  -1  -6    8.40   22.50
 -11   1  -6   37.20   23.30
 -11  -1  -6   18.40   20.00
  11  -1   6   49.80   20.70
  -9   1  -6   22.70   16.10
   9  -1   6   41.40   19.90
  -9  -1  -6   71.59   21.30
   9  -1   6    8.00   16.40
  -7   1  -6  111.09   24.20
  -7   1  -6  107.49   22.70
   7   1   6  142.79   15.40
  -7  -1  -6  118.69   23.30
  -5   1  -6  424.16   31.70
  -5   1  -6  382.86   34.60
   5   1   6  447.46   25.40
  -5  -1  -6  470.35   32.00
  -5  -1  -6  411.66   28.60
  -3   1  -6   10.60   12.50
  -3   1  -6    1.20   13.20
   3   1   6   -0.10    8.90
  -3  -1  -6   -7.90   10.10
  -3  -1  -6   -4.70    7.90
  -3  -1  -6    3.60   10.00
   1   1   6  939.01   31.90
   1   1   6  953.10   38.30
  -1   1  -6  918.01   38.70
  -1  -1  -6  937.71   35.90
  -1  -1  -6  950.40   38.00
   1  -1   6  973.60   36.70
  -1  -1  -6  959.40   32.90
   1  -1   6  975.00   40.40
   1   1  -6   99.79   14.40
   1   1  -6  114.29    8.70
  -1   1   6   99.49   15.70
  -1  -1   6  102.99   14.90
   1  -1  -6   96.59   10.30
  -1  -1   6  106.19    7.90
  -1  -1   6  146.79   19.20
   1  -1  -6  100.49   12.50
  -3   1   6  578.74   28.70
   3   1  -6  522.05   26.30
   3   1  -6  583.34   17.60
   3   1  -6  569.84   23.90
   3  -1  -6  555.44   27.80
   3  -1  -6  581.64   23.80
   3  -1  -6  555.24   23.70
  -3  -1   6  541.65   30.10
  -3  -1   6  618.74   28.70
   5   1  -6  715.73   23.20
   5   1  -6  693.63   33.10
  -5   1   6  700.83   32.00
   5   1  -6  726.13   28.60
   5  -1  -6  678.83   32.10
   5  -1  -6  685.63   28.80
  -5  -1   6  684.93   31.10
  -7   1   6    3.10   10.20
  -7   1   6   10.80   10.00
   7   1  -6    1.70    9.00
  -7  -1   6    2.10    9.10
   7  -1  -6   -5.40   10.10
  -9   1   6  389.56   25.30
   9   1  -6  323.57   25.30
  -9   1   6  389.56   21.30
   9  -1  -6  380.56   29.20
  -9  -1   6  408.86   25.30
 -11   1   6   11.40   11.40
  11   1  -6    7.00   14.10
 -11   1   6   13.50    7.00
  11  -1  -6    7.60   15.00
 -11  -1   6   15.30    9.80
  13   1  -6   -7.40   14.70
 -13   1   6   16.50   15.60
 -13  -1   6   15.80   10.00
  13  -1  -6   -8.30   16.50
 -15   1   6  -10.50   18.10
  15   1  -6   31.60   20.70
  15  -1  -6    7.90   20.40
 -17   1   6   23.30   23.40
  17   1  -6   10.70   20.00
  17  -1  -6  -20.00   13.90
 -12   2  -6  128.79   31.60
 -12  -2  -6  148.49   29.30
  12  -2   6  159.08   30.80
 -10   2  -6   30.80   17.70
 -10  -2  -6   43.30   22.00
  10  -2   6   49.40   20.40
  -8   2  -6   10.00   18.50
   8   2   6   -3.80    9.20
  -8   2  -6    9.40   14.00
   8  -2   6   18.30   14.60
  -8  -2  -6   17.90   16.70
  -8  -2  -6   10.40   17.10
   8  -2   6   19.00   13.30
   6   2   6  119.69   17.40
  -6   2  -6  100.79   23.00
  -6   2  -6  108.19   21.40
  -6  -2  -6  109.59   19.90
   6  -2   6  145.69   19.90
  -6  -2  -6  157.28   22.70
  -4   2  -6  461.05   31.50
  -4   2  -6  488.05   34.90
   4   2   6  461.95   27.80
  -4  -2  -6  429.66   29.80
  -4  -2  -6  473.05   30.00
   4  -2   6  465.85   29.70
  -2   2  -6 1075.19   47.50
   2   2   6 1209.78   35.70
  -2   2  -6 1212.28   50.69
   2   2   6 1241.78   47.60
   2  -2   6 1187.78   48.20
  -2  -2  -6 1240.68   45.50
  -2  -2  -6 1247.88   45.50
   0   2   6  753.12   36.20
   0   2  -6  762.42   36.20
   0  -2  -6  714.93   28.90
   0  -2  -6  733.23   32.40
   0  -2   6  701.33   21.90
   0  -2  -6  723.43   21.50
   0  -2   6  681.53   35.20
  -2   2   6   47.70   14.80
   2   2  -6   56.49   13.80
   2  -2  -6   70.59   12.70
  -2  -2   6   50.79   14.30
  -2  -2   6   68.69    8.40
   2  -2  -6   75.29   14.70
   2  -2  -6   67.79    7.00
   4   2  -6  658.63   33.60
   4   2  -6  665.33   24.00
  -4   2   6  643.64   33.80
   4  -2  -6  663.83   29.40
  -4  -2   6  671.93   32.30
   4  -2  -6  657.83   31.10
  -4  -2   6  691.43   24.00
  -6   2   6  331.07   24.50
   6   2  -6  232.88   23.70
   6   2  -6  278.87   17.00
   6   2  -6  280.87   13.30
   6  -2  -6  310.17   22.20
   6  -2  -6  222.88   20.80
  -6  -2   6  314.97   23.50
   8   2  -6  568.14   28.10
  -8   2   6  503.15   29.50
  -8  -2   6  480.65   29.60
   8  -2  -6  499.55   32.10
 -10   2   6  572.64   32.30
 -10   2   6  572.94   24.40
  10   2  -6  596.54   32.40
  10  -2  -6  570.64   37.80
 -10  -2   6  560.94   33.30
 -12   2   6    6.10   12.90
 -12   2   6   -8.80    9.30
  12   2  -6    4.00   14.80
  12  -2  -6   -2.70   15.40
 -12  -2   6    8.20   11.10
 -14   2   6   83.09   22.50
  14   2  -6   86.89   23.30
  14  -2  -6  100.79   23.00
 -14  -2   6   94.49   18.40
  16   2  -6  108.09   26.90
 -16   2   6  189.18   32.20
  16  -2  -6  117.69   30.70
  18   2  -6  222.38   37.60
 -18   2   6  219.48   37.90
  18  -2  -6  114.89   30.60
 -13   3  -6   31.60   25.60
 -13  -3  -6    5.10   22.60
  13  -3   6   12.80   21.20
 -11   3  -6  -16.60   14.40
  11  -3   6    2.60   16.10
 -11  -3  -6   -6.00   19.00
  -9   3  -6   -1.20   19.80
  -9   3  -6  -40.40   14.40
  -9  -3  -6  -19.50   15.90
  -9  -3  -6   32.50   18.70
   9  -3   6    7.50   13.80
   7   3   6    2.80   12.80
  -7   3  -6   -4.40   18.20
  -7   3  -6  -14.70   11.80
  -7  -3  -6   14.10   16.20
   7  -3   6    9.20   11.60
   7  -3   6    3.50   11.40
  -7  -3  -6   27.90   18.20
   5   3   6   28.50   15.10
  -5   3  -6    4.50   12.60
  -5   3  -6    3.00   17.00
  -5  -3  -6   -1.10   12.20
   5  -3   6    1.50   11.80
  -5  -3  -6   13.50   13.90
   5  -3   6   -7.30    9.00
   3   3   6   20.40   14.10
  -3   3  -6   16.30   16.20
  -3   3  -6   20.00   16.30
   3  -3   6   10.20   12.70
   3  -3   6   16.50    8.20
  -3  -3  -6   36.80   14.40
  -3  -3  -6   15.10    9.80
  -1   3  -6   40.80   15.40
   1   3   6   21.60   15.00
   1  -3   6   34.30    6.90
   1  -3   6   19.00   13.30
  -1  -3  -6   36.30   13.40
   1  -3   6   39.10    6.90
  -1  -3  -6   36.90   10.00
  -1   3   6   -4.30   12.90
   1   3  -6   -2.10   12.00
   1  -3  -6   -0.10    6.10
  -1  -3   6    2.40    2.80
   1  -3  -6   -0.30    9.70
  -1  -3   6   -0.80    8.70
  -3   3   6   46.40   16.10
   3   3  -6   49.40   14.90
   3  -3  -6   57.69   13.20
   3  -3  -6   58.99    6.90
   3  -3  -6   50.39    6.10
   3  -3  -6   25.30   12.50
  -3  -3   6   42.60   14.00
   3  -3  -6   53.49    7.00
   5   3  -6    8.20    5.30
  -5   3   6    1.00   12.70
   5   3  -6    3.60   11.70
  -5  -3   6    3.50   11.90
   5  -3  -6    7.50    5.40
   5  -3  -6    9.50   11.20
   5  -3  -6   14.30   12.00
  -7   3   6   -2.00   12.00
   7   3  -6   -6.80    6.50
   7   3  -6   24.10   14.90
  -7  -3   6   -2.10   11.40
   7  -3  -6    0.30    9.90
   7  -3  -6   11.10   12.60
   9   3  -6   -0.90    9.70
  -9   3   6   33.40   15.70
   9   3  -6    0.80   15.30
  -9  -3   6   14.90   14.40
   9  -3  -6   19.40   12.20
  11   3  -6  -14.00   12.00
 -11   3   6   -4.00   10.00
 -11  -3   6    2.70   14.30
  11  -3  -6    2.40   15.70
  13   3  -6    7.10   13.20
 -13   3   6   -3.50    8.80
 -13   3   6    1.80   16.00
  13  -3  -6   -8.50   18.20
 -13  -3   6   11.40   11.50
  15   3  -6   19.70   21.10
 -15   3   6    0.50   16.40
  15  -3  -6  -14.50   18.20
  17   3  -6   14.70   22.40
 -17   3   6    0.30   19.40
  17  -3  -6  -32.00   20.20
 -12   4  -6  156.78   34.70
 -12  -4  -6  132.69   30.30
  12  -4   6  145.29   27.90
 -10   4  -6   36.10   23.80
 -10   4  -6   46.00   25.20
 -10  -4  -6   46.30   22.30
  10  -4   6   -2.20   12.90
 -10  -4  -6   27.80   17.70
  -8   4  -6   36.20   23.10
   8   4   6   74.99   19.40
  -8   4  -6   48.00   24.10
  -8  -4  -6   44.30   17.30
  -8  -4  -6   19.90   17.10
   8  -4   6   48.90   15.10
  -6   4  -6   55.89   22.60
   6   4   6   63.19   18.50
  -6   4  -6   35.40   22.30
   6  -4   6   60.89   13.40
  -6  -4  -6   81.19   17.10
  -6  -4  -6   66.99   19.90
   6  -4   6   78.19   17.60
  -4   4  -6   90.39   23.60
  -4   4  -6   92.79   21.00
   4   4   6  138.79   22.30
   4  -4   6  155.88   15.20
  -4  -4  -6  123.89   22.90
   4  -4   6  135.39   22.20
  -4  -4  -6  178.38   19.00
   2   4   6  925.51   46.80
  -2   4  -6  813.12   45.00
   2  -4   6  870.31   27.80
  -2  -4  -6  840.92   32.50
  -2  -4  -6  859.31   42.60
   2  -4   6  799.32   41.70
   0   4   6  627.54   39.70
   0   4  -6  604.94   38.70
   0  -4   6  631.74   20.80
   0  -4  -6  611.64   32.80
   0  -4   6  656.53   20.30
   0  -4   6  560.44   33.60
   0  -4  -6  616.94   21.60
  -2   4   6  121.29   20.50
   2   4  -6  108.09   20.40
   2  -4  -6   93.69   18.40
  -2  -4   6  116.99   20.40
   2  -4  -6  165.48   20.90
  -4   4   6  300.17   30.90
   4   4  -6  304.47   29.70
   4  -4  -6  291.87   27.30
  -4  -4   6  276.97   28.40
   4  -4  -6  297.27   26.60
   4  -4  -6  283.17   15.00
  -6   4   6   41.40   16.90
   6   4  -6   56.89    6.90
   6   4  -6   57.99   18.50
   6  -4  -6   31.50   14.40
   6  -4  -6   38.60   15.80
  -6  -4   6   55.89   17.20
  -8   4   6  667.53   38.50
   8   4  -6  596.14   42.10
   8   4  -6  600.44   26.90
   8  -4  -6  699.73   41.00
  -8  -4   6  606.54   39.00
   8  -4  -6  621.94   37.90
 -10   4   6  456.25   32.60
  10   4  -6  382.36   25.70
  10   4  -6  392.46   39.90
 -10  -4   6  385.96   35.70
  10  -4  -6  386.26   35.90
  10  -4  -6  381.86   37.80
  12   4  -6   -4.00   19.70
 -12   4   6   18.20   13.10
  12   4  -6   16.70   13.80
 -12  -4   6    2.00   14.50
  12  -4  -6  -23.30   16.50
  14   4  -6   90.09   28.00
  14   4  -6   82.49   22.30
  14  -4  -6   79.09   25.20
 -14  -4   6   88.49   19.90
  16   4  -6   79.99   31.50
  16   4  -6   68.19   25.90
  16  -4  -6   90.19   26.10
 -11   5  -6  -17.90   16.60
 -11   5  -6   52.79   26.70
 -11  -5  -6   -5.10   20.40
 -11  -5  -6    2.60   20.90
   9   5   6   51.49   25.30
  -9   5  -6   50.89   24.20
  -9   5  -6   48.70   25.70
  -9  -5  -6   36.20   16.60
  -9  -5  -6   12.00   21.40
  -7   5  -6   95.39   28.70
  -7   5  -6   68.49   25.10
   7   5   6   78.99   22.30
  -7  -5  -6   64.39   17.10
   7  -5   6   65.89   18.30
  -7  -5  -6   77.39   23.80
  -5   5  -6  323.07   36.80
   5   5   6  296.07   33.00
  -5   5  -6  204.18   34.70
   5  -5   6  324.27   31.10
  -5  -5  -6  273.97   21.80
  -5  -5  -6  301.07   33.40
   3   5   6   19.90   18.80
  -3   5  -6   15.00   18.90
  -3   5  -6   -0.90   18.10
  -3  -5  -6   -6.70   14.20
  -3  -5  -6   11.00    7.80
   3  -5   6   14.00   14.40
  -1   5  -6  400.46   39.40
   1   5   6  449.66   40.20
   1  -5   6  398.36   32.00
   1  -5   6  459.35   19.70
  -1  -5  -6  399.96   34.90
   1   5  -6  194.38   28.00
  -1   5   6  145.09   27.00
   1  -5  -6  127.89   21.60
  -1  -5   6  194.28    9.90
  -1  -5   6  173.88   24.60
   3   5  -6  322.67   33.70
  -3   5   6  377.76   35.50
   3  -5  -6  331.47   31.40
   3  -5  -6  355.26   31.20
  -3  -5   6  376.36   34.90
   5   5  -6  491.05   37.10
  -5   5   6  480.05   41.10
   5  -5  -6  479.15   31.30
   5  -5  -6  501.95   34.80
  -5  -5   6  493.45   37.10
  -7   5   6   54.69   20.60
   7   5  -6   72.29   21.90
   7  -5  -6  104.29   19.50
   7  -5  -6   82.59   17.50
  -7  -5   6   66.39   19.60
   9   5  -6   96.29   25.60
  -9   5   6  101.79   22.80
  -9  -5   6  108.99   23.60
   9  -5  -6  100.09   22.60
   9  -5  -6   97.29   23.30
  11   5  -6   11.80   21.00
 -11   5   6    6.50   14.60
  11  -5  -6   10.50   19.00
 -11  -5   6    8.30   18.10
  11  -5  -6   19.70   16.30
  13   5  -6    5.60   23.20
  13  -5  -6    3.40   21.10
  13  -5  -6   11.60   20.80
 -13  -5   6  -18.30   15.30
  15   5  -6   38.10   28.00
  15  -5  -6   12.60   19.80
 -15  -5   6  -14.30   20.00
 -10   6  -6  127.19   34.10
 -10   6  -6   99.89   30.80
 -10  -6  -6   84.69   28.10
  -8   6  -6   15.80   21.70
  -8   6  -6   29.60   25.40
   8   6   6    5.80   19.50
  -8  -6  -6   18.80   21.10
  -6   6  -6  217.88   34.50
   6   6   6  178.58   29.90
  -6   6  -6  196.98   37.20
   6  -6   6  225.48   29.00
  -6  -6  -6  136.89   28.90
  -4   6  -6  415.46   42.20
  -4   6  -6  462.35   46.60
   4   6   6  375.26   39.90
  -4  -6  -6  533.65   44.90
   4  -6   6  464.95   36.50
   4  -6   6  436.36   25.60
  -2   6  -6    3.50   21.40
   2   6   6   39.60   22.20
  -2   6  -6   17.80   20.90
  -2  -6  -6   23.40   18.10
   2  -6   6   24.60   18.90
   0   6  -6   20.70   16.40
   0   6   6    8.90   20.10
   0  -6   6   23.10   17.60
   0  -6  -6   21.30   13.30
  -2   6   6  284.57   36.60
   2   6  -6  227.28   31.90
   2  -6  -6  291.47   31.00
  -2  -6   6  315.57   35.20
   4   6  -6   -8.30   16.40
  -4   6   6   18.80   20.90
  -4  -6   6   49.10   17.50
   4  -6  -6   63.59   19.10
   4  -6  -6   18.10   12.50
   6   6  -6 1213.58   61.79
  -6   6   6 1216.28   61.59
   6  -6  -6 1171.98   56.49
   6  -6  -6 1212.38   56.89
  -6  -6   6 1190.88   61.09
   8   6  -6  146.49   29.80
  -8   6   6  151.38   28.30
   8  -6  -6  168.18   26.40
   8  -6  -6  120.29   24.10
  -8  -6   6  177.98   30.00
  10   6  -6   -8.70   20.60
 -10   6   6   20.20   19.20
  10  -6  -6   55.29   22.40
  10  -6  -6    4.20   18.30
 -10  -6   6   26.80   21.10
 -12   6   6   68.99   19.50
  12   6  -6  103.09   31.70
  12  -6  -6  108.89   26.30
 -12  -6   6   54.69   25.90
  12  -6  -6  116.89   28.10
  14   6  -6    7.00   26.40
 -14  -6   6   12.60   16.50
  14  -6  -6   16.20   23.40
  14  -6  -6   11.20   20.90
   7   7   6   29.80   26.20
  -7   7  -6   57.89   26.50
  -7   7  -6   13.80   25.00
  -7  -7  -6    6.80   19.70
  -5   7  -6   86.89   27.80
  -5   7  -6   45.90   29.50
   5   7   6   23.60   22.20
  -5  -7  -6   37.50   21.50
   5  -7   6   85.69   23.20
   3   7   6   42.90   25.30
  -3   7  -6  -12.90   22.60
  -3   7  -6    3.50   20.10
   3  -7   6    7.70   19.90
  -3  -7  -6   15.70   19.20
  -1   7  -6  310.37   41.90
   1   7   6  358.06   42.40
  -1  -7  -6  260.87   31.50
   1  -7   6  335.07   38.60
   1   7  -6   50.59   23.30
  -1   7   6   70.19   27.20
  -1  -7   6   14.30   18.20
   1  -7  -6  -19.40   15.50
  -3   7   6  155.88   31.00
   3   7  -6   75.29   24.70
   3  -7  -6   99.89   23.20
  -3  -7   6  120.79   26.40
  -5   7   6  126.19   30.20
   5   7  -6  104.89   26.50
   5  -7  -6   40.90   20.20
   5  -7  -6   98.29   22.70
  -5  -7   6   41.40   22.90
  -7   7   6    2.20   22.60
   7   7  -6   17.90   20.50
  -7  -7   6   10.50   19.60
   7  -7  -6   15.50   19.30
   7  -7  -6   17.10   18.10
  -9   7   6   74.69   26.50
   9   7  -6  109.99   28.50
  -9  -7   6   88.59   26.50
   9  -7  -6  114.39   28.10
   9  -7  -6  146.59   28.00
 -11   7   6  -13.70   17.00
  11   7  -6   35.40   24.60
  11  -7  -6   -1.90   18.80
  11  -7  -6  -16.00   17.20
 -11  -7   6  -10.20   20.60
  -6   8  -6   63.79   31.90
   6   8   6  -16.90   23.30
  -6  -8  -6   32.60   20.90
  -4   8  -6  135.99   36.40
   4   8   6   93.79   31.00
  -4   8  -6  149.79   29.00
  -4   8  -6  134.89   30.50
  -4  -8  -6  140.29   29.20
   4  -8   6  109.09   26.10
   2   8   6   85.09   30.40
  -2   8  -6  113.29   31.80
  -2   8  -6  104.29   33.40
   2  -8   6   64.69   24.60
  -2  -8  -6   58.79   23.10
   0   8  -6   30.80   25.70
   0   8   6   85.59   31.60
   0  -8   6   70.29   25.70
   0  -8  -6   35.30   19.90
   2   8  -6   11.50   21.90
  -2   8   6  -38.40   22.10
   2  -8  -6   -0.30   18.50
  -2  -8   6   -1.70   19.90
   4   8  -6  121.99   30.90
  -4   8   6  152.58   33.40
  -4  -8   6  146.79   31.10
   4  -8  -6  123.49   24.80
  -6   8   6   98.39   32.30
   6   8  -6  121.29   30.40
   6  -8  -6   92.09   25.30
   6  -8  -6   84.39   25.50
  -6  -8   6   86.09   26.20
   8   8  -6   56.59   27.70
  -8   8   6   87.09   28.60
   8  -8  -6   28.30   21.00
  -8  -8   6   33.90   23.00
   8  -8  -6   66.49   22.30
 -10   8   6   78.79   26.80
  10   8  -6   85.39   31.50
 -10  -8   6   55.39   31.50
  10  -8  -6   61.79   23.50
  10  -8  -6   66.09   22.20
  -1   9  -6   56.49   25.80
  -1   9  -6   55.49   31.90
   1   9   6   34.10   29.90
  -1  -9  -6   67.49   25.20
   1  -9   6  111.19   32.30
   1   9  -6  -25.40   26.80
  -1   9   6   -5.10   27.50
   1  -9  -6    7.00   19.80
  -1  -9   6    3.90   22.60
  -3   9   6   49.50   26.90
   3   9  -6   17.40   27.20
  -3  -9   6   12.80   23.60
   3  -9  -6   10.70   19.70
  -5   9   6   -6.70   26.60
   5   9  -6  -23.70   24.70
  -5  -9   6   -0.70   24.40
   5  -9  -6    3.90   18.00
  13   0   7    0.80   22.80
 -13   0  -7   32.60   24.10
  11   0   7   22.20   18.70
 -11   0  -7  -19.10   18.20
  -9   0  -7    7.40   19.50
  -7   0  -7   -9.90   11.90
  -5   0  -7   15.90   13.70
  -5   0  -7    9.20   11.90
   5   0   7   14.30   10.10
   3   0   7    9.90   10.70
  -3   0  -7   -9.70   12.40
  -3   0  -7    8.80    9.50
  -3   0  -7    6.50   11.00
  -1   0  -7   -6.40    8.90
  -1   0  -7    0.20   11.60
   1   0   7    6.80   11.40
  -1   0  -7   -0.70    8.40
  -1   0   7   -5.20    9.90
   1   0  -7   -0.10    6.90
   1   0  -7    3.40    8.00
   3   0  -7   -0.20    8.70
  -3   0   7    1.10   10.90
   3   0  -7   -6.90    7.20
   3   0  -7   -0.60    5.90
  -5   0   7    3.10   11.30
   5   0  -7    3.30    9.20
   5   0  -7    9.10    6.60
  -5   0   7   12.40   11.60
   5   0  -7   -7.20    8.10
   7   0  -7    8.00   10.40
  -7   0   7   15.20   11.50
  -7   0   7   -1.50   11.10
  -9   0   7    8.90    9.60
  -9   0   7    9.90   11.40
   9   0  -7    5.30   12.80
 -11   0   7    8.20    9.40
  11   0  -7   -0.40   14.60
  13   0  -7    0.10   17.40
  15   0  -7  -21.00   17.30
  17   0  -7   -5.30   20.80
  12   1   7   52.89   23.40
 -12   1  -7  -29.40   22.40
  12  -1   7   21.30   21.10
 -12  -1  -7   -4.90   21.10
 -10   1  -7   57.29   25.60
  10  -1   7   35.70   22.60
 -10  -1  -7   25.00   21.40
  -8   1  -7  439.06   41.40
  -8   1  -7  434.06   43.60
   8  -1   7  422.36   33.60
  -8  -1  -7  456.15   41.10
   6   1   7  526.35   28.60
  -6   1  -7  588.74   38.70
  -6   1  -7  503.75   39.90
  -6  -1  -7  540.85   34.50
  -6  -1  -7  552.74   37.80
   4   1   7   12.40   12.30
  -4   1  -7  -14.80   13.70
  -4   1  -7   -4.80   13.90
  -4  -1  -7  -13.60   12.20
  -4  -1  -7   -0.40    9.70
  -4  -1  -7    2.60   11.80
  -2   1  -7   61.49   15.90
  -2   1  -7   65.09   15.80
   2   1   7  103.89   16.40
   2  -1   7   80.79   13.40
  -2  -1  -7   96.89   13.60
  -2  -1  -7  114.39   17.80
  -2  -1  -7   94.89   14.80
   0   1  -7   21.80   11.20
   0   1  -7   24.70    7.40
   0   1   7   15.30   12.40
   0  -1   7   18.50   12.00
   0  -1   7    0.60   10.00
   0  -1  -7   16.20   10.60
   0  -1  -7    9.20    9.80
   0  -1  -7    1.20    7.30
   0  -1   7    8.60    5.50
   2   1  -7 2174.88   55.49
  -2   1   7 2089.59   70.19
   2   1  -7 2114.29   67.49
   2  -1  -7 2172.48   61.09
  -2  -1   7 2071.39   71.09
  -2  -1   7 1993.00   68.09
   2  -1  -7 2121.39   62.19
   4   1  -7 1341.17   37.00
  -4   1   7 1301.67   51.49
   4   1  -7 1380.36   44.80
   4   1  -7 1392.16   50.29
   4  -1  -7 1385.86   44.50
   4  -1  -7 1380.36   45.30
   4  -1  -7 1380.96   49.90
  -4  -1   7 1363.46   52.09
  -4  -1   7 1303.17   51.29
  -6   1   7   15.70   12.60
   6   1  -7   32.20    7.30
   6   1  -7   33.00   13.40
   6   1  -7   34.90   11.10
   6  -1  -7   16.10   12.30
   6  -1  -7   32.20   10.30
  -6  -1   7   37.80   13.10
  -8   1   7   37.90   12.20
   8   1  -7   75.79   15.50
  -8   1   7   43.40   14.30
  -8  -1   7   49.00   13.60
   8  -1  -7   55.59   16.30
 -10   1   7   17.20    9.20
  10   1  -7   24.70   14.10
 -10   1   7    9.20   12.80
 -10  -1   7   17.90   11.60
  10  -1  -7    8.70   11.80
 -12   1   7  459.45   22.70
  12   1  -7  441.06   33.70
 -12  -1   7  401.66   25.70
  12  -1  -7  446.46   33.50
  14   1  -7  250.77   33.40
  14  -1  -7  220.38   32.70
  16   1  -7  137.19   29.20
  16  -1  -7   93.69   28.00
  18   1  -7  -27.10   21.90
  18  -1  -7   10.00   23.30
 -13   2  -7   26.80   24.40
  13   2   7   42.90   28.40
  13  -2   7    4.20   19.60
 -13  -2  -7   -8.50   23.00
 -11   2  -7  -16.50   19.60
  11  -2   7   19.90   18.20
 -11  -2  -7   12.10   21.80
  -9   2  -7   18.80   18.10
  -9   2  -7   29.50   22.80
  -9  -2  -7   12.90   19.40
   9  -2   7   35.80   18.20
  -7   2  -7   -7.70   17.90
  -7   2  -7   36.70   20.40
   7   2   7   12.80   12.00
  -7  -2  -7   -6.00   15.90
   7  -2   7   25.10   16.20
  -7  -2  -7   12.80   16.40
   7  -2   7    8.50   14.80
  -5   2  -7  273.27   30.50
   5   2   7  263.87   24.00
  -5   2  -7  223.58   30.30
   5  -2   7  226.08   25.70
  -5  -2  -7  246.98   27.00
  -5  -2  -7  225.48   26.20
  -3   2  -7   19.90   13.40
   3   2   7   28.80   14.50
  -3   2  -7   18.70   15.60
  -3  -2  -7    5.20   12.70
  -3  -2  -7   19.70   12.40
   3  -2   7   18.80   15.30
   1   2   7  254.17   13.10
   1   2   7  225.08   24.00
  -1   2  -7  258.47   25.00
   1  -2   7  215.08   25.20
  -1  -2  -7  271.37   13.70
   1  -2   7  253.87   15.20
  -1  -2  -7  183.68   20.40
  -1  -2  -7  236.48   21.80
   1   2  -7   24.20   13.00
  -1   2   7    9.90   12.90
   1  -2  -7   12.20    9.70
  -1  -2   7   -2.50    9.60
   1  -2  -7   11.90    5.30
  -1  -2   7   11.00    2.60
   1  -2  -7   -0.30    9.40
  -3   2   7  425.26   29.90
   3   2  -7  468.65   27.50
   3  -2  -7  488.95   25.60
  -3  -2   7  463.35   30.40
   3  -2  -7  490.65   19.90
   3  -2  -7  379.26   26.60
   5   2  -7    1.40   11.10
   5   2  -7    1.00    6.40
  -5   2   7   -4.90   11.50
  -5  -2   7   -0.10    8.80
   5  -2  -7   10.50   11.90
   5  -2  -7    6.40    9.30
   7   2  -7  530.35   34.20
  -7   2   7  558.04   33.10
   7   2  -7  521.45   21.90
   7   2  -7  522.55   25.60
   7  -2  -7  509.65   32.80
  -7  -2   7  511.15   31.70
   7  -2  -7  593.34   30.20
  -9   2   7  163.78   18.50
   9   2  -7  176.28   25.90
   9   2  -7  213.78   21.80
  -9   2   7  182.28   21.90
   9  -2  -7  227.18   27.40
  -9  -2   7  187.08   22.70
  11   2  -7  104.69   19.80
 -11   2   7  131.09   13.80
 -11   2   7  105.49   18.10
  11  -2  -7   95.29   22.00
 -11  -2   7  134.69   20.10
  13   2  -7   78.99   20.00
 -13   2   7   47.20   12.60
 -13  -2   7   66.29   14.90
  13  -2  -7   12.70   19.50
  15   2  -7   32.70   20.80
  15  -2  -7  -10.20   18.80
  17   2  -7  -15.90   19.20
  17  -2  -7    5.50   22.20
 -12   3  -7   64.59   27.20
 -12  -3  -7   -0.40   18.90
  12  -3   7   35.50   19.50
 -10   3  -7  132.89   32.20
 -10   3  -7  193.68   35.10
 -10  -3  -7   84.39   22.40
  10  -3   7   75.59   22.60
  -8   3  -7   72.79   25.90
  -8   3  -7   49.99   24.40
   8   3   7   85.39   21.20
   8  -3   7   54.49   17.50
  -8  -3  -7   47.80   19.40
  -8  -3  -7   72.99   22.00
   8  -3   7  106.09   19.20
  -6   3  -7  298.87   36.10
  -6   3  -7  212.78   33.10
   6   3   7  259.87   27.40
   6  -3   7  322.17   29.60
  -6  -3  -7  249.48   30.30
   6  -3   7  270.47   24.90
  -6  -3  -7  305.47   30.20
  -4   3  -7 1465.55   63.49
  -4   3  -7 1501.85   66.69
   4   3   7 1496.05   59.09
  -4  -3  -7 1516.05   57.09
   4  -3   7 1472.15   51.69
   4  -3   7 1506.55   59.19
  -4  -3  -7 1397.76   59.59
   2   3   7  208.28   25.50
  -2   3  -7  218.48   26.30
  -2   3  -7  246.48   29.60
   2  -3   7  188.68   24.50
  -2  -3  -7  246.18   21.50
  -2  -3  -7  230.08   24.00
   0   3  -7 1184.68   53.29
   0   3   7 1217.48   53.29
   0  -3  -7 1208.48   41.70
   0  -3  -7 1270.47   49.00
   0  -3   7 1149.58   31.90
   0  -3   7 1202.78   36.10
   0  -3   7 1232.68   52.39
  -2   3   7  159.88   23.30
   2   3  -7  182.48   22.10
  -2  -3   7  167.18   21.50
   2  -3  -7  213.18   21.30
  -2  -3   7  185.68    9.20
   2  -3  -7  169.38   13.70
   4   3  -7  336.97   26.40
  -4   3   7  394.06   33.00
   4  -3  -7  397.36   17.40
   4  -3  -7  369.56   17.80
  -4  -3   7  402.46   30.00
   4  -3  -7  436.16   19.30
  -4  -3   7  370.66   15.00
   4  -3  -7  411.56   26.10
   4  -3  -7  383.46   26.30
  -6   3   7 2258.57   76.79
   6   3  -7 2159.88   76.39
   6   3  -7 2128.69   60.09
   6  -3  -7 2138.99   74.69
  -6  -3   7 2116.39   75.39
   6  -3  -7 2136.29   71.19
  -8   3   7   42.00   16.00
   8   3  -7   24.50   13.50
   8   3  -7   31.90   10.10
   8  -3  -7   49.00   16.20
  -8  -3   7   57.69   16.40
   8  -3  -7   33.60   17.80
  10   3  -7  618.54   33.00
  10   3  -7  678.83   42.70
 -10   3   7  572.64   30.40
 -10   3   7  613.84   38.10
  10  -3  -7  689.63   42.60
 -10  -3   7  608.14   39.90
  10  -3  -7  674.93   40.30
  12   3  -7  173.38   31.00
  12   3  -7  167.38   22.70
 -12   3   7   99.19   19.00
 -12  -3   7  110.99   20.00
  12  -3  -7  105.99   22.60
  14   3  -7  194.88   28.90
 -14   3   7  152.58   22.30
  14  -3  -7  212.78   33.40
 -14  -3   7  142.89   21.50
  16   3  -7   72.99   26.60
  16  -3  -7   74.09   27.50
 -11   4  -7   33.40   26.00
 -11  -4  -7   11.70   17.30
  11  -4   7    0.60   16.50
  -9   4  -7   27.40   24.30
  -9   4  -7   25.20   24.10
  -9  -4  -7   77.19   22.30
   9  -4   7   33.00   15.50
  -9  -4  -7   81.39   22.60
  -7   4  -7   11.20   22.10
  -7   4  -7   -4.00   18.70
   7   4   7    9.00   17.60
  -7  -4  -7   28.50   16.40
  -7  -4  -7    0.80   13.60
   7  -4   7   11.60   10.80
   7  -4   7    3.20   13.30
   5   4   7   77.59   20.90
  -5   4  -7   47.30   22.00
  -5   4  -7   38.50   21.80
   5  -4   7   69.19   19.20
  -5  -4  -7   68.79   15.50
  -5  -4  -7   68.29   20.70
   5  -4   7   31.60   10.60
   3   4   7    2.00   17.60
  -3   4  -7   12.90   18.90
  -3   4  -7   -7.80   16.30
  -3  -4  -7    3.70    8.80
  -3  -4  -7    5.30   14.80
   3  -4   7   13.80   14.10
   3  -4   7    4.90    6.60
  -1   4  -7  119.09   24.30
   1   4   7  145.89   24.90
   1  -4   7  138.19    8.40
   1  -4   7  121.19   10.20
  -1  -4  -7  128.69   13.70
  -1  -4  -7  139.69   21.80
   1  -4   7   93.09   19.80
  -1   4   7   20.60   13.50
   1   4  -7    9.90   15.90
  -1  -4   7  -14.80   12.90
   1  -4  -7    4.60   13.40
   1  -4  -7    5.20    5.00
   3   4  -7  439.36   33.70
  -3   4   7  513.15   38.20
   3  -4  -7  428.16   12.90
  -3  -4   7  449.36   33.40
   3  -4  -7  439.96   32.20
   3  -4  -7  472.25   30.90
   3  -4  -7  448.46   12.90
   5   4  -7   19.20   12.10
  -5   4   7   13.60   17.70
  -5  -4   7   14.80   12.70
   5  -4  -7   15.70   11.80
   5  -4  -7   13.40   10.90
   7   4  -7   95.29   22.20
  -7   4   7  158.08   24.30
  -7  -4   7  169.58   24.80
   7  -4  -7  127.39   22.70
   7  -4  -7  171.08   21.40
  -9   4   7   63.59   18.70
   9   4  -7   34.30   16.70
   9   4  -7   47.00   12.00
  -9  -4   7   78.19   20.50
   9  -4  -7   56.09   15.80
   9  -4  -7   75.89   22.30
  11   4  -7   48.10   14.90
  11   4  -7   60.19   24.50
 -11   4   7   32.80   16.40
 -11  -4   7   44.00   19.90
  11  -4  -7   61.29   23.50
  11  -4  -7   30.80   19.50
 -13   4   7  110.79   19.40
  13   4  -7  131.59   31.20
  13  -4  -7   73.19   25.30
  13  -4  -7   64.79   24.70
 -13  -4   7  101.69   22.50
  15   4  -7    8.80   23.60
  15  -4  -7  -17.40   16.00
 -15  -4   7    4.20   17.50
 -10   5  -7   54.29   28.20
 -10   5  -7   21.70   25.50
 -10  -5  -7   35.30   30.10
 -10  -5  -7  -15.50   21.30
  -8   5  -7  260.97   42.20
   8   5   7  236.28   30.80
  -8   5  -7  196.08   35.70
  -8  -5  -7  228.68   28.10
  -8  -5  -7  234.38   35.70
  -6   5  -7  262.77   39.80
  -6   5  -7  282.17   39.00
   6   5   7  292.67   34.90
  -6  -5  -7  295.87   35.50
   6  -5   7  302.97   31.40
  -6  -5  -7  319.37   28.00
  -4   5  -7   34.40   24.00
   4   5   7   15.70   18.90
  -4   5  -7    3.70   20.60
  -4  -5  -7   21.50   10.10
  -4  -5  -7    3.00   17.40
   4  -5   7   14.80   15.90
  -2   5  -7  -24.10   19.50
   2   5   7  -25.00   15.50
  -2   5  -7   -8.80   13.40
   2  -5   7  -12.10   13.90
  -2  -5  -7   10.30   13.00
   0   5  -7   -1.40   17.30
   0   5   7    1.30   18.20
   0  -5  -7   33.20   13.40
   0  -5   7   -3.80   14.60
  -2   5   7  650.33   45.90
   2   5  -7  696.23   45.20
  -2  -5   7  693.73   42.50
   2  -5  -7  713.43   38.40
  -4   5   7  320.07   36.50
   4   5  -7  388.96   37.40
   4  -5  -7  337.57   33.20
   4  -5  -7  330.97   30.90
  -4  -5   7  364.46   35.70
   6   5  -7   34.00   15.70
  -6   5   7   46.10   21.30
   6  -5  -7   49.20   18.80
  -6  -5   7   44.60   18.20
   6  -5  -7   60.39   18.00
  -8   5   7    7.20   17.80
   8   5  -7   22.20   15.40
   8  -5  -7   25.30   17.20
   8  -5  -7    9.80   15.60
  -8  -5   7   27.60   18.00
  10   5  -7   41.40   23.80
 -10   5   7    1.50   17.30
  10  -5  -7   26.00   19.40
  10  -5  -7   -1.20   13.40
 -10  -5   7   31.20   19.00
  12   5  -7  125.49   31.60
 -12   5   7  133.99   23.60
  12  -5  -7  138.89   30.30
 -12  -5   7  184.78   30.20
  12  -5  -7  132.59   28.30
  14   5  -7  166.38   36.60
  14  -5  -7  116.29   29.00
  14  -5  -7  160.58   27.90
 -14  -5   7  169.88   30.30
  -9   6  -7   34.20   26.40
  -9   6  -7   47.60   27.10
  -9  -6  -7    0.50   20.70
  -7   6  -7   24.20   25.50
  -7   6  -7   68.29   28.70
   7   6   7   25.50   23.40
  -7  -6  -7    7.30   18.60
   5   6   7   10.60   22.10
  -5   6  -7  -18.40   23.30
  -5   6  -7    6.20   20.30
   5  -6   7   20.00   17.30
  -5  -6  -7   19.80   18.70
   3   6   7  -26.90   16.90
  -3   6  -7  -23.40   19.30
  -3   6  -7  -11.00   15.60
   3  -6   7  -14.40   17.00
  -3  -6  -7    2.10   17.00
  -1   6  -7   27.30   22.90
   1   6   7    6.30   20.60
  -1  -6  -7   18.70   17.40
   1  -6   7   49.99   21.10
   1   6  -7   13.20   20.30
  -1   6   7    1.40   20.00
  -1  -6   7  -21.30   14.00
   1  -6  -7   25.70   17.00
   3   6  -7   76.79   20.80
  -3   6   7   42.60   25.10
  -3  -6   7   61.29   22.20
   3  -6  -7   77.29   20.80
   5   6  -7    6.10   16.80
  -5   6   7    9.70   21.00
   5  -6  -7    4.70   16.30
  -5  -6   7    4.80   16.50
   5  -6  -7    5.60   14.80
   7   6  -7    8.70   18.50
  -7   6   7   18.20   22.90
   7  -6  -7   -3.50   15.40
  -7  -6   7   11.20   18.20
   7  -6  -7   29.70   19.30
   9   6  -7   11.40   21.60
  -9   6   7   25.20   22.70
   9  -6  -7   14.10   19.60
  -9  -6   7   37.20   19.50
   9  -6  -7   15.20   16.80
 -11   6   7    7.70   17.40
  11   6  -7   20.90   24.20
  11  -6  -7  -30.00   16.00
  11  -6  -7   13.80   20.30
 -11  -6   7  -13.00   18.80
  13   6  -7   -2.30   24.70
  13  -6  -7   43.50   22.80
  13  -6  -7   34.00   22.20
 -13  -6   7   27.00   22.40
   6   7   7   63.59   28.80
  -6   7  -7  150.18   37.30
  -6   7  -7  174.48   35.20
  -6  -7  -7  158.68   29.80
  -4   7  -7   12.60   24.90
   4   7   7   -3.50   22.70
  -4   7  -7   10.70   22.50
   4  -7   7   17.30   21.80
  -4  -7  -7   10.80   22.00
  -2   7  -7   15.70   20.10
  -2   7  -7    0.10   24.40
   2   7   7   33.70   24.90
   2  -7   7   58.29   23.30
  -2  -7  -7   46.30   22.40
   0   7   7   -0.80   21.80
   0   7  -7   16.20   21.30
   0  -7   7   27.60   20.60
   0  -7  -7   -4.70   12.50
   2   7  -7  620.84   50.09
  -2   7   7  673.43   49.70
  -2  -7   7  660.43   45.80
   2  -7  -7  551.74   39.40
  -4   7   7  350.06   43.30
   4   7  -7  314.37   40.20
  -4  -7   7  248.98   36.00
   4  -7  -7  264.77   33.20
   6   7  -7  -22.20   16.20
  -6   7   7    8.20   21.30
   6  -7  -7  -18.80   15.20
   6  -7  -7   40.80   19.60
  -6  -7   7   -6.20   18.00
   8   7  -7    7.40   21.90
  -8   7   7    1.40   25.10
  -8  -7   7    0.10   19.00
   8  -7  -7    0.70   20.30
   8  -7  -7   35.90   21.10
  10   7  -7   39.90   25.20
 -10   7   7  -21.50   21.70
  10  -7  -7   41.80   22.40
 -10  -7   7   11.70   22.10
  10  -7  -7    8.50   20.10
  12   7  -7   93.69   33.00
  12  -7  -7  148.49   32.00
 -12  -7   7  127.39   33.60
  12  -7  -7  160.08   31.90
   3   8   7    7.70   26.30
  -3   8  -7   73.19   33.50
  -3   8  -7   25.10   26.00
  -3  -8  -7   -1.90   21.00
   3  -8   7   46.00   24.20
   1   8   7   59.39   28.50
  -1   8  -7   60.29   29.30
  -1   8  -7  -10.50   25.30
   1  -8   7   82.79   27.40
  -1  -8  -7   34.90   22.40
  -1   8   7   -2.30   18.10
   1   8  -7  -16.20   20.60
  -1  -8   7    3.10   21.20
   1  -8  -7  -16.10   17.80
  -3   8   7   36.70   28.40
   3   8  -7  105.99   30.60
   3  -8  -7   77.29   22.20
  -3  -8   7   80.99   28.00
   5   8  -7   45.40   25.30
  -5   8   7   56.59   29.20
   5  -8  -7    1.30   20.40
  -5  -8   7   43.20   23.70
   7   8  -7  120.99   31.70
  -7   8   7   88.79   32.40
   7  -8  -7  136.99   29.70
   7  -8  -7   82.19   26.90
  -7  -8   7  123.29   30.60
   9   8  -7  107.39   33.20
  -9   8   7  104.19   30.40
   9  -8  -7   55.39   26.30
   9  -8  -7   81.19   25.60
  -9  -8   7   56.29   25.70
  12   0   8  209.38   37.40
 -12   0  -8  251.47   39.50
 -10   0  -8   93.09   28.70
  -8   0  -8    9.70   17.90
  -6   0  -8   38.80   20.20
   6   0   8   61.99   13.20
  -6   0  -8   62.29   17.60
  -4   0  -8   86.19   17.60
  -4   0  -8   93.89   18.90
   4   0   8  103.59   16.40
  -2   0  -8  976.70   46.60
  -2   0  -8  985.40   39.70
   2   0   8  905.31   40.70
  -2   0  -8 1006.50   42.40
   0   0   8 2130.59   70.29
   0   0  -8 2019.30   62.09
   0   0  -8 2095.39   66.59
   2   0  -8    2.80    7.50
   2   0  -8   10.00    8.70
  -2   0   8   18.80   12.80
   4   0  -8  113.49   16.00
   4   0  -8  125.79   15.70
  -4   0   8  102.89   19.70
   4   0  -8  111.69   11.50
  -4   0   8  112.79   18.00
  -6   0   8    0.30   12.90
   6   0  -8    4.80   10.60
   6   0  -8    5.70   10.20
  -6   0   8   -0.20   12.20
   6   0  -8   -4.10    7.10
  -8   0   8  135.89   20.10
   8   0  -8  149.29   20.10
   8   0  -8  153.88   16.80
  -8   0   8  110.49   18.80
  10   0  -8 1909.91   69.19
 -10   0   8 1803.32   63.49
  12   0  -8  344.97   34.60
  14   0  -8   68.49   22.60
  16   0  -8   -9.40   20.20
  18   0  -8   45.50   27.30
 -11   1  -8  -12.60   21.40
  11  -1   8  -15.70   19.50
 -11  -1  -8   30.50   23.50
  -9   1  -8   55.89   24.40
   9  -1   8  -20.50   19.30
  -9  -1  -8   22.10   19.80
  -7   1  -8   44.30   21.10
  -7   1  -8   75.59   23.50
  -7  -1  -8   81.99   22.80
   7  -1   8   63.59   22.10
  -5   1  -8    9.60   16.00
   5   1   8   37.80   13.10
  -5   1  -8   44.10   19.60
  -5  -1  -8   38.90   15.30
   5  -1   8  -10.40   17.30
  -5  -1  -8   28.30   16.90
   3   1   8  411.96   29.20
  -3   1  -8  322.77   33.50
  -3   1  -8  362.76   32.10
  -3  -1  -8  322.47   30.90
  -3  -1  -8  376.66   28.50
  -3  -1  -8  357.56   23.90
   3  -1   8  355.96   34.10
  -1   1  -8  432.76   30.90
   1   1   8  356.96   28.30
   1  -1   8  375.06   34.20
  -1  -1  -8  405.46   25.30
  -1  -1  -8  404.66   23.50
  -1  -1  -8  384.36   28.60
   1  -1   8  397.56   26.20
   1   1  -8   30.00    7.50
  -1   1   8   19.30   13.40
   1   1  -8   15.60   11.60
   1  -1  -8    9.50    9.30
  -1  -1   8   32.10    6.70
  -1  -1   8   22.50   13.50
   1  -1  -8   21.60    8.70
  -1  -1   8   11.90   12.50
  -3   1   8 1388.56   55.89
   3   1  -8 1471.95   40.10
   3   1  -8 1394.86   52.99
   3  -1  -8 1393.86   53.09
   3  -1  -8 1537.15   48.10
  -3  -1   8 1406.66   57.59
   3  -1  -8 1412.26   47.40
  -3  -1   8 1414.06   55.39
  -5   1   8   17.00   11.70
   5   1  -8   32.70   10.50
   5   1  -8    4.30   10.50
   5   1  -8   22.90    6.00
   5  -1  -8   33.00   10.50
   5  -1  -8   27.60   10.90
  -5  -1   8   28.90   14.20
   5  -1  -8   11.00   11.90
  -5  -1   8   36.90   15.10
  -7   1   8  458.15   31.60
   7   1  -8  548.25   21.20
   7   1  -8  440.86   30.90
   7   1  -8  469.95   27.70
  -7   1   8  518.25   31.00
  -7  -1   8  409.76   29.10
   7  -1  -8  482.35   26.40
   7  -1  -8  450.55   30.30
  -9   1   8  237.28   22.80
  -9   1   8  133.99   20.90
   9   1  -8  213.38   26.50
   9   1  -8  231.18   24.10
  -9  -1   8  186.08   22.50
   9  -1  -8  239.18   26.80
   9  -1  -8  181.68   20.60
 -11   1   8   17.70   14.00
  11   1  -8   42.30   16.80
 -11   1   8   49.50   11.80
 -11  -1   8   42.50   13.30
  11  -1  -8   73.39   20.80
  13   1  -8   16.50   17.00
  13  -1  -8   34.30   19.80
 -13  -1   8   12.40   10.90
  15   1  -8    4.70   21.50
  15  -1  -8    6.50   19.30
  17   1  -8   -6.10   23.70
  17  -1  -8   29.50   24.00
 -12   2  -8   52.59   22.30
 -12  -2  -8   24.00   27.40
  12  -2   8   78.49   24.40
 -10   2  -8  158.98   32.10
 -10  -2  -8  175.98   32.80
  10  -2   8  153.28   26.60
  -8   2  -8  198.58   33.00
  -8   2  -8  226.38   36.10
   8  -2   8  201.38   27.00
   8  -2   8  221.48   29.30
  -8  -2  -8  194.28   30.80
  -6   2  -8   -3.00   18.90
   6   2   8    2.40   13.60
  -6   2  -8   10.90   20.00
   6  -2   8   18.30   16.40
  -6  -2  -8    8.60   16.80
  -6  -2  -8   -0.40   16.20
   4   2   8  366.16   28.40
  -4   2  -8  322.07   35.50
  -4   2  -8  311.67   34.10
  -4  -2  -8  375.36   32.30
   4  -2   8  308.67   31.10
  -4  -2  -8  336.67   31.10
  -2   2  -8  482.45   36.70
   2   2   8  453.55   31.60
  -2   2  -8  508.15   36.20
  -2  -2  -8  450.55   30.40
   2  -2   8  492.85   36.30
  -2  -2  -8  457.75   30.40
   0   2   8  273.67   27.80
   0   2  -8  315.27   29.70
   0  -2   8  319.27   32.00
   0  -2  -8  334.87   15.90
   0  -2  -8  358.96   25.10
   0  -2  -8  330.37   23.40
   0  -2   8  334.37   14.10
   2   2  -8  459.75   30.80
  -2   2   8  429.16   32.00
   2  -2  -8  449.56   18.90
  -2  -2   8  414.66   32.50
   2  -2  -8  438.26   26.00
  -4   2   8  151.78   21.00
   4   2  -8  118.19   18.00
   4  -2  -8  150.88   21.10
   4  -2  -8  145.39   13.60
  -4  -2   8  161.68   22.80
   4  -2  -8   99.89   15.00
   6   2  -8  136.09   14.40
   6   2  -8   90.29   16.80
  -6   2   8   91.89   17.30
   6  -2  -8  154.98   21.60
   6  -2  -8   95.69   15.30
  -6  -2   8  121.49   20.10
  -8   2   8  549.05   35.40
   8   2  -8  594.24   28.50
   8   2  -8  575.14   37.80
   8  -2  -8  508.45   30.80
  -8  -2   8  529.05   34.10
   8  -2  -8  609.54   35.20
 -10   2   8  253.17   27.60
  10   2  -8  209.88   22.50
  10   2  -8  242.48   30.90
 -10   2   8  217.18   21.00
  10  -2  -8  225.58   29.30
 -10  -2   8  239.98   27.90
  10  -2  -8  259.77   27.60
 -12   2   8  139.49   21.20
  12   2  -8  137.19   23.40
 -12  -2   8  121.39   20.00
  12  -2  -8  114.29   26.40
  14   2  -8   83.99   22.20
  14  -2  -8   38.20   18.00
 -14  -2   8   89.59   18.00
  16   2  -8   48.80   23.00
  16  -2  -8   28.80   22.80
 -11   3  -8   17.50   20.50
 -11  -3  -8    8.30   18.10
  11  -3   8   -8.00   16.90
  -9   3  -8  -11.50   22.50
  -9   3  -8   -0.60   17.40
  -9  -3  -8    2.70   18.90
   9  -3   8    3.20   17.40
  -9  -3  -8    0.10   19.70
  -7   3  -8   20.90   22.20
  -7   3  -8   31.80   21.70
   7   3   8    1.10   14.80
  -7  -3  -8   42.80   17.30
   7  -3   8   33.40   17.20
  -7  -3  -8    7.70   14.40
   7  -3   8   27.20   14.00
  -5   3  -8    2.80   18.90
  -5   3  -8    0.60   14.10
   5   3   8    7.30   14.80
   5  -3   8   -3.50    8.90
   5  -3   8   12.00   14.30
  -5  -3  -8    7.50   13.00
  -5  -3  -8    4.00   15.60
   3   3   8   25.20   16.50
  -3   3  -8   13.60   19.50
  -3   3  -8   20.50   18.70
  -3  -3  -8   19.00   11.80
   3  -3   8   22.80   15.70
  -3  -3  -8   18.00   14.30
   1   3   8    5.00   16.10
  -1   3  -8   10.00   16.20
  -1  -3  -8    6.20   13.20
  -1  -3  -8   10.40    9.90
   1  -3   8   -8.70   13.20
  -1   3   8   27.30   16.70
   1   3  -8   -9.00   13.40
   1  -3  -8   13.00    9.20
   1  -3  -8   -3.10   11.70
  -1  -3   8  -10.60   14.10
  -3   3   8   -1.40   14.50
   3   3  -8   -5.00   12.60
   3  -3  -8    7.10    3.70
   3  -3  -8   15.60    4.80
   3  -3  -8    7.80   11.80
   3  -3  -8    0.80    8.60
  -3  -3   8  -13.00   13.00
   3  -3  -8  -13.50   11.70
  -5   3   8    6.40   15.20
   5   3  -8   -0.60   13.60
   5  -3  -8    1.60   13.00
  -5  -3   8    0.60   14.00
   5  -3  -8    4.90    6.60
   5  -3  -8   23.30   12.30
  -7   3   8   34.50   16.20
   7   3  -8    9.10    8.00
   7   3  -8    3.70   14.10
   7  -3  -8    1.90   12.60
  -7  -3   8   -3.20   13.00
   7  -3  -8    9.00   14.20
  -9   3   8  -15.60   14.20
   9   3  -8   18.80   17.60
   9   3  -8    8.80   10.00
  -9  -3   8  -16.70   12.50
   9  -3  -8    4.60   14.20
   9  -3  -8   17.40   13.60
 -11   3   8  -20.20    9.70
 -11   3   8   19.50   15.10
  11   3  -8   14.70   19.60
  11   3  -8   28.10   15.30
  11  -3  -8   -8.50   16.50
  11  -3  -8   -8.70   16.20
 -11  -3   8   18.20   16.80
  13   3  -8   54.89   24.80
 -13   3   8    4.10   12.20
  13   3  -8   15.90   16.70
 -13  -3   8   11.20   14.50
  13  -3  -8    5.80   14.70
  15   3  -8   18.20   23.20
  15   3  -8   14.40   19.50
  15  -3  -8    6.50   22.70
  17   3  -8   -1.90   22.70
  17   3  -8  -14.40   24.20
  17  -3  -8   15.40   25.50
 -10   4  -8   78.09   30.10
 -10   4  -8   90.29   32.50
 -10  -4  -8   85.59   23.60
 -10  -4  -8   52.69   23.70
  -8   4  -8  132.29   30.20
  -8   4  -8  214.18   37.70
  -8  -4  -8  120.89   29.00
  -8  -4  -8  164.78   26.60
  -6   4  -8  -10.20   20.70
   6   4   8  -18.70   17.70
  -6   4  -8  -11.00   19.30
   6  -4   8   -0.70   14.40
  -6  -4  -8   11.00   19.20
   6  -4   8   23.00   16.90
  -6  -4  -8   14.30   14.70
   4   4   8  333.27   34.60
  -4   4  -8  361.66   39.10
  -4   4  -8  394.96   40.60
  -4  -4  -8  306.47   24.70
   4  -4   8  361.86   34.60
  -4  -4  -8  332.17   35.80
   4  -4   8  366.86   22.70
  -2   4  -8  254.67   33.20
  -2   4  -8  208.38   31.60
   2   4   8  232.08   29.90
  -2  -4  -8  201.98   26.30
  -2  -4  -8  211.98   20.10
   2  -4   8  174.98   26.50
   0   4  -8   87.89   22.50
   0   4   8   70.29   22.70
   0  -4   8  114.29   23.10
   0  -4  -8  103.19   12.40
   0  -4  -8  114.99   20.90
   2   4  -8  532.85   39.70
  -2   4   8  528.25   37.80
  -2  -4   8  591.74   39.60
   2  -4  -8  522.65   32.10
   2  -4  -8  584.44   22.30
   4   4  -8  135.79   24.80
  -4   4   8  163.68   27.10
  -4  -4   8  126.69   23.30
   4  -4  -8  108.29   19.50
   4  -4  -8  172.18   24.60
   4  -4  -8  153.58   11.70
   6   4  -8  217.78   29.60
  -6   4   8  255.57   30.80
   6  -4  -8  216.48   25.70
  -6  -4   8  279.17   31.40
   6  -4  -8  244.48   29.90
   8   4  -8  450.25   42.10
  -8   4   8  535.95   38.30
  -8  -4   8  434.16   35.20
   8  -4  -8  509.25   37.10
   8  -4  -8  470.65   34.40
 -10   4   8   52.39   20.40
  10   4  -8   46.70   23.70
 -10  -4   8   61.09   20.50
  10  -4  -8   44.90   19.40
  10  -4  -8   72.39   22.40
  12   4  -8  123.69   29.60
 -12   4   8   45.60   19.10
  12  -4  -8   52.49   22.20
 -12  -4   8   93.19   23.50
  12  -4  -8   75.99   24.70
  14   4  -8   32.10   26.30
 -14   4   8   55.89   19.20
  14  -4  -8   58.69   25.00
 -14  -4   8   57.79   20.40
  14  -4  -8  108.89   28.60
  16   4  -8   -4.70   24.40
  16  -4  -8   28.50   25.70
  16  -4  -8   29.20   27.60
  -9   5  -8   48.10   26.50
  -9   5  -8   40.20   28.40
  -9  -5  -8   55.39   26.50
  -7   5  -8   40.00   27.50
  -7   5  -8   43.70   25.30
   7   5   8   11.30   20.30
  -7  -5  -8   42.90   23.70
  -5   5  -8    9.00   23.20
   5   5   8   55.99   23.30
  -5   5  -8   44.80   23.20
  -5  -5  -8   44.30   20.60
   5  -5   8   30.30   19.20
  -3   5  -8  225.78   35.50
  -3   5  -8  145.49   32.60
   3   5   8  181.88   30.90
   3  -5   8  224.08   30.70
  -3  -5  -8  188.88   27.50
  -1   5  -8  333.07   39.90
   1   5   8  369.06   39.50
   1  -5   8  363.86   36.20
  -1  -5  -8  339.17   34.90
   1   5  -8  131.89   24.60
  -1   5   8  165.78   30.60
  -1  -5   8  111.99   24.60
   1  -5  -8   97.49   21.60
   3   5  -8  497.75   37.80
  -3   5   8  533.85   48.00
   3  -5  -8  589.24   37.30
  -3  -5   8  509.45   37.10
  -5   5   8    5.00   18.60
   5   5  -8   22.10   18.10
   5  -5  -8    9.00   15.30
  -5  -5   8   -6.20   15.10
   5  -5  -8   21.20   13.30
   7   5  -8  179.28   29.90
  -7   5   8  180.08   29.40
   7  -5  -8  137.29   24.40
  -7  -5   8  163.68   27.80
   7  -5  -8  217.48   30.50
  -9   5   8  267.87   33.70
   9   5  -8  213.38   32.20
   9  -5  -8  216.98   29.80
   9  -5  -8  237.98   32.50
  -9  -5   8  190.38   30.10
 -11   5   8   19.50   20.10
  11   5  -8   70.69   26.60
 -11  -5   8   44.70   20.00
  11  -5  -8   27.90   21.00
  11  -5  -8   83.09   25.30
  13   5  -8   51.09   28.50
 -13   5   8   33.10   19.00
 -13  -5   8   18.10   15.50
  13  -5  -8   20.20   22.30
  13  -5  -8   10.20   20.80
  15   5  -8   27.90   25.20
  15  -5  -8   -6.30   19.90
  15  -5  -8  -23.10   19.60
 -15  -5   8    8.10   21.20
  -8   6  -8   44.40   29.30
  -8   6  -8   26.20   25.90
  -8  -6  -8   30.10   24.50
   6   6   8   14.70   25.60
  -6   6  -8   50.69   26.60
  -6   6  -8    2.50   19.50
  -6  -6  -8   23.60   20.80
   4   6   8   43.90   22.60
  -4   6  -8   43.20   24.10
  -4   6  -8   -0.60   18.20
   4  -6   8   22.30   18.50
  -4  -6  -8   26.00   20.80
  -2   6  -8  294.17   40.60
   2   6   8  386.96   42.30
  -2   6  -8  305.77   42.10
   2  -6   8  324.17   36.90
  -2  -6  -8  324.57   36.90
   0   6  -8  615.24   49.99
   0   6   8  547.35   50.69
   0  -6  -8  485.25   43.20
   0  -6   8  629.84   44.90
   2   6  -8    0.90   18.90
  -2   6   8   13.90   22.70
   2  -6  -8  -16.50   14.40
  -2  -6   8   14.80   17.10
  -4   6   8   71.79   25.90
   4   6  -8   62.59   20.10
   4  -6  -8   93.49   22.40
  -4  -6   8   97.79   24.60
   6   6  -8  -14.60   17.30
  -6   6   8   -2.60   21.20
  -6  -6   8   18.60   19.10
   6  -6  -8   15.80   18.20
   6  -6  -8   37.90   19.20
  -8   6   8   27.30   23.00
   8   6  -8   30.10   22.00
   8  -6  -8   40.40   21.70
  -8  -6   8   31.40   21.10
   8  -6  -8   38.70   19.90
 -10   6   8  622.94   51.29
  10   6  -8  736.23   56.29
  10  -6  -8  570.04   46.10
 -10  -6   8  600.84   48.10
  10  -6  -8  721.73   48.30
 -12   6   8  145.59   30.20
  12   6  -8  192.18   38.80
 -12  -6   8  156.48   32.90
  12  -6  -8  105.49   27.90
  12  -6  -8  117.39   28.40
   5   7   8   -0.30   24.80
  -5   7  -8  -13.60   21.90
  -5   7  -8   -9.10   25.50
  -5  -7  -8   31.10   22.50
  -3   7  -8  121.49   32.90
   3   7   8  106.99   30.10
  -3   7  -8  110.79   33.90
  -3  -7  -8   79.69   24.60
   3  -7   8   91.19   25.20
  -1   7  -8  -16.50   25.50
   1   7   8    7.20   24.50
  -1   7  -8   33.40   24.00
  -1  -7  -8   34.60   21.40
   1  -7   8   14.90   18.70
  -1   7   8    2.00   24.10
   1   7  -8   -2.20   23.50
  -1  -7   8   -3.80   17.50
   1  -7  -8  -16.40   17.30
   3   7  -8  374.46   45.00
  -3   7   8  351.96   45.90
  -3  -7   8  406.76   45.20
   3  -7  -8  402.36   40.60
   5   7  -8   38.10   22.90
  -5   7   8    2.20   22.80
  -5  -7   8   31.90   22.20
   5  -7  -8   27.90   20.10
   7   7  -8  105.09   30.30
  -7   7   8   91.79   29.90
   7  -7  -8  181.68   29.80
  -7  -7   8  139.79   29.00
   7  -7  -8  122.59   28.30
   9   7  -8   11.30   22.90
  -9   7   8   42.40   26.10
   9  -7  -8    5.60   15.20
  -9  -7   8   74.09   24.20
   9  -7  -8   34.20   24.40
  11   7  -8  -25.00   23.30
 -11   7   8  -68.69   20.50
 -11  -7   8   -6.00   22.40
  11  -7  -8    5.50   22.30
  11  -7  -8   -1.10   18.50
  -2   8  -8   50.39   31.80
   2   8   8   28.50   30.10
  -2   8  -8   80.89   34.90
  -2  -8  -8   81.59   28.80
   2  -8   8   74.19   27.30
   0   8  -8   60.29   33.60
   0   8  -8   82.39   35.60
   0   8   8  129.69   35.60
   0  -8  -8  131.79   29.70
   0  -8   8  108.39   28.60
   2   8  -8   23.80   27.60
  -2   8   8   18.10   25.60
  -2  -8   8   75.19   26.00
   2  -8  -8   22.20   16.90
   4   8  -8   -1.70   24.60
  -4   8   8   17.20   26.00
  -4  -8   8    7.00   21.00
   4  -8  -8    2.60   19.70
   6   8  -8    1.00   24.80
  -6   8   8  -27.50   24.30
  -6  -8   8    6.90   21.40
   6  -8  -8   16.50   19.50
  -8   8   8   69.89   31.00
   8   8  -8  134.99   33.90
   8  -8  -8   85.09   25.90
   8  -8  -8  125.39   30.90
  -8  -8   8  132.49   31.40
  11   0   9   19.10   24.40
 -11   0  -9   -4.60   22.90
  -9   0  -9    5.10   20.90
  -7   0  -9   -1.50   18.90
  -5   0  -9   19.90   14.50
   5   0   9  -10.40   10.20
  -5   0  -9   19.40   14.20
   3   0   9   -5.70   11.40
  -3   0  -9   19.80   14.10
  -3   0  -9    2.10   15.80
  -3   0  -9    6.70   13.40
  -1   0  -9    1.60   11.70
   1   0   9    1.20   12.50
  -1   0  -9   13.40   10.00
  -1   0  -9   -0.90   11.60
   1   0  -9   -5.20    8.40
  -1   0   9   -5.40   13.10
   1   0  -9    7.80   11.60
   3   0  -9   -8.20   10.20
   3   0  -9    4.30    8.20
  -3   0   9    7.60   14.10
  -5   0   9   11.30   14.60
   5   0  -9  -13.00    8.80
   5   0  -9    9.00    7.80
   5   0  -9    3.40   10.60
  -5   0   9   -7.50   12.30
  -7   0   9    1.70   10.20
  -7   0   9    0.40   13.40
   7   0  -9   -5.80   11.00
   7   0  -9    2.70   10.70
   7   0  -9   -7.80    8.00
  -9   0   9   -4.30   12.70
  -9   0   9   16.20   14.70
   9   0  -9   11.30   11.20
   9   0  -9    2.30   13.70
   9   0  -9   -0.70   13.50
  11   0  -9   -4.10   13.70
 -11   0   9    5.70   10.50
  13   0  -9  -24.80   14.30
 -13   0   9   -7.60    9.10
  15   0  -9    7.90   19.90
  17   0  -9   21.60   22.90
 -10   1  -9   -3.30   19.20
 -10  -1  -9   19.40   24.00
  10  -1   9   13.80   18.50
  -8   1  -9   52.29   26.30
  -8  -1  -9   58.39   24.40
   8  -1   9    4.70   23.40
  -6   1  -9  139.69   24.90
   6   1   9  123.09   18.60
  -6   1  -9  109.49   27.20
  -6  -1  -9  134.89   26.40
   6  -1   9   52.09   23.60
   4   1   9  743.93   39.10
  -4   1  -9  713.13   43.70
  -4   1  -9  745.13   47.40
  -4  -1  -9  717.73   44.50
  -4  -1  -9  741.83   40.30
   4  -1   9  795.02   48.40
  -4  -1  -9  717.43   35.70
   2   1   9  596.74   36.70
  -2   1  -9  584.44   38.30
  -2   1  -9  463.25   37.80
  -2  -1  -9  582.24   36.50
   2  -1   9  557.94   38.20
  -2  -1  -9  593.94   29.70
  -2  -1  -9  535.85   31.90
   0   1   9  158.58   22.70
   0   1  -9  125.99   20.40
   0  -1   9  151.78   26.60
   0  -1  -9  155.18   16.90
   0  -1  -9  129.29   21.00
   0  -1   9  120.59   20.00
   0  -1  -9  154.98   19.00
   2   1  -9   15.90   12.20
  -2   1   9    7.20   15.20
   2   1  -9   52.49    8.50
  -2  -1   9   32.50   15.40
   2  -1  -9   23.90   11.10
   2  -1  -9   36.10   10.50
  -2  -1   9   58.49   19.70
  -4   1   9    0.60   14.00
   4   1  -9   34.60   14.00
   4   1  -9   19.10    6.10
   4  -1  -9   17.30    9.90
   4  -1  -9   18.20   10.10
  -4  -1   9   -0.30   12.90
  -4  -1   9   22.40   16.40
   4  -1  -9   27.60   13.40
  -6   1   9 1006.30   48.20
   6   1  -9 1070.09   33.10
   6   1  -9 1086.49   47.90
   6   1  -9 1156.58   44.00
  -6  -1   9 1100.79   50.29
   6  -1  -9 1059.39   47.30
   6  -1  -9 1092.99   40.10
   6  -1  -9 1131.99   44.50
   8   1  -9  443.06   21.40
   8   1  -9  503.25   29.40
  -8   1   9  503.85   32.90
   8   1  -9  472.75   33.70
  -8   1   9  434.46   33.70
   8  -1  -9  442.26   31.90
  -8  -1   9  484.35   32.80
   8  -1  -9  550.74   33.30
   8  -1  -9  496.35   27.20
  10   1  -9   26.50   13.70
 -10   1   9   19.40   14.80
 -10   1   9   13.70   12.20
  10   1  -9   -0.80   12.80
  10  -1  -9    7.10   15.70
 -10  -1   9   20.30   13.60
  10  -1  -9    1.60   14.00
 -12   1   9   24.10   16.10
 -12   1   9   72.99   14.10
  12   1  -9   41.90   19.20
 -12  -1   9   50.69   15.40
  12  -1  -9   52.79   17.80
  14   1  -9   96.09   24.10
  14  -1  -9   82.49   25.80
  16   1  -9  229.38   35.20
  16  -1  -9  215.78   34.70
 -11   2  -9   61.39   29.60
  11  -2   9   41.30   22.40
 -11  -2  -9   28.00   22.90
  -9   2  -9  -22.70   19.50
  -9   2  -9    9.40   23.30
   9  -2   9   24.80   16.00
  -9  -2  -9   15.90   20.10
  -7   2  -9   47.50   23.90
  -7   2  -9   36.90   25.20
  -7  -2  -9   23.20   19.30
  -7  -2  -9   67.39   21.60
   7  -2   9   28.30   17.80
  -5   2  -9   85.29   24.50
  -5   2  -9   46.70   22.80
   5   2   9   76.09   17.70
  -5  -2  -9   40.70   19.00
   5  -2   9   63.49   20.60
  -5  -2  -9   41.50   19.20
   3   2   9  100.39   20.50
  -3   2  -9   93.29   25.00
  -3   2  -9   92.89   22.60
  -3  -2  -9   71.69   18.50
  -3  -2  -9   82.59   20.20
   3  -2   9  107.59   24.00
  -1   2  -9  141.79   23.60
   1   2   9  107.59   20.90
   1  -2   9  116.09   24.10
  -1  -2  -9  109.39   12.00
  -1  -2  -9  137.19   20.90
  -1  -2  -9  161.18   21.50
   1   2  -9  108.49   20.30
  -1   2   9   63.79   19.50
   1  -2  -9   85.39   16.10
  -1  -2   9   53.79   20.20
   1  -2  -9   78.59   10.10
   1  -2  -9   93.79   17.30
  -3   2   9  343.97   32.20
   3   2  -9  407.76   30.70
   3  -2  -9  375.96   25.00
   3  -2  -9  388.56   19.60
  -3  -2   9  366.26   29.80
   5   2  -9   27.50   15.60
  -5   2   9   45.20   18.20
   5   2  -9   50.79   11.40
   5  -2  -9   47.40   12.60
  -5  -2   9   18.00   16.00
   5  -2  -9   36.60   10.30
   5  -2  -9   44.20   15.10
   7   2  -9  150.48   16.60
  -7   2   9  143.39   23.10
   7   2  -9  160.08   24.10
  -7  -2   9  173.38   25.20
   7  -2  -9  127.09   16.60
   7  -2  -9  155.48   18.90
   7  -2  -9  157.38   23.40
   9   2  -9   14.90   12.20
   9   2  -9    2.60   14.30
  -9   2   9  -13.70   13.90
  -9   2   9   14.00   15.60
  -9  -2   9   -8.30   13.00
   9  -2  -9   -9.80   13.00
   9  -2  -9  -12.10   14.70
  11   2  -9  214.38   25.60
  11   2  -9  181.88   29.30
 -11   2   9  147.39   24.80
 -11   2   9  193.08   20.80
  11  -2  -9  166.58   24.80
  11  -2  -9  141.29   24.20
 -11  -2   9  168.68   25.00
  13   2  -9   -1.20   12.70
  13   2  -9   -7.50   16.20
 -13   2   9  -12.00   12.20
  13  -2  -9  -14.80   18.30
  13  -2  -9    2.70   14.80
 -13  -2   9   10.80   13.10
  15   2  -9   48.60   22.90
  15  -2  -9   93.19   28.80
  17   2  -9    7.60   23.20
  17  -2  -9    9.90   24.60
 -10   3  -9   38.30   25.30
 -10  -3  -9  -15.10   21.30
  10  -3   9   31.00   20.70
  -8   3  -9   15.40   23.50
  -8   3  -9   10.00   22.90
  -8  -3  -9   38.50   19.70
   8  -3   9   52.29   18.60
  -8  -3  -9   37.40   21.30
  -6   3  -9  306.37   40.00
   6   3   9  326.77   32.70
  -6   3  -9  311.87   41.40
  -6  -3  -9  318.37   35.60
   6  -3   9  329.67   29.90
   6  -3   9  307.67   33.00
  -6  -3  -9  338.67   34.10
  -4   3  -9   -8.80   17.30
   4   3   9   12.90   18.60
  -4   3  -9   33.00   22.60
  -4  -3  -9    5.20   16.70
  -4  -3  -9   24.60   15.90
   4  -3   9    5.90   16.30
  -2   3  -9   55.19   19.00
   2   3   9   28.20   18.20
  -2   3  -9   44.70   21.50
  -2  -3  -9   42.40   17.30
  -2  -3  -9   40.10   14.10
   2  -3   9   41.30   19.30
   0   3   9  957.50   50.69
   0   3  -9  916.71   50.39
   0  -3  -9  988.40   45.70
   0  -3  -9  992.70   40.80
   0  -3   9  966.70   49.70
  -2   3   9  369.66   34.50
   2   3  -9  383.26   36.00
  -2  -3   9  409.36   37.80
   2  -3  -9  420.46   23.90
   2  -3  -9  417.96   28.90
  -4   3   9 2396.66   85.59
   4   3  -9 2312.97   83.19
  -4  -3   9 2185.88   83.59
   4  -3  -9 2350.16   61.99
   4  -3  -9 2227.68   75.19
   4  -3  -9 2182.68   81.09
   6   3  -9    6.80   14.00
   6   3  -9    4.70    7.60
  -6   3   9   10.80   16.20
   6  -3  -9  -10.20   10.70
   6  -3  -9   -7.90   12.90
  -6  -3   9   -2.90   10.80
   6  -3  -9  -14.30    6.90
   8   3  -9   37.20   10.30
  -8   3   9   -6.40   16.40
   8   3  -9   26.30   14.50
   8  -3  -9   29.50   16.90
   8  -3  -9    8.70   14.90
  -8  -3   9    9.60   14.50
  10   3  -9  456.65   37.00
  10   3  -9  462.45   27.80
 -10   3   9  471.25   37.10
  10  -3  -9  540.45   41.00
  10  -3  -9  516.55   35.30
 -10  -3   9  524.85   37.20
 -12   3   9   50.79   19.00
  12   3  -9   38.00   15.80
  12   3  -9   18.70   22.30
  12  -3  -9   33.60   20.00
  12  -3  -9   68.49   23.50
 -12  -3   9   15.80   16.20
  14   3  -9  227.58   38.50
 -14   3   9  275.37   30.10
  14  -3  -9  336.87   42.00
  14  -3  -9  293.57   36.60
 -14  -3   9  247.68   29.80
  16   3  -9   75.19   30.30
  16  -3  -9   57.79   28.50
  16  -3  -9   86.29   30.40
  -9   4  -9   -9.80   25.00
  -9   4  -9   -7.70   23.40
  -9  -4  -9    9.30   21.90
  -9  -4  -9    6.30   17.50
  -7   4  -9   38.00   25.80
  -7   4  -9   52.29   25.70
  -7  -4  -9   25.40   18.80
  -7  -4  -9   28.30   22.00
  -5   4  -9   87.49   28.70
   5   4   9  118.99   24.80
  -5   4  -9   83.69   26.80
   5  -4   9  118.99   24.20
  -5  -4  -9   91.79   18.50
  -5  -4  -9  134.99   26.10
   3   4   9  110.49   25.10
  -3   4  -9   85.09   26.70
  -3   4  -9   86.39   27.70
  -3  -4  -9  130.29   25.20
  -3  -4  -9  130.99   18.70
   3  -4   9   92.49   22.70
  -1   4  -9   22.50   20.00
   1   4   9   37.90   20.10
   1  -4   9    3.80   16.70
  -1  -4  -9   -6.30   14.10
  -1  -4  -9   21.70   10.90
   1   4  -9    5.50   16.80
  -1   4   9   13.80   19.40
  -1  -4   9   21.30   17.00
   1  -4  -9    5.30    8.10
   1  -4  -9   23.90   14.10
   3   4  -9  121.19   24.10
  -3   4   9   89.19   24.60
  -3  -4   9   93.09   22.20
   3  -4  -9  126.69   20.20
  -5   4   9   -0.20   17.90
   5   4  -9   -0.70   15.20
   5  -4  -9   -1.60   10.80
  -5  -4   9   10.80   16.60
   5  -4  -9  -11.90   12.20
  -7   4   9  171.28   27.60
   7   4  -9  186.08   28.70
   7  -4  -9  199.08   25.60
  -7  -4   9  151.68   25.80
   7  -4  -9  175.08   26.00
   9   4  -9    5.50   18.60
  -9   4   9   13.20   18.90
   9  -4  -9    4.60   15.90
  -9  -4   9   25.40   15.80
   9  -4  -9  -14.10   15.30
 -11   4   9   95.79   23.90
  11   4  -9   82.99   26.20
  11  -4  -9  109.99   24.20
  11  -4  -9   49.80   19.30
 -11  -4   9   81.59   23.60
  13   4  -9   -9.40   19.20
 -13   4   9   13.30   16.90
  13  -4  -9   30.50   19.70
 -13  -4   9   37.10   18.70
  13  -4  -9  -10.90   14.30
  15   4  -9   13.10   25.90
  15  -4  -9   53.39   26.00
  15  -4  -9   54.99   26.40
 -15  -4   9   35.80   19.60
  -8   5  -9   26.60   25.00
  -8   5  -9   26.20   26.80
  -8  -5  -9   47.40   24.40
   6   5   9   56.59   24.30
  -6   5  -9   58.19   27.90
  -6   5  -9   83.79   28.60
  -6  -5  -9  130.29   28.80
   6  -5   9   61.79   22.30
   4   5   9  205.68   32.90
  -4   5  -9  285.27   42.40
  -4   5  -9  242.58   38.10
  -4  -5  -9  289.97   36.30
   4  -5   9  280.07   34.70
  -2   5  -9  174.48   34.70
  -2   5  -9  174.78   34.80
   2   5   9  205.58   32.70
   2  -5   9  212.28   30.40
  -2  -5  -9  218.38   31.20
   0   5   9   18.30   21.20
   0   5  -9    9.10   21.60
   0  -5   9   -5.70   16.10
   0  -5  -9    6.20   16.30
   2   5  -9   20.60   21.20
  -2   5   9   56.39   25.40
   2  -5  -9   70.49   20.20
  -2  -5   9   39.60   21.20
  -4   5   9    5.70   22.10
   4   5  -9    9.50   18.60
  -4  -5   9   20.70   18.40
   4  -5  -9   31.80   17.50
  -6   5   9  363.36   40.50
   6   5  -9  366.56   39.60
   6  -5  -9  318.67   33.10
  -6  -5   9  321.37   35.60
   6  -5  -9  401.26   38.60
  -8   5   9  269.17   35.50
   8   5  -9  200.58   33.60
  -8  -5   9  223.68   32.30
   8  -5  -9  258.97   32.90
   8  -5  -9  235.78   29.80
 -10   5   9  -24.00   21.20
  10   5  -9   -4.50   20.60
  10  -5  -9   30.10   17.50
  10  -5  -9  -11.90   18.30
 -10  -5   9    3.10   19.70
 -12   5   9   15.10   17.70
  12   5  -9   23.50   21.10
  12  -5  -9   12.50   21.60
  12  -5  -9   17.80   20.80
 -12  -5   9   13.20   18.40
  14   5  -9   72.79   30.90
  14  -5  -9   94.89   26.90
  14  -5  -9   93.29   29.60
 -14  -5   9   67.99   22.50
   5   6   9  -10.20   24.70
  -5   6  -9  -19.40   23.00
  -5   6  -9  -20.30   22.30
   5  -6   9   33.30   19.50
  -5  -6  -9    8.00   20.90
   3   6   9   45.70   25.00
  -3   6  -9   45.70   27.30
  -3   6  -9    9.10   25.50
  -3  -6  -9   49.60   23.00
   3  -6   9   39.00   22.80
  -1   6  -9    1.70   23.70
  -1   6  -9  -39.50   24.90
   1   6   9  -37.80   19.60
  -1  -6  -9    0.70   18.40
   1  -6   9    6.00   18.60
   1   6  -9    1.50   20.90
  -1   6   9  -13.10   22.40
   1  -6  -9   22.50   17.80
  -1  -6   9   39.80   20.80
   3   6  -9   18.40   22.30
  -3   6   9   24.40   23.10
  -3  -6   9    7.80   19.20
   3  -6  -9   32.00   16.10
  -5   6   9  -10.20   21.80
   5   6  -9   -8.10   18.30
  -5  -6   9    3.80   17.90
   5  -6  -9    6.40   17.00
   7   6  -9   38.40   22.50
  -7   6   9   23.40   24.30
   7  -6  -9   57.79   20.60
  -7  -6   9   10.40   20.20
   7  -6  -9   46.60   21.40
  -9   6   9   11.20   22.70
   9   6  -9   14.60   21.20
   9  -6  -9   22.90   19.60
  -9  -6   9    4.40   18.00
   9  -6  -9   -9.40   18.40
  11   6  -9  -27.60   21.90
 -11   6   9  -11.50   19.30
  11  -6  -9   13.80   22.70
 -11  -6   9    1.60   20.80
  11  -6  -9    4.70   20.20
 -13   6   9   19.30   22.70
  13   6  -9  -17.10   21.00
  13  -6  -9   -1.30   22.90
  13  -6  -9   14.10   20.90
 -13  -6   9   49.30   23.30
  -4   7  -9  223.58   42.50
   4   7   9  285.77   43.10
  -4   7  -9  319.37   44.80
   4  -7   9  270.97   36.40
  -4  -7  -9  282.07   40.40
  -2   7  -9   90.59   32.50
   2   7   9  182.88   37.80
  -2   7  -9  108.09   35.50
  -2  -7  -9  160.58   30.60
   2  -7   9  200.78   34.40
   0   7   9   73.29   30.50
   0   7  -9   44.70   28.70
   0  -7   9   58.99   25.60
   0  -7  -9   98.69   25.10
   2   7  -9    4.90   17.90
  -2   7   9  -17.60   24.10
  -2  -7   9   16.70   21.60
   2  -7  -9   16.40   17.80
  -4   7   9   11.90   26.00
   4   7  -9   14.20   18.00
   4  -7  -9    9.10   18.80
  -4  -7   9   14.80   21.70
  -6   7   9  417.06   50.59
   6   7  -9  315.07   45.00
   6  -7  -9  435.66   43.60
  -6  -7   9  356.96   42.90
  -8   7   9  101.69   32.70
   8   7  -9   97.99   30.80
   8  -7  -9  160.18   30.60
  -8  -7   9   95.49   26.80
   8  -7  -9  106.89   26.00
 -10   7   9   -2.80   20.60
  10   7  -9   -9.30   22.30
 -10  -7   9   47.80   25.00
  10  -7  -9   30.30   23.00
  10  -7  -9   27.10   21.80
  -1   8   9  -11.60   26.90
   1   8  -9   -7.90   25.40
  -1  -8   9   44.20   24.90
   1  -8  -9   31.10   20.10
   3   8  -9  152.68   37.70
  -3   8   9  104.49   36.70
  -3  -8   9  138.99   34.00
   3  -8  -9  132.49   29.40
  -5   8   9   98.29   32.20
   5   8  -9   51.49   28.70
  -5  -8   9   86.89   27.90
   5  -8  -9   44.20   22.60
 -10   0 -10   29.40   24.20
  -8   0 -10  312.97   41.80
  -6   0 -10  292.67   31.30
  -6   0 -10  254.27   35.50
  -4   0 -10  136.29   21.30
   4   0  10   87.79   17.50
  -4   0 -10  147.79   28.00
  -2   0 -10   68.89   16.50
  -2   0 -10   80.29   17.60
   2   0  10   59.69   16.40
  -2   0 -10   54.09   19.40
   0   0  10   -8.90   14.80
   0   0 -10    2.90   12.80
   0   0 -10   14.70   17.90
   0   0 -10   18.50   11.60
  -2   0  10  968.60   47.70
   2   0 -10  900.41   40.70
   2   0 -10  848.42   34.80
  -4   0  10 1402.16   58.99
   4   0 -10 1459.65   54.79
   4   0 -10 1400.46   45.70
  -4   0  10 1385.76   62.09
  -6   0  10   24.90   17.90
  -6   0  10    2.50   14.40
   6   0 -10   27.10   13.70
   6   0 -10   40.70    9.50
   6   0 -10   19.40   13.00
  -8   0  10  420.76   32.80
  -8   0  10  492.65   36.20
   8   0 -10  403.36   29.80
   8   0 -10  393.66   23.20
   8   0 -10  409.26   31.20
  10   0 -10   32.00   17.40
 -10   0  10   54.09   15.80
  10   0 -10   57.59   18.50
  10   0 -10   51.79   14.40
  12   0 -10   33.30   15.90
  12   0 -10   57.79   20.30
 -12   0  10   48.80   15.50
  14   0 -10  342.17   39.10
  16   0 -10  156.78   32.10
  -9   1 -10   22.80   22.90
  -9  -1 -10   12.50   22.50
  -7   1 -10   28.80   18.60
  -7   1 -10   17.30   22.10
  -7  -1 -10   35.00   21.30
   7  -1  10  -19.30   20.40
  -5   1 -10   -5.40   16.40
  -5   1 -10    5.40   15.10
   5   1  10    4.10   14.70
  -5  -1 -10   13.10   19.20
   5  -1  10  -36.50   19.50
  -5  -1 -10  -10.20   17.00
  -3   1 -10  160.28   28.90
  -3   1 -10  240.98   30.80
   3   1  10  176.68   25.40
  -3  -1 -10  213.08   25.70
  -3  -1 -10  215.48   22.00
  -3  -1 -10  160.88   26.40
   3  -1  10  165.38   31.60
  -1   1 -10   -4.20   14.30
   1   1  10   -9.90   14.80
  -1   1 -10   -7.20   17.00
   1  -1  10  -21.40   17.70
  -1  -1 -10    6.90   10.30
  -1  -1 -10    4.80   11.70
  -1  -1 -10    2.60   16.70
   1   1 -10  593.04   35.90
  -1   1  10  517.05   37.50
   1  -1 -10  629.04   31.90
   1  -1 -10  542.35   37.70
  -1  -1  10  601.34   43.90
   1  -1 -10  580.74   29.30
  -1  -1  10  505.55   35.60
  -3   1  10  142.79   24.70
   3   1 -10  220.68   24.30
   3   1 -10  205.98   14.80
   3  -1 -10  207.68   19.90
   3  -1 -10  189.78   18.90
  -3  -1  10  200.08   29.30
  -3  -1  10  133.79   23.70
   5   1 -10  322.77   23.40
   5   1 -10  263.77   27.60
  -5   1  10  308.77   33.10
   5  -1 -10  277.57   27.70
  -5  -1  10  274.27   31.20
   5  -1 -10  274.27   21.10
   5  -1 -10  320.17   22.80
  -7   1  10  507.45   37.40
   7   1 -10  567.24   36.20
   7   1 -10  494.95   29.60
  -7   1  10  430.26   38.60
   7  -1 -10  505.45   30.60
  -7  -1  10  526.55   36.20
   7  -1 -10  509.25   34.50
   7  -1 -10  550.04   28.20
   9   1 -10    3.10   13.00
  -9   1  10    4.50   14.60
   9   1 -10   -1.80   14.50
  -9   1  10   17.80   16.30
   9  -1 -10   35.60   16.40
   9  -1 -10    4.40   13.80
   9  -1 -10    3.90   11.90
  -9  -1  10   21.90   15.30
  11   1 -10  179.98   25.40
  11   1 -10  147.59   26.70
 -11   1  10  164.78   21.20
 -11   1  10  173.78   25.90
  11  -1 -10  163.98   22.00
  11  -1 -10  192.58   29.40
 -11  -1  10  128.89   21.50
  13   1 -10   46.90   20.80
  13   1 -10   17.30   18.40
 -13  -1  10   19.10   13.70
  13  -1 -10   60.69   22.90
  13  -1 -10   17.40   18.20
  15   1 -10   -2.90   18.60
  15  -1 -10   -6.30   19.80
  17   1 -10   48.90   24.90
  17  -1 -10   26.70   24.40
  -8   2 -10  144.49   29.90
  -8   2 -10   82.79   31.10
  -8  -2 -10  122.19   26.50
   8  -2  10   70.39   21.30
  -6   2 -10   95.89   25.50
  -6   2 -10   25.70   23.00
  -6  -2 -10   66.39   23.90
  -6  -2 -10   14.20   18.60
   6  -2  10   33.50   22.40
  -4   2 -10   98.99   26.30
   4   2  10  106.79   21.80
  -4   2 -10  119.49   28.80
  -4  -2 -10   72.19   20.70
   4  -2  10   86.59   24.20
  -4  -2 -10  104.89   22.80
   2   2  10   10.60   18.60
  -2   2 -10    8.50   16.90
  -2   2 -10   14.00   15.50
  -2  -2 -10   35.50   16.40
   2  -2  10   57.89   23.00
  -2  -2 -10    5.00   14.80
   0   2  10  662.13   41.90
   0   2 -10  564.34   39.20
   0  -2 -10  500.15   33.30
   0  -2  10  538.75   42.50
   0  -2 -10  512.35   33.80
   2   2 -10  318.77   32.60
  -2   2  10  360.16   36.10
  -2  -2  10  386.86   37.20
   2  -2 -10  373.76   20.10
   2  -2 -10  382.36   28.90
   2  -2 -10  366.06   26.40
   4   2 -10  133.99   22.70
  -4   2  10  124.69   24.90
  -4  -2  10  129.19   24.80
   4  -2 -10  151.88   15.10
   4  -2 -10   98.79   16.50
   6   2 -10   45.30   12.50
  -6   2  10   65.09   20.60
   6   2 -10   58.89   18.10
  -6  -2  10   61.79   19.30
   6  -2 -10   54.49   14.10
   6  -2 -10   46.70   12.00
   6  -2 -10   32.90   16.50
  -8   2  10    1.60   15.10
   8   2 -10    0.30   10.80
   8   2 -10   -2.80   10.20
   8  -2 -10   -1.70   15.50
  -8  -2  10    3.00   14.20
   8  -2 -10   -9.80    9.80
   8  -2 -10   -5.00   11.80
  10   2 -10  242.68   25.50
 -10   2  10  221.68   29.10
  10   2 -10  277.97   33.00
 -10   2  10  161.58   24.80
  10  -2 -10  227.38   30.90
 -10  -2  10  257.77   29.80
  10  -2 -10  216.68   24.80
  12   2 -10  368.86   40.80
 -12   2  10  392.76   43.70
  12   2 -10  429.16   32.20
 -12   2  10  452.85   38.80
  12  -2 -10  449.76   44.20
  12  -2 -10  428.76   37.00
 -12  -2  10  444.16   33.90
  14   2 -10   56.49   25.20
  14   2 -10  121.29   26.50
 -14   2  10   78.19   20.10
  14  -2 -10  103.09   26.70
 -14  -2  10  129.29   22.10
  14  -2 -10  104.99   27.50
  16   2 -10   25.20   20.80
  16   2 -10   12.50   23.20
  16  -2 -10   10.40   23.00
  16  -2 -10  -29.90   20.00
  -9   3 -10   51.19   27.80
  -9   3 -10  -15.40   21.20
  -9  -3 -10   -0.40   24.20
  -7   3 -10    5.60   20.30
  -7   3 -10   48.30   24.40
  -7  -3 -10   -1.70   17.20
  -7  -3 -10   43.90   21.80
   7  -3  10   35.20   19.10
  -5   3 -10  -20.10   12.70
   5   3  10   -3.40   17.00
  -5   3 -10   19.60   21.80
  -5  -3 -10   28.50   19.80
   5  -3  10   25.90   17.80
   5  -3  10   16.60   11.70
  -5  -3 -10   31.40   17.20
  -3   3 -10    3.40   20.80
   3   3  10  -15.60   15.80
  -3   3 -10    4.20   20.50
  -3  -3 -10    6.60   12.50
  -3  -3 -10   22.90   17.50
   3  -3  10   17.10   19.10
  -1   3 -10  -17.40   17.70
   1   3  10  -21.80   16.40
  -1   3 -10   -6.40   15.80
   1  -3  10    7.20   16.90
  -1  -3 -10   10.90   10.90
  -1  -3 -10   -1.80   13.20
  -1   3  10   -5.40   17.70
   1   3 -10    7.40   16.10
   1  -3 -10    5.20   13.50
   1  -3 -10   20.60   10.30
  -1  -3  10   34.40   20.40
   3   3 -10   10.20   16.40
  -3   3  10    0.20   17.70
   3  -3 -10    6.00   12.90
   3  -3 -10   -9.10    9.90
  -3  -3  10    6.30   16.90
  -5   3  10  -23.50   16.00
   5   3 -10   -4.20   14.60
  -5  -3  10   11.20   13.60
   5  -3 -10   -4.50   11.70
   5  -3 -10  -16.40    9.30
  -7   3  10  -16.60   16.30
   7   3 -10   17.00   16.80
  -7  -3  10   18.70   15.90
   7  -3 -10    4.70   16.40
   7  -3 -10    3.30    8.60
   7  -3 -10   29.20   14.90
   9   3 -10   18.40   18.10
  -9   3  10   -5.60   16.30
   9  -3 -10    0.30   17.30
  -9  -3  10   -2.90   14.70
   9  -3 -10   -5.20   13.70
 -11   3  10  -17.80   14.60
  11   3 -10   37.70   21.40
 -11   3  10   19.30   18.50
  11  -3 -10   45.90   21.90
  11  -3 -10    4.90   16.70
 -11  -3  10   -1.30   16.90
  13   3 -10  -13.00   19.30
 -13   3  10   44.50   18.10
  13  -3 -10   -2.80   17.20
 -13  -3  10   10.20   17.50
  13  -3 -10  -43.10   18.10
  15   3 -10   15.90   20.50
 -15   3  10   18.80   16.20
  15  -3 -10    0.80   21.90
  15  -3 -10    5.80   23.80
  -8   4 -10   53.79   32.40
  -8   4 -10   64.29   30.60
  -8  -4 -10   22.70   24.80
   6   4  10   -5.80   18.90
  -6   4 -10   40.70   27.40
  -6   4 -10   30.00   27.10
   6  -4  10   73.29   23.20
  -6  -4 -10   48.20   23.30
  -4   4 -10   44.10   26.60
   4   4  10   98.79   24.50
  -4   4 -10  153.38   32.80
   4  -4  10  117.49   27.30
  -4  -4 -10  143.99   26.90
  -4  -4 -10  144.19   27.60
  -2   4 -10  -18.10   21.60
  -2   4 -10    4.70   21.60
   2   4  10   10.00   19.10
   2  -4  10   21.30   18.70
  -2  -4 -10   23.60   18.00
   0   4  10  599.24   46.20
   0   4 -10  638.84   44.30
   0  -4 -10  604.74   40.40
   0  -4  10  605.34   46.10
   2   4 -10  279.77   35.00
  -2   4  10  323.17   38.30
   2  -4 -10  325.97   31.90
  -2  -4  10  255.47   34.80
   4   4 -10   22.30   17.20
  -4   4  10    5.60   19.50
  -4  -4  10   11.60   13.80
   4  -4 -10  -13.90   14.20
  -6   4  10   10.50   20.80
   6   4 -10   55.39   21.70
   6  -4 -10   56.49   21.20
   6  -4 -10   36.50   16.80
  -6  -4  10   39.30   19.70
  -8   4  10  -16.40   19.80
   8   4 -10  -14.10   16.70
  -8  -4  10   22.00   18.60
   8  -4 -10    4.50   15.10
   8  -4 -10   25.10   19.60
 -10   4  10  175.28   30.70
  10   4 -10  238.08   35.80
  10  -4 -10  192.78   28.20
 -10  -4  10  178.38   29.80
  10  -4 -10  237.78   34.50
  12   4 -10  378.06   45.60
 -12   4  10  324.67   35.70
  12  -4 -10  296.67   40.00
  12  -4 -10  294.37   36.30
 -12  -4  10  259.17   34.20
  14   4 -10   74.59   28.50
 -14   4  10   35.10   21.50
  14  -4 -10   44.40   22.40
 -14  -4  10   95.89   26.30
  14  -4 -10   91.39   29.80
  -7   5 -10   87.49   32.60
  -7   5 -10   23.90   26.00
  -7  -5 -10  -10.70   21.10
   5   5  10    9.40   23.70
  -5   5 -10    6.70   25.40
  -5   5 -10   50.89   29.10
   5  -5  10   42.00   21.10
  -5  -5 -10   14.30   20.30
   3   5  10   77.69   26.30
  -3   5 -10  118.09   32.10
  -3   5 -10   65.29   28.80
   3  -5  10   98.09   26.90
  -3  -5 -10   88.49   24.60
   1   5  10   -9.90   21.00
  -1   5 -10   38.40   25.00
  -1   5 -10  -39.80   23.40
  -1  -5 -10  -10.60   17.20
   1  -5  10   36.90   20.50
  -1   5  10  201.68   35.20
   1   5 -10  177.88   33.30
  -1  -5  10  196.68   31.40
   1  -5 -10  201.88   28.70
   3   5 -10  171.08   32.40
  -3   5  10  258.87   37.40
   3  -5 -10  208.48   28.80
  -3  -5  10  242.58   35.30
  -5   5  10  161.98   32.90
   5   5 -10  238.98   32.20
  -5  -5  10  159.58   27.90
   5  -5 -10  244.88   30.20
  -7   5  10  340.97   40.90
   7   5 -10  300.37   36.40
   7  -5 -10  389.66   39.70
   7  -5 -10  328.57   34.60
  -7  -5  10  324.07   37.60
  -9   5  10   -5.60   21.90
   9   5 -10  -12.20   13.20
   9  -5 -10   -9.40   18.80
   9  -5 -10   -8.80   16.80
  -9  -5  10   18.90   20.20
  11   5 -10  132.49   31.30
 -11   5  10  100.59   27.00
  11  -5 -10   93.89   28.40
  11  -5 -10   90.19   24.60
 -11  -5  10  126.69   28.90
 -13   5  10   73.69   24.10
  13   5 -10   53.99   28.40
 -13  -5  10   54.99   20.20
  13  -5 -10   50.99   24.70
  13  -5 -10   89.29   30.40
   4   6  10   80.79   31.80
  -4   6 -10   87.09   31.10
  -4   6 -10  111.09   34.10
  -4  -6 -10  100.69   26.70
   4  -6  10   95.89   26.30
  -2   6 -10   60.89   31.00
  -2   6 -10   14.70   28.90
   2   6  10   -8.30   23.70
  -2  -6 -10   20.20   20.60
   2  -6  10   22.60   20.80
   0   6 -10   12.50   24.10
   0   6  10   -6.80   24.40
   0  -6  10   -3.30   18.10
   0  -6 -10   21.50   20.30
  -2   6  10  259.27   40.60
   2   6 -10  297.87   41.50
   2  -6 -10  325.67   37.40
  -2  -6  10  259.47   38.00
  -4   6  10  582.34   54.19
   4   6 -10  505.15   50.29
  -4  -6  10  408.06   44.90
   4  -6 -10  418.36   41.30
  -6   6  10   -3.20   22.50
   6   6 -10    6.00   20.20
  -6  -6  10   21.10   21.30
   6  -6 -10   13.10   19.40
   8   6 -10  176.88   34.20
  -8   6  10  132.69   32.80
   8  -6 -10  154.58   28.70
   8  -6 -10  190.18   33.20
  -8  -6  10  183.98   32.50
 -10   6  10    3.80   23.30
  10   6 -10   50.19   26.00
 -10  -6  10   31.70   21.70
  10  -6 -10   16.80   20.30
  10  -6 -10   28.60   22.50
 -12   6  10   -4.50   21.30
  12   6 -10   21.50   27.30
  12  -6 -10    0.70   23.00
  12  -6 -10   -2.70   21.20
 -12  -6  10   36.80   24.40
  -1   7 -10  -41.50   22.30
  -1   7 -10  -30.30   29.20
   1   7  10  -28.80   24.10
   1  -7  10   16.60   23.50
  -1  -7 -10  -29.10   18.00
  -1   7  10  134.69   34.90
   1   7 -10  176.78   38.10
  -1  -7  10  193.88   37.00
   1  -7 -10  169.88   32.20
  -3   7  10   -9.40   27.70
   3   7 -10    5.70   24.30
   3  -7 -10   37.80   20.20
  -3  -7  10   11.80   21.50
   5   7 -10   11.30   25.70
  -5   7  10   11.00   25.90
   5  -7 -10   10.10   21.20
  -5  -7  10   60.99   26.90
   7   7 -10  178.28   37.30
  -7   7  10  200.58   39.00
  -7  -7  10  121.79   31.60
   7  -7 -10  113.19   28.10
   9   7 -10    9.40   26.70
  -9   7  10  -29.60   25.00
   9  -7 -10   16.20   24.20
  -9  -7  10   23.00   21.50
   9  -7 -10   39.20   22.70
  -9   0 -11   -3.10   25.20
  -7   0 -11   -3.70   23.00
  -5   0 -11    5.40   14.50
  -5   0 -11   26.10   22.20
   3   0  11   11.10   15.50
  -3   0 -11   23.90   15.50
  -3   0 -11    8.90   19.20
  -1   0 -11  -12.50   12.10
  -1   0 -11  -10.90   16.90
   1   0  11  -11.10   13.60
  -1   0 -11  -21.10   11.30
  -1   0  11   13.30   15.80
   1   0 -11   -2.20   11.30
   1   0 -11  -13.90   11.50
  -3   0  11    8.70   16.00
   3   0 -11   -6.30    9.20
   3   0 -11    5.10    9.70
  -3   0  11   -3.80   21.00
  -5   0  11   -5.60   18.30
  -5   0  11   29.70   17.90
   5   0 -11   -0.60    8.70
   5   0 -11  -15.80   10.50
  -7   0  11  -15.40   14.10
   7   0 -11   31.50   14.90
   7   0 -11   -8.80   12.30
  -7   0  11   13.10   12.80
   7   0 -11    1.70   11.60
   9   0 -11   -8.50   13.20
  -9   0  11   13.70   18.20
   9   0 -11    5.90   15.00
  -9   0  11   22.90   16.80
 -11   0  11   -1.70   12.70
  11   0 -11   10.20   17.50
  11   0 -11    1.30   18.30
  13   0 -11   14.40   18.70
 -13   0  11   14.20   14.20
  13   0 -11    0.10   18.70
  15   0 -11   28.50   22.40
  -8   1 -11   53.79   25.80
  -8  -1 -11   -1.20   21.50
   8  -1  11  -32.40   22.70
  -6   1 -11   63.59   22.30
  -6   1 -11   74.59   25.90
   6  -1  11   67.99   30.50
  -6  -1 -11   63.49   27.10
  -4   1 -11  139.99   26.80
   4   1  11  112.99   22.00
  -4   1 -11  154.18   26.10
  -4  -1 -11  154.18   24.70
  -4  -1 -11  118.89   26.70
   4  -1  11  103.29   30.00
  -2   1 -11   95.09   26.20
   2   1  11  109.19   22.50
  -2   1 -11   74.99   21.00
  -2  -1 -11   78.29   23.10
  -2  -1 -11   98.49   15.60
  -2  -1 -11   94.39   19.80
   2  -1  11   65.29   26.70
   0   1 -11  419.96   34.20
   0   1 -11  434.66   41.80
   0   1  11  408.56   37.60
   0  -1 -11  422.26   27.30
   0  -1 -11  492.65   37.30
   0  -1  11  472.75   45.80
   0  -1 -11  434.96   30.30
  -2   1  11  196.68   28.80
   2   1 -11  206.48   26.30
  -2  -1  11  199.58   27.10
  -2  -1  11  220.88   33.20
   2  -1 -11  266.17   21.70
   2  -1 -11  229.68   22.10
  -4   1  11  218.88   30.20
   4   1 -11  281.37   29.00
   4  -1 -11  261.27   22.50
   4  -1 -11  286.57   21.70
  -4  -1  11  256.47   33.10
  -6   1  11  295.57   35.00
   6   1 -11  310.47   30.90
  -6   1  11  361.96   36.80
   6   1 -11  366.56   29.80
  -6  -1  11  346.77   35.80
   6  -1 -11  272.57   28.90
   6  -1 -11  301.27   24.10
   6  -1 -11  328.77   25.40
  -8   1  11   39.90   16.20
   8   1 -11   21.50   15.30
  -8   1  11   18.20   20.50
   8   1 -11   37.20   17.10
   8  -1 -11   32.90   13.40
   8  -1 -11   40.90   13.10
  -8  -1  11    2.80   16.30
   8  -1 -11   23.30   16.40
 -10   1  11  409.06   35.60
  10   1 -11  312.77   35.10
  10   1 -11  404.06   34.20
 -10   1  11  357.96   36.80
  10  -1 -11  373.56   36.20
  10  -1 -11  356.76   26.70
  10  -1 -11  370.06   34.80
 -10  -1  11  328.77   35.40
  12   1 -11  101.39   25.60
 -12   1  11  128.69   19.90
 -12   1  11  113.69   25.10
  12   1 -11   95.79   23.60
  12  -1 -11  114.49   18.80
  12  -1 -11  106.09   23.70
 -12  -1  11   83.89   20.20
  12  -1 -11   91.09   24.50
  14   1 -11   73.59   23.00
  14   1 -11   37.20   24.10
  14  -1 -11  100.09   28.10
  14  -1 -11   87.69   25.20
  16   1 -11   40.20   24.70
  16   1 -11   47.00   27.90
  16  -1 -11   70.69   26.40
  -7   2 -11   66.09   23.90
  -7   2 -11   96.79   32.10
   7  -2  11   40.70   21.80
  -7  -2 -11   89.39   24.10
   5   2  11   14.70   17.80
  -5   2 -11   20.10   23.20
  -5   2 -11    7.30   19.10
  -5  -2 -11   -6.00   15.80
   5  -2  11   -0.10   19.70
  -5  -2 -11   22.90   21.70
  -3   2 -11  219.18   34.60
   3   2  11  179.98   28.20
  -3   2 -11  227.98   32.40
  -3  -2 -11  198.18   28.80
   3  -2  11  205.08   32.80
  -3  -2 -11  232.98   29.90
   1   2  11    4.10   17.40
  -1   2 -11   -8.50   19.40
  -1   2 -11   11.50   22.60
  -1  -2 -11    9.60   14.40
   1  -2  11    6.40   20.60
  -1  -2 -11   25.30   17.10
  -1   2  11  188.78   28.90
   1   2 -11  201.18   28.90
   1  -2 -11  191.28   24.60
  -1  -2  11  205.48   32.30
   1  -2 -11  254.17   27.10
   3   2 -11   88.39   21.40
  -3   2  11   69.99   23.10
   3  -2 -11  108.29   19.00
  -3  -2  11   96.59   24.70
   5   2 -11  115.29   23.30
  -5   2  11  104.69   25.40
   5  -2 -11  108.79   17.80
  -5  -2  11  131.79   25.50
   5  -2 -11  118.69   15.30
   7   2 -11  226.58   22.30
   7   2 -11  202.58   28.80
  -7   2  11  220.18   30.80
   7  -2 -11  175.88   19.80
   7  -2 -11  255.97   25.10
   7  -2 -11  199.48   28.10
  -7  -2  11  217.78   29.80
   9   2 -11   20.50   17.00
  -9   2  11   93.49   23.40
  -9   2  11   27.90   19.90
   9   2 -11   54.89   14.90
   9  -2 -11   68.69   17.00
   9  -2 -11   75.59   16.90
  -9  -2  11   45.50   19.90
   9  -2 -11   73.29   20.90
  11   2 -11   23.10   19.60
 -11   2  11   45.20   16.60
  11   2 -11   55.29   17.10
 -11   2  11   35.20   19.90
 -11  -2  11   33.80   16.80
  11  -2 -11   28.70   15.80
  11  -2 -11   48.00   20.80
  11  -2 -11   54.89   16.20
 -13   2  11  -10.40   16.60
  13   2 -11  -23.60   16.30
  13   2 -11    8.60   18.50
  13  -2 -11   24.90   17.30
  13  -2 -11   -4.10   20.30
 -13  -2  11   53.59   19.90
  15   2 -11   15.90   24.50
  15  -2 -11   22.50   24.30
  15  -2 -11   -2.50   20.90
  -6   3 -11    9.40   23.20
  -6   3 -11   10.00   23.50
   6  -3  11    3.70   19.60
  -6  -3 -11   20.20   24.40
  -6  -3 -11   -7.10   17.40
  -4   3 -11  178.38   34.20
  -4   3 -11  228.28   37.60
   4   3  11  167.08   29.20
  -4  -3 -11  225.98   28.30
  -4  -3 -11  164.88   29.10
   4  -3  11  204.78   32.00
  -2   3 -11  472.05   49.20
   2   3  11  509.35   44.90
  -2   3 -11  648.54   49.40
  -2  -3 -11  653.33   41.60
  -2  -3 -11  603.54   37.70
   2  -3  11  647.44   47.70
   0   3  11    6.40   18.90
   0   3 -11   13.40   19.60
   0  -3 -11   -0.90   10.50
   0  -3  11   12.10   19.50
   0  -3 -11    3.50   14.80
   2   3 -11   26.80   18.70
  -2   3  11   46.40   19.20
   2  -3 -11   38.50   17.30
   2  -3 -11   35.40   12.10
  -2  -3  11   17.00   20.80
   4   3 -11  157.68   27.00
  -4   3  11  176.48   30.90
   4  -3 -11  225.48   22.90
  -4  -3  11  218.48   32.50
   4  -3 -11  261.27   28.20
  -6   3  11  177.58   30.60
   6   3 -11  219.38   30.30
   6  -3 -11  207.28   29.80
   6  -3 -11  175.18   23.30
  -6  -3  11  188.18   30.00
  -8   3  11 1541.75   71.09
   8   3 -11 1460.45   69.09
   8  -3 -11 1509.65   68.89
   8  -3 -11 1441.26   59.69
  -8  -3  11 1657.83   71.79
 -10   3  11    7.00   17.70
  10   3 -11   16.80   15.10
 -10   3  11  -64.99   16.90
  10  -3 -11   20.70   14.10
 -10  -3  11   42.10   19.60
  10  -3 -11    6.30   17.50
  10  -3 -11    1.40   18.40
  12   3 -11   -4.50   19.30
 -12   3  11   20.10   21.20
 -12  -3  11   39.40   17.30
  12  -3 -11   35.90   21.50
  12  -3 -11    5.10   19.10
 -14   3  11   48.70   20.90
  14   3 -11   90.09   27.40
 -14  -3  11   45.80   19.60
  14  -3 -11  113.59   31.80
  14  -3 -11   72.19   23.90
  -5   4 -11   -3.80   23.50
   5   4  11   -5.90   20.30
  -5   4 -11   -6.20   25.90
   5  -4  11   26.20   19.40
  -5  -4 -11  -43.20   17.10
  -3   4 -11   45.50   28.80
  -3   4 -11   66.39   29.70
   3   4  11   42.20   26.10
  -3  -4 -11   92.69   23.20
   3  -4  11  104.29   27.20
  -1   4 -11   57.39   23.40
   1   4  11   30.80   22.40
  -1   4 -11    7.30   22.20
   1  -4  11   64.69   25.30
  -1  -4 -11   19.40   18.10
  -1   4  11  219.58   34.00
   1   4 -11  229.28   34.90
  -1  -4  11  203.28   34.20
   1  -4 -11  201.48   28.30
   3   4 -11   72.39   21.00
  -3   4  11   27.20   23.60
  -3  -4  11   93.79   26.50
   3  -4 -11  102.89   21.80
   5   4 -11   54.79   21.90
  -5   4  11   41.00   25.80
  -5  -4  11   48.40   21.80
   5  -4 -11   76.29   20.00
  -7   4  11  -14.70   20.80
   7   4 -11   52.69   21.40
  -7  -4  11   31.50   21.40
   7  -4 -11   48.10   18.40
   7  -4 -11   56.19   19.60
  -9   4  11  -18.20   18.70
   9   4 -11  -14.90   18.00
   9  -4 -11   17.70   16.40
  -9  -4  11    7.80   18.80
   9  -4 -11   -9.90   17.90
 -11   4  11   46.50   24.20
  11   4 -11   39.50   24.30
 -11  -4  11   12.50   21.40
  11  -4 -11   24.10   22.90
  11  -4 -11   14.00   19.40
 -13   4  11    9.90   19.00
  13   4 -11    1.80   23.70
  13  -4 -11   32.90   22.50
  13  -4 -11   -2.90   19.20
 -13  -4  11   -2.90   17.00
  -4   5 -11  120.69   34.70
   4   5  11  122.19   32.10
  -4   5 -11   91.69   31.60
  -4  -5 -11  104.59   27.50
   4  -5  11  150.28   30.20
  -2   5 -11   56.49   30.90
  -2   5 -11   64.49   30.70
   2   5  11   28.30   24.70
  -2  -5 -11   66.99   24.20
   2  -5  11   73.69   26.70
   0   5 -11  167.58   34.70
   0   5  11  141.69   32.80
   0  -5 -11  186.98   30.00
   0  -5  11  209.08   34.60
  -2   5  11   64.89   28.80
   2   5 -11  106.79   28.80
   2  -5 -11   54.59   21.10
  -2  -5  11  108.79   27.30
   4   5 -11   46.70   23.90
  -4   5  11   48.50   26.30
   4  -5 -11   49.00   20.90
  -4  -5  11   49.60   24.50
  -6   5  11  237.08   36.60
   6   5 -11  175.78   30.50
  -6  -5  11  163.18   31.60
   6  -5 -11  132.89   25.60
  -8   5  11   27.90   25.20
   8   5 -11   37.40   24.60
  -8  -5  11   57.29   23.00
   8  -5 -11   24.30   18.50
   8  -5 -11   62.09   24.20
 -10   5  11  110.99   30.00
  10   5 -11   54.09   27.90
 -10  -5  11  127.99   30.00
  10  -5 -11  120.39   31.00
  10  -5 -11   95.39   24.90
 -12   5  11   43.90   22.60
  12   5 -11   56.69   27.50
  12  -5 -11   71.49   26.20
  12  -5 -11   78.19   26.30
 -12  -5  11   68.79   26.60
  -3   6 -11  -15.60   26.30
  -3   6 -11   18.80   28.90
   3   6  11  -32.80   25.80
  -3  -6 -11    4.20   21.00
   3  -6  11    7.10   20.30
  -1   6 -11   -0.80   19.30
  -1   6 -11  -42.60   26.60
   1   6  11  -18.80   25.30
  -1  -6 -11   11.10   21.50
   1  -6  11   -1.40   20.30
  -1   6  11   25.90   25.50
   1   6 -11   11.20   25.40
   1  -6 -11   61.69   22.80
  -1  -6  11   68.09   24.90
   3   6 -11  -19.50   16.00
  -3   6  11  -19.30   16.60
  -3  -6  11   18.40   20.90
   3  -6 -11   13.70   18.50
  -5   6  11   -2.50   27.40
   5   6 -11   22.10   24.10
   5  -6 -11   19.00   19.20
  -5  -6  11   38.10   22.30
  -7   6  11   -5.10   21.90
   7   6 -11   47.60   24.80
  -7  -6  11    7.30   21.10
   7  -6 -11    2.70   18.10
   9   6 -11   30.50   23.60
  -9   6  11    1.60   26.10
  -9  -6  11    8.60   20.30
   9  -6 -11   -7.90   19.10
   9  -6 -11  -28.40   19.40
  11   6 -11   21.30   26.90
 -11   6  11   17.80   24.70
  11  -6 -11   -6.10   21.60
  11  -6 -11   13.70   20.40
 -11  -6  11  -18.60   20.90
   2   7 -11   69.69   30.70
  -2   7  11   34.40   30.30
  -2  -7  11  101.69   29.40
   2  -7 -11   77.89   25.60
   4   7 -11  224.88   41.40
  -4   7  11  183.78   40.60
   4  -7 -11  183.38   32.90
  -4  -7  11  213.78   38.40
  -6   7  11   64.19   33.50
   6   7 -11   59.29   30.00
  -6  -7  11   66.89   26.60
   6  -7 -11   83.79   24.90
   6   0  12 -110.59   27.60
  -6   0 -12   14.70   23.70
  -4   0 -12  216.38   35.30
   4   0  12  210.38   41.00
   2   0  12  272.27   32.80
  -2   0 -12  349.07   39.80
  -2   0 -12  314.57   31.50
   0   0  12  560.34   53.19
   0   0 -12  479.95   44.60
   0   0 -12  575.34   36.80
   0   0  12  571.94   42.60
  -2   0  12  440.06   43.70
  -2   0  12  411.06   39.50
   2   0 -12  471.95   31.80
  -4   0  12  -15.40   19.60
  -4   0  12   -9.00   16.10
   4   0 -12   -2.20   12.30
  -6   0  12  220.38   31.10
   6   0 -12  285.87   27.60
  -6   0  12  272.17   34.20
  -8   0  12  503.85   44.50
  -8   0  12  402.16   40.00
   8   0 -12  476.35   34.50
   8   0 -12  510.75   35.40
  10   0 -12   29.90   18.20
  10   0 -12   23.50   15.80
 -10   0  12   32.50   16.60
  12   0 -12  300.27   36.60
 -12   0  12  366.96   35.60
  12   0 -12  334.37   36.80
  14   0 -12  116.29   28.70
  14   0 -12  110.59   29.10
  -7   1 -12    2.60   21.10
   7  -1  12  -21.20   22.90
  -7  -1 -12   33.40   21.80
  -5   1 -12   31.80   18.90
  -5   1 -12   38.70   24.60
  -5  -1 -12   57.69   22.70
   5  -1  12  -24.60   21.50
  -3   1 -12   14.10   20.90
   3   1  12   20.80   18.50
  -3   1 -12   12.60   17.20
   3  -1  12  -16.70   22.90
  -3  -1 -12    3.00   15.90
  -3  -1 -12   23.30   18.60
   1   1  12   21.00   19.30
  -1   1 -12   19.60   17.10
  -1   1 -12   -1.80   22.00
  -1  -1 -12   37.60   16.40
   1  -1  12    8.20   24.50
  -1  -1 -12   38.50   19.10
   1   1 -12  234.08   28.30
  -1   1  12  204.98   30.80
  -1  -1  12  262.27   37.70
   1  -1 -12  217.58   30.20
   1  -1 -12  217.48   24.30
   3   1 -12   13.30   15.80
  -3   1  12  -19.60   17.00
   3  -1 -12   -9.60   10.40
   3  -1 -12   23.20   12.90
  -3  -1  12   36.80   22.80
  -5   1  12  258.77   34.50
   5   1 -12  304.17   31.10
   5  -1 -12  319.97   24.00
  -5  -1  12  255.27   32.70
   5  -1 -12  327.57   24.90
  -7   1  12   45.20   23.90
  -7   1  12   98.59   24.60
   7   1 -12  101.59   21.80
   7  -1 -12   64.09   15.00
  -7  -1  12   75.59   22.50
   7  -1 -12   77.99   20.50
   7  -1 -12   63.09   16.10
   9   1 -12  206.58   26.00
  -9   1  12  196.78   31.10
   9   1 -12  167.18   27.10
  -9   1  12  220.08   31.50
  -9  -1  12  193.18   28.70
   9  -1 -12  219.78   29.30
   9  -1 -12  193.88   24.80
 -11   1  12  173.98   29.10
  11   1 -12  120.49   23.70
  11   1 -12  141.09   27.20
 -11   1  12  189.58   26.50
  11  -1 -12  137.59   28.00
  11  -1 -12  146.79   25.90
 -11  -1  12  133.99   23.80
  13   1 -12   20.00   20.00
  13   1 -12    9.00   19.20
  13  -1 -12    0.80   18.20
  13  -1 -12    9.40   20.20
 -13  -1  12   -7.80   14.30
  15   1 -12   59.79   24.10
  15   1 -12   61.19   29.00
  15  -1 -12  117.59   31.20
  15  -1 -12   48.00   26.30
  -6   2 -12  284.07   39.10
  -6   2 -12  263.67   42.60
   6  -2  12  247.68   37.90
  -6  -2 -12  287.17   38.10
  -4   2 -12   96.39   29.80
   4   2  12   99.79   24.70
  -4   2 -12   68.99   23.00
   4  -2  12  112.29   28.80
  -4  -2 -12  148.49   26.90
  -4  -2 -12  111.09   26.70
   2   2  12    5.60   17.40
  -2   2 -12   -8.60   17.90
  -2   2 -12   25.00   23.30
  -2  -2 -12   36.60   19.50
  -2  -2 -12    8.20   17.20
   2  -2  12   14.40   22.50
   0   2  12    1.50   17.80
   0   2 -12  -16.50   21.10
   0   2 -12  -34.90   15.90
   0  -2  12    0.80   21.80
   0  -2 -12    1.60   15.40
   0  -2 -12   12.10   12.50
  -2   2  12   70.89   24.10
   2   2 -12   32.60   19.30
   2  -2 -12   46.30   15.40
   2  -2 -12   17.10   15.30
  -2  -2  12   48.30   22.90
   4   2 -12  565.44   41.90
  -4   2  12  651.23   47.40
  -4  -2  12  614.44   47.50
   4  -2 -12  556.74   34.20
  -6   2  12  182.48   30.80
   6   2 -12  187.68   28.10
  -6  -2  12  195.58   31.10
   6  -2 -12  225.68   23.80
  -8   2  12   -1.10   18.10
   8   2 -12    2.60   16.60
  -8   2  12   -0.70   21.80
   8  -2 -12    8.60   10.30
   8  -2 -12    5.60   17.00
  -8  -2  12    8.70   16.80
   8  -2 -12   -2.90   12.00
 -10   2  12   -0.20   17.30
  10   2 -12   37.00   21.10
 -10   2  12    8.40   19.20
 -10  -2  12   74.49   22.40
  10  -2 -12   31.40   14.60
  10  -2 -12   35.10   15.70
  10  -2 -12   30.20   21.50
  12   2 -12   53.09   24.40
 -12   2  12   51.19   23.60
 -12   2  12  123.09   21.10
  12  -2 -12   61.79   25.50
  12  -2 -12   77.19   20.90
 -12  -2  12   61.39   19.70
  12  -2 -12   41.40   18.50
  14   2 -12  136.49   31.40
 -14   2  12  109.89   26.70
 -14  -2  12  154.48   28.60
  14  -2 -12  139.69   29.80
  14  -2 -12  103.59   28.80
  -5   3 -12   26.50   27.70
  -5   3 -12   11.70   19.70
  -5  -3 -12   20.10   17.50
   5  -3  12   47.70   23.50
  -5  -3 -12   12.00   20.40
   3   3  12   -7.80   21.20
  -3   3 -12    1.40   23.80
  -3   3 -12   29.20   27.30
   3  -3  12   19.90   20.80
  -3  -3 -12   -6.70   12.80
  -3  -3 -12   28.60   19.40
  -1   3 -12  -34.60   23.20
   1   3  12    2.40   19.10
  -1   3 -12  -45.90   19.00
  -1  -3 -12    2.70   14.10
   1  -3  12    6.40   19.50
  -1  -3 -12   -7.20   17.10
  -1   3  12   18.20   22.50
   1   3 -12    5.40   20.00
   1  -3 -12   16.60   18.00
  -1  -3  12   40.80   23.50
   1  -3 -12   25.60   13.60
   3   3 -12  -11.80   17.80
  -3   3  12   14.90   20.60
   3  -3 -12   12.90   15.30
   3  -3 -12    1.40   12.40
  -3  -3  12   20.30   20.90
  -5   3  12   -1.10   20.20
   5   3 -12    4.40   18.50
  -5  -3  12    3.50   20.10
   5  -3 -12    2.00   14.20
  -7   3  12    7.30   18.60
   7   3 -12   -0.60   17.50
  -7  -3  12   -2.60   17.80
   7  -3 -12   23.40   14.50
   7  -3 -12   -3.70   16.20
  -9   3  12   29.60   21.60
   9   3 -12  -13.30   16.70
   9  -3 -12    3.30   14.10
   9  -3 -12   -5.80   20.10
  -9  -3  12   19.30   19.60
  11   3 -12    0.00   19.40
 -11   3  12   13.50   20.80
 -11   3  12  -49.99   16.70
  11  -3 -12   14.80   21.20
 -11  -3  12   10.30   19.20
  11  -3 -12  -15.80   15.20
  13   3 -12   -8.60   20.20
 -13   3  12   23.30   19.50
  13  -3 -12   22.00   24.20
  13  -3 -12   33.90   21.50
 -13  -3  12  -13.60   16.90
   4   4  12   31.20   25.80
  -4   4 -12  107.09   35.60
  -4   4 -12  119.19   33.60
  -4  -4 -12   37.00   22.90
   4  -4  12   47.60   23.10
  -2   4 -12  -10.80   26.60
   2   4  12   21.50   23.30
  -2   4 -12   21.10   26.40
   2  -4  12    9.50   21.40
  -2  -4 -12   29.40   20.70
   0   4 -12  -24.10   26.70
   0   4  12   -4.80   21.50
   0   4 -12   14.50   25.20
   0  -4 -12   -6.50   16.80
   0  -4  12    0.90   21.40
  -2   4  12   36.60   23.30
   2   4 -12   14.70   20.50
   2  -4 -12   13.20   17.50
  -2  -4  12   18.30   18.20
   4   4 -12  492.55   47.10
  -4   4  12  472.45   47.80
   4  -4 -12  458.35   39.20
  -4  -4  12  482.65   49.60
  -6   4  12  151.08   32.60
   6   4 -12  111.49   27.00
   6  -4 -12  156.78   26.10
  -6  -4  12  183.28   33.40
   8   4 -12  -11.80   18.60
  -8   4  12   17.40   22.20
   8  -4 -12   18.70   18.60
   8  -4 -12   43.20   22.70
  -8  -4  12    1.50   18.90
 -10   4  12   -5.00   20.50
  10   4 -12  -14.50   18.60
 -10  -4  12   -1.70   18.60
  10  -4 -12   -1.40   22.40
  10  -4 -12  -10.50   15.50
  12   4 -12   13.40   21.10
 -12   4  12   13.50   21.40
  12  -4 -12   41.80   22.10
  12  -4 -12    2.20   20.80
 -12  -4  12   35.40   21.20
   3   5  12   -8.00   24.90
  -3   5 -12   52.69   30.20
  -3   5 -12   -8.20   29.80
  -3  -5 -12   62.09   23.90
   3  -5  12   37.80   24.80
   1   5  12    4.10   23.40
  -1   5 -12   61.29   30.20
  -1   5 -12  -24.30   28.80
   1  -5  12   29.20   23.10
  -1  -5 -12   59.49   22.90
   1   5 -12  146.09   33.80
  -1   5  12  202.98   36.00
  -1  -5  12  207.88   36.50
   1  -5 -12  217.28   32.10
  -3   5  12   -5.90   24.60
   3   5 -12   -5.40   20.30
   3  -5 -12   38.00   19.10
  -3  -5  12   25.30   22.30
  -5   5  12  213.38   38.00
   5   5 -12  143.89   31.80
  -5  -5  12  218.38   35.50
   5  -5 -12  174.18   29.10
  -7   5  12  132.79   34.60
   7   5 -12  102.39   25.30
   7  -5 -12  110.19   26.70
  -7  -5  12  115.39   29.20
  -9   5  12  153.98   34.70
   9   5 -12  172.88   32.70
   9  -5 -12  131.29   27.80
  -9  -5  12  150.98   31.30
   9  -5 -12  190.08   33.50
 -11   5  12  106.89   32.40
  11   5 -12  108.19   32.30
  11  -5 -12  102.79   27.60
 -11  -5  12   85.39   29.50
  11  -5 -12  137.19   33.40
   0   6  12  227.98   38.80
   0   6 -12  122.49   39.10
   0   6 -12  155.38   39.30
   0  -6 -12  242.68   36.10
   0  -6  12  219.28   37.60
   2   6 -12  236.78   41.00
  -2   6  12  197.08   40.00
  -2  -6  12  211.68   38.40
   2  -6 -12  290.87   37.60
  -4   6  12   -1.50   23.40
   4   6 -12  -22.40   19.90
  -4  -6  12    4.10   21.60
   4  -6 -12    7.30   18.10
   6   6 -12  113.49   31.80
  -6   6  12   86.79   33.30
   6  -6 -12  111.29   27.20
  -6  -6  12  106.09   30.00
   8   6 -12  124.79   34.10
  -8   6  12  177.68   39.30
   8  -6 -12  144.99   30.70
  -8  -6  12  148.59   34.00
  -5   0 -13    8.90   22.90
   5   0  13  -68.89   28.50
   3   0  13  -63.79   25.60
  -3   0 -13   14.90   22.90
   1   0  13  -24.00   26.30
  -1   0 -13   -2.10   20.60
   1   0  13   11.10   17.80
  -1   0  13  -23.20   15.70
   1   0 -13  -16.40   23.20
   1   0 -13  -18.00   13.30
  -1   0  13  -32.60   24.10
   3   0 -13   -7.70   11.00
  -3   0  13  -11.00   22.50
  -3   0  13  -53.39   16.10
   5   0 -13    6.00   13.00
  -5   0  13    9.80   18.10
  -5   0  13  -12.80   19.90
  -7   0  13    7.40   19.90
   7   0 -13   -2.60   12.60
  -7   0  13   14.10   19.80
   9   0 -13    7.00   17.60
   9   0 -13   -7.50   14.90
  -9   0  13   -3.90   19.70
  11   0 -13   -7.40   16.80
  11   0 -13    9.00   20.60
 -11   0  13   17.30   16.00
  13   0 -13   -8.90   18.10
  13   0 -13   32.90   20.80
 -13   0  13   29.60   15.60
  -4   1 -13   21.70   18.50
   4  -1  13  -21.20   24.40
  -4  -1 -13   -5.50   16.90
   2   1  13  206.08   31.20
  -2   1 -13  219.48   36.30
  -2   1 -13  205.78   31.70
   2  -1  13  235.78   40.00
  -2  -1 -13  189.18   31.10
   0   1 -13  153.78   27.70
   0   1 -13  126.09   32.50
   0   1  13  147.99   29.30
   0  -1 -13  158.48   28.40
   0  -1  13  215.88   38.70
  -2   1  13   49.99   22.70
   2   1 -13   -7.20   15.50
   2  -1 -13   14.70   20.80
  -2  -1  13   12.00   22.70
  -4   1  13   71.19   25.10
  -4   1  13   40.10   27.60
   4   1 -13  106.99   22.20
  -4  -1  13  157.78   31.20
  -6   1  13   53.59   23.20
   6   1 -13   31.80   16.10
  -6   1  13  -20.20   22.60
  -6  -1  13   20.30   20.30
   6  -1 -13   17.40   11.90
   8   1 -13  311.07   34.20
  -8   1  13  259.87   37.70
  -8   1  13  336.37   39.30
  -8  -1  13  341.07   38.90
   8  -1 -13  317.27   30.10
   8  -1 -13  286.77   33.20
 -10   1  13  306.37   37.70
 -10   1  13  408.96   39.40
  10   1 -13  351.36   38.40
 -10  -1  13  334.77   36.90
  10  -1 -13  376.86   36.00
  10  -1 -13  325.67   38.10
 -12   1  13    0.50   19.50
  12   1 -13   -0.30   18.30
  12   1 -13   40.10   23.10
 -12   1  13   38.40   16.80
 -12  -1  13   30.50   17.10
  12  -1 -13    5.70   17.20
  12  -1 -13    9.30   21.60
  14   1 -13   53.99   25.50
  14  -1 -13   22.20   21.90
  14  -1 -13   26.00   24.20
  -5   2 -13   76.39   30.90
  -5   2 -13   80.29   26.10
  -5  -2 -13   81.89   25.20
   5  -2  13   72.49   28.60
   3   2  13   40.20   22.50
  -3   2 -13   50.49   26.20
  -3   2 -13   11.90   22.80
   3  -2  13   88.39   29.50
  -3  -2 -13   54.59   22.40
  -3  -2 -13   56.29   22.50
  -1   2 -13   25.40   22.10
  -1   2 -13   66.89   25.40
   1   2  13   58.09   26.50
  -1  -2 -13  107.09   24.50
   1  -2  13   51.29   25.00
  -1  -2 -13   63.09   19.00
  -1   2  13  358.56   41.20
   1   2 -13  350.06   39.10
   1  -2 -13  315.57   31.40
   1  -2 -13  407.76   37.20
  -1  -2  13  351.56   44.00
  -3   2  13    1.70   18.50
   3   2 -13   25.90   19.30
   3  -2 -13  -52.99   15.70
   3  -2 -13   15.40   12.70
  -3  -2  13   -7.10   18.30
   5   2 -13  225.88   33.10
  -5   2  13  228.88   34.50
  -5  -2  13  235.48   34.90
   5  -2 -13  168.98   23.30
  -7   2  13  -12.20   25.80
  -7   2  13    7.30   20.60
   7   2 -13   31.40   20.40
  -7  -2  13   40.50   20.70
  -9   2  13  -38.60   21.00
  -9   2  13   63.79   23.50
   9   2 -13   18.50   20.40
  -9  -2  13   81.19   25.20
   9  -2 -13   59.79   22.20
  11   2 -13    6.00   20.60
 -11   2  13   27.40   22.50
 -11   2  13    9.10   18.00
  11  -2 -13    4.90   20.90
 -11  -2  13   21.80   19.60
  13   2 -13   31.00   24.30
 -13   2  13   18.60   22.70
  13  -2 -13   10.10   21.10
 -13  -2  13   20.10   19.40
  -4   3 -13   19.30   27.40
  -4   3 -13   13.60   21.70
  -4  -3 -13   14.70   23.90
   4  -3  13   31.00   22.50
  -2   3 -13   25.90   27.00
  -2   3 -13  -28.40   21.10
   2   3  13   44.70   25.90
   2  -3  13   40.50   23.90
  -2  -3 -13   13.40   20.20
   0   3 -13  277.57   43.10
   0   3 -13  207.78   36.40
   0   3  13  166.28   31.90
   0  -3  13  205.08   35.50
   0  -3 -13  277.07   32.80
  -2   3  13  571.84   53.09
   2   3 -13  563.74   51.29
   2  -3 -13  567.54   39.80
  -2  -3  13  645.04   59.39
  -4   3  13  -10.40   19.10
   4   3 -13    4.00   19.50
  -4  -3  13   37.10   21.30
   4  -3 -13    6.40   16.40
  -6   3  13  158.48   31.90
   6   3 -13  169.58   31.00
  -6  -3  13  260.27   37.20
   6  -3 -13  178.68   25.30
  -8   3  13   15.90   22.40
   8   3 -13   31.00   20.50
   8  -3 -13   25.20   19.30
  -8  -3  13   55.89   21.80
   8  -3 -13   31.90   21.40
 -10   3  13  -34.10   22.40
  10   3 -13   29.40   21.30
 -10   3  13   71.59   26.80
  10  -3 -13   69.89   20.40
 -10  -3  13   29.60   21.80
  10  -3 -13   32.10   22.20
  12   3 -13  561.84   54.39
 -12   3  13  606.54   53.69
  12  -3 -13  605.24   55.29
  12  -3 -13  671.03   66.99
 -12  -3  13  553.44   44.50
  -1   4 -13   14.30   28.60
  -1   4 -13   -0.80   27.10
   1   4  13   26.70   24.00
   1  -4  13   51.99   26.70
  -1  -4 -13   39.20   21.30
   1   4 -13  140.09   33.70
  -1   4  13  129.69   32.60
   1  -4 -13  146.99   28.00
  -1  -4  13  147.69   32.50
   3   4 -13  -20.50   18.20
  -3   4  13    8.90   21.60
   3  -4 -13    5.50   17.20
  -3  -4  13   23.10   21.80
  -5   4  13  235.38   40.50
   5   4 -13  155.98   32.90
   5  -4 -13  161.88   27.80
  -5  -4  13  168.28   34.50
   7   4 -13   34.70   22.30
  -7   4  13   24.90   26.60
   7  -4 -13   30.80   18.90
  -7  -4  13   32.80   23.80
   9   4 -13   60.29   24.20
  -9   4  13   42.90   25.40
   9  -4 -13   44.60   20.50
  -9  -4  13   63.49   24.00
   9  -4 -13   54.59   24.80
 -11   4  13   -1.20   23.50
  11   4 -13   -5.20   23.60
  11  -4 -13  -33.70   17.80
 -11  -4  13    6.70   19.40
  11  -4 -13   17.60   18.40
   0   5 -13   99.29   38.60
   0   5 -13  116.99   35.20
   0   5  13  121.79   31.50
   0  -5 -13   70.99   25.90
   0  -5  13  123.49   31.40
   2   5 -13   -0.10   25.30
  -2   5  13    6.80   26.00
   2  -5 -13   19.40   23.10
  -2  -5  13    3.40   24.10
   4   5 -13  -10.30   19.90
  -4   5  13    8.00   25.80
  -4  -5  13  -33.60   21.00
   4  -5 -13  -10.30   17.90
  -6   5  13  -30.00   23.70
   6   5 -13   13.20   21.60
   6  -5 -13    2.50   18.50
  -6  -5  13    4.40   23.70
  -8   5  13  136.19   33.70
   8   5 -13  135.79   30.70
   8  -5 -13  140.29   28.00
  -8  -5  13  108.29   27.60
   2   0  14  -72.49   27.50
  -2   0 -14   10.30   23.60
   0   0  14    5.20   29.90
   0   0  14   23.40   20.50
   0   0 -14   12.60   22.60
   2   0 -14  196.58   36.20
  -2   0  14  255.97   35.10
  -2   0  14  177.88   35.30
  -4   0  14  345.87   42.00
  -4   0  14  408.46   47.70
  -6   0  14  584.94   52.59
  -6   0  14  660.03   51.69
   6   0 -14  496.35   37.20
  -8   0  14  -18.50   18.40
   8   0 -14  -13.50   14.60
 -10   0  14   36.50   19.30
  10   0 -14   29.40   19.90
  10   0 -14    7.30   19.90
 -12   0  14   77.99   22.00
  12   0 -14   36.60   22.70
  12   0 -14    6.70   18.20
  -3   1 -14    6.70   25.20
   3  -1  14    0.10   25.20
  -3  -1 -14    0.40   18.00
  -1   1 -14    4.60   26.20
   1   1  14   46.10   25.10
   1  -1  14   60.99   30.40
  -1  -1 -14   45.80   22.30
   1   1 -14    1.30   20.00
  -1   1  14   25.90   21.50
   1   1 -14   -3.30   26.80
   1  -1 -14    9.10   20.20
  -1  -1  14   44.30   26.80
   3   1 -14   82.09   21.70
  -3   1  14   95.39   27.20
  -3   1  14   40.70   32.70
  -3  -1  14   40.50   27.20
   3  -1 -14    7.30   22.60
   5   1 -14   68.79   22.30
  -5   1  14  113.89   28.30
  -5   1  14   79.59   31.70
  -5  -1  14  140.69   30.90
  -7   1  14  -11.90   23.80
  -7   1  14   52.39   23.80
   7   1 -14   14.10   18.20
  -7  -1  14   11.70   20.00
  -9   1  14  217.88   34.50
   9   1 -14  179.88   30.20
  -9   1  14  177.68   33.10
   9  -1 -14  212.78   32.50
  -9  -1  14  181.38   31.90
  11   1 -14   32.10   19.40
 -11   1  14    8.70   15.20
 -11   1  14   -2.30   19.40
  11  -1 -14   13.20   19.90
 -11  -1  14    8.50   16.10
  13   1 -14  107.79   27.00
 -13  -1  14   83.89   23.20
  13  -1 -14   69.89   24.00
  13  -1 -14   55.49   27.80
  -2   2 -14  287.77   43.80
  -2   2 -14  260.87   38.50
   2   2  14  249.58   37.10
  -2  -2 -14  262.97   34.00
   2  -2  14  289.67   42.60
   0   2  14    5.90   24.70
   0   2 -14  -21.60   23.40
   0   2 -14  -23.60   25.30
   0  -2  14   27.20   25.60
   0  -2 -14   53.19   19.90
   2   2 -14   90.59   26.40
  -2   2  14   73.19   26.80
  -2  -2  14  105.29   30.00
   2  -2 -14   88.09   22.00
   4   2 -14   33.70   20.20
  -4   2  14   82.89   27.90
   4  -2 -14   -1.30   19.90
  -4  -2  14   89.19   28.60
  -6   2  14  -78.39   26.60
  -6   2  14   43.80   26.30
   6   2 -14   65.29   23.00
  -6  -2  14   49.00   21.70
  -8   2  14   97.49   33.80
  -8   2  14  240.78   38.50
   8   2 -14  186.38   30.90
  -8  -2  14  257.17   36.60
  10   2 -14   49.40   22.30
 -10   2  14   38.80   23.60
 -10   2  14   31.30   22.50
 -10  -2  14   63.09   25.60
  10  -2 -14   43.60   22.70
  12   2 -14   22.00   22.60
 -12   2  14   62.79   28.20
 -12  -2  14   36.90   20.40
  12  -2 -14   59.59   26.40
   1   3  14   21.70   25.10
  -1   3 -14  -11.10   27.20
  -1   3 -14  -25.50   26.70
   1  -3  14    7.30   21.50
  -1  -3 -14    8.40   22.10
   1   3 -14  -57.59   25.30
  -1   3  14   -2.80   23.00
   1   3 -14  -35.90   21.40
  -1  -3  14   21.20   21.90
   1  -3 -14   -2.70   18.00
   3   3 -14    5.60   19.90
  -3   3  14   12.40   22.40
   3  -3 -14  -21.10   17.50
  -3  -3  14   14.60   23.10
  -5   3  14  -26.40   18.80
   5   3 -14   15.60   19.90
  -5  -3  14   13.80   24.40
   7   3 -14   38.60   22.70
  -7   3  14   -3.80   22.30
  -7  -3  14   41.80   22.50
   9   3 -14  -22.80   19.40
  -9   3  14   31.40   23.40
   9  -3 -14  -24.90   17.80
  -9  -3  14   -8.60   19.70
 -11   3  14  -18.40   20.80
  11   3 -14   -8.00   23.20
 -11   3  14  -21.20   20.70
  11  -3 -14   -2.30   20.30
 -11  -3  14   -3.70   19.10
   2   4 -14  126.99   34.20
  -2   4  14   98.99   30.90
   2  -4 -14  158.48   29.10
  -2  -4  14  235.58   40.10
  -4   4  14  -17.30   24.70
   4   4 -14   -0.30   23.70
  -4  -4  14   35.00   24.00
   4  -4 -14   20.50   20.70
  -6   4  14    6.80   24.30
   6   4 -14   20.20   23.10
  -6  -4  14   51.79   26.10
   6  -4 -14   45.70   22.20
   8   4 -14  262.07   39.40
  -8   4  14  292.57   43.90
   8  -4 -14  258.77   34.10
  -8  -4  14  230.58   38.40
   1   0 -15  -15.70   21.10
  -1   0  15  -89.69   22.70
  -3   0  15  -25.30   23.70
   3   0 -15  -38.90   22.90
  -5   0  15   11.60   23.60
  -7   0  15   18.50   22.20
  -9   0  15   33.90   22.20
 -11   0  15   46.20   20.50
  11   0 -15   17.60   21.70
   0   1  15  -64.19   29.90
   0   1 -15   27.90   31.20
   0   1  15   39.70   23.40
   0  -1  15   41.40   27.50
   0  -1 -15   47.60   25.20
  -2   1  15  219.38   36.80
  -2   1  15  116.79   41.00
   2   1 -15  222.78   42.50
  -2  -1  15  273.67   43.00
   2  -1 -15  233.08   36.40
  -4   1  15   80.99   36.20
  -4   1  15  173.08   34.40
   4   1 -15  158.78   34.80
  -4  -1  15  175.18   36.20
   4  -1 -15   51.19   29.20
  -6   1  15  -27.80   26.60
  -6   1  15   -0.30   23.00
   6   1 -15  -14.80   15.80
  -6  -1  15   21.80   21.20
  -8   1  15   17.20   23.00
  -8   1  15    3.00   26.00
   8   1 -15    3.40   19.30
  -8  -1  15   31.00   22.70
 -10   1  15   12.00   24.60
  10   1 -15   -5.70   19.30
 -10   1  15   44.10   24.90
 -10  -1  15   53.09   23.60
  -1   2  15   37.50   24.50
   1   2 -15  -69.89   29.30
   1   2 -15  -19.50   20.30
  -1  -2  15   12.80   24.20
  -3   2  15  130.29   32.10
   3   2 -15   61.49   25.30
  -3  -2  15  118.79   31.40
  -5   2  15  177.88   36.40
   5   2 -15  183.48   30.30
  -5   2  15   61.29   41.00
  -5  -2  15  211.68   36.20
   7   2 -15   23.20   19.90
  -7   2  15  -76.09   26.30
  -7   2  15   32.80   24.00
  -7  -2  15   43.20   21.90
  -9   2  15  137.89   33.10
  -9   2  15  107.99   31.90
   9   2 -15  152.38   30.80
  -9  -2  15  163.18   33.00
  -4   3  15  119.89   34.70
   4   3 -15   54.29   28.20
  -4  -3  15   93.59   29.00
   6   3 -15  239.68   35.60
  -6   3  15  275.27   42.40
  -6  -3  15  374.06   47.30
  -8   3  15 -110.49   23.90
  -8   3  15   16.60   25.10
   8   3 -15   18.80   20.20
  -8  -3  15   48.00   24.10
   0   0   0    0.00    0.00
_computing_structure_solution     'SHELXT 2018/2 (Sheldrick, 2018)'
;
_shelx_hkl_checksum     30403
_shelx_res_file
;
TITL isotypic__a.res in I2/a
    isotypic__a.res
    created by SHELXL-2019/3 at 13:05:26 on 29-Jun-2023
REM Old TITL Triplite-type Cd2PO4OH
REM SHELXT solution in I2/a: R1 0.148, Rweak 0.006, Alpha 0.021
REM <I/s>   0.539 for   79 systematic absences,  Orientation as input
REM Formula found by SHELXT:  Cd2 O5 P
CELL  0.71073  12.4307   6.6910  10.7087   90.000  107.506   90.000
ZERR    8.000   0.0013   0.0006   0.0010    0.000    0.003    0.000
LATT  2
SYMM 1/2-X, Y, -Z
SFAC CD O P H
UNIT 16 40 8 8
TEMP 23.000
eadp O1a O1b
eadp O2a O2b
SIZE 0.10 0.08 0.05
L.S. 20
BOND
LIST 4
FMAP 2
PLAN 20
acta
WGHT    0.026700   36.211899
FVAR       0.15389   0.34866
CD1   1    0.200941   -0.005734    0.190981    11.00000    0.01732    0.02170 =
         0.01843    0.00291    0.00584    0.00268
CD2   1    0.108107    0.159312    0.445464    11.00000    0.06390    0.01218 =
         0.01673   -0.00008    0.01972    0.00143
P1    3    0.077317    0.669448    0.375937    11.00000    0.01960    0.01133 =
         0.01568   -0.00136    0.00723    0.00028
O1A   2    0.122972    0.856098    0.469102    21.00000    0.04272    0.01657 =
         0.02532   -0.00363    0.01213    0.00877
O1B   2    0.059025    0.840240    0.462144   -21.00000    0.04272    0.01657 =
         0.02532   -0.00363    0.01213    0.00877
O2A   2    0.970011    0.591962    0.297079    21.00000    0.01071    0.07749 =
         0.02896    0.03346   -0.00029    0.00170
O2B   2    0.958275    0.640395    0.286704   -21.00000    0.01071    0.07749 =
         0.02896    0.03346   -0.00029    0.00170
O3    2    0.153830    0.709269    0.291630    11.00000    0.01940    0.03020 =
         0.04638    0.01384    0.01921    0.00157
O4    2    0.123120    0.493325    0.469770    11.00000    0.04105    0.01788 =
         0.02031    0.00482    0.01060    0.00698
OH    2    0.257438    0.168524    0.379858    11.00000    0.03952    0.02302 =
         0.01378   -0.00303    0.00336    0.00860
HKLF 4
REM  isotypic__a.res in I2/a
REM wR2 = 0.0996, GooF = S = 1.033, Restrained GooF = 1.033 for all data
REM R1 = 0.0465 for 1026 Fo > 4sig(Fo) and 0.0847 for all 1477 data
REM 80 parameters refined using 0 restraints
END
WGHT      0.0267     36.2308
REM Highest difference peak  2.914,  deepest hole -3.548,  1-sigma level  0.370
Q1    1   0.1321  0.2198  0.4559  11.00000  0.05    2.91
Q2    1   0.1378  0.1225  0.4388  11.00000  0.05    2.65
Q3    1   0.0681  0.1675  0.4013  11.00000  0.05    2.65
Q4    1   0.0696  0.1490  0.4505  11.00000  0.05    2.25
Q5    1   0.0990  0.6290  0.5024  11.00000  0.05    1.47
Q6    1   0.1149  0.6713  0.3413  11.00000  0.05    1.43
Q7    1   0.0413  0.6908  0.3243  11.00000  0.05    1.42
Q8    1   0.1535  0.3644  0.4034  11.00000  0.05    1.18
Q9    1   1.0051  0.5022  0.2128  11.00000  0.05    1.16
Q10   1   0.1315  0.5789  0.2772  11.00000  0.05    1.13
Q11   1   0.1875  0.1061  0.1706  11.00000  0.05    1.11
Q12   1   0.0780  0.4735  0.5606  11.00000  0.05    1.06
Q13   1   0.0659  0.8862  0.4165  11.00000  0.05    1.05
Q14   1   0.2550  0.0017  0.1551  11.00000  0.05    1.02
Q15   1   0.0275  0.6705  0.5021  11.00000  0.05    0.99
Q16   1   0.1878  0.7285  0.3926  11.00000  0.05    0.98
Q17   1   0.1694  0.6512  0.5270  11.00000  0.05    0.97
Q18   1   0.9576  0.6959  0.3240  11.00000  0.05    0.96
Q19   1   0.1600  0.8216  0.5767  11.00000  0.05    0.95
Q20   1   0.2606  0.1528  0.2785  11.00000  0.05    0.95
;
_shelx_res_checksum     82950
data_Cd5PO42OH2
_audit_creation_method     'SHELXL-2019/3'
_chemical_name_systematic
;
Pentacadmium bis(orthophosphate) tetrakis(hydroxide)
;
_chemical_name_common     ?
_chemical_formula_moiety     'Cd5 H4 O12 P2'
_chemical_formula_sum     'Cd5 H4 O12 P2'
_chemical_formula_iupac     'Cd5 (P O4)2 (O H)4'
_chemical_formula_weight     819.97
_chemical_melting_point     ?
_chemical_absolute_configuration     ad
_space_group_crystal_system     orthorhombic
_space_group_name_H-M_alt     'P 21 21 21'
_space_group_name_Hall     'P 2ac 2ab'
loop_
    _space_group_symop_operation_xyz
    'x, y, z'
    '-x+1/2, -y, z+1/2'
    '-x, y+1/2, -z+1/2'
    'x+1/2, -y+1/2, -z'
_cell_length_a     5.8901(4)
_cell_length_b     9.3455(6)
_cell_length_c     18.7423(13)
_cell_angle_alpha     90
_cell_angle_beta     90
_cell_angle_gamma     90
_cell_volume     1031.69(12)
_cell_formula_units_Z     4
_cell_measurement_reflns_used     2236
_cell_measurement_theta_min     3.927
_cell_measurement_theta_max     33.559
_cell_measurement_temperature     296(2)
_exptl_crystal_description     'block'
_exptl_crystal_colour     'colourless'
_exptl_crystal_size_max     0.110
_exptl_crystal_size_mid     0.070
_exptl_crystal_size_min     0.040
_exptl_crystal_density_diffrn     5.279
_exptl_crystal_density_meas     ?
_exptl_crystal_density_method     ?
_exptl_crystal_F_000     1480
_exptl_absorpt_coefficient_mu     10.512
_exptl_absorpt_correction_type     multi-scan
_exptl_absorpt_process_details
;
(SADABS; Krause <i>et al.</i>, 2015)
;
_exptl_absorpt_correction_T_min     0.5169
_exptl_absorpt_correction_T_max     0.7469
_diffrn_ambient_temperature     296(2)
_diffrn_source     ?
_diffrn_radiation_type     MoK\a
_diffrn_radiation_wavelength     0.71073
_diffrn_measurement_device_type     'Bruker APEXII CCD'
_diffrn_measurement_method     '\w- and \f-scan'
_diffrn_detector_area_resol_mean     ?
_diffrn_reflns_number     10057
_diffrn_reflns_av_R_equivalents     0.0513
_diffrn_reflns_av_unetI/netI     0.0755
_diffrn_reflns_theta_min     2.173
_diffrn_reflns_theta_max     34.960
_diffrn_reflns_theta_full     25.242
_diffrn_measured_fraction_theta_max     0.992
_diffrn_measured_fraction_theta_full     0.996
_diffrn_reflns_limit_h_min     -9
_diffrn_reflns_limit_h_max     9
_diffrn_reflns_limit_k_min     -14
_diffrn_reflns_limit_k_max     11
_diffrn_reflns_limit_l_min     -28
_diffrn_reflns_limit_l_max     30
_refine_special_details     ?
_reflns_number_total     4493
_reflns_number_gt     3588
_reflns_threshold_expression     'I > 2\s(I)'
_refine_ls_structure_factor_coef     Fsqd
_refine_ls_matrix_type     full
_refine_ls_R_factor_all     0.0575
_refine_ls_R_factor_gt     0.0385
_refine_ls_wR_factor_gt     0.0546
_refine_ls_wR_factor_ref     0.0588
_refine_ls_goodness_of_fit_ref     0.966
_refine_ls_restrained_S_all     0.966
_refine_ls_number_reflns     4493
_refine_ls_number_parameters     172
_refine_ls_number_restraints     0
_refine_ls_hydrogen_treatment     undef
_refine_ls_weighting_scheme     calc
_refine_ls_weighting_details
                      'w=1/[\s^2^(Fo^2^)+(0.0115P)^2^] where P=(Fo^2^+2Fc^2^)/3'
_atom_sites_solution_hydrogens     .
_atom_sites_solution_primary     ?
_atom_sites_solution_secondary     ?
_refine_ls_shift/su_max     0.000
_refine_ls_shift/su_mean     0.000
_refine_diff_density_max     1.525
_refine_diff_density_min     -1.759
_refine_ls_extinction_method     none
_refine_ls_extinction_coef     .
_refine_ls_abs_structure_details
;
Flack <i>x</i> determined using 1284 quotients
[(<i>I</i>^+^)-(<i>I</i>^-^)]/[(<i>I</i>^+^)+(<i>I</i>^-^)]
(Parsons <i>et al.</i>, 2013)
;
_refine_ls_abs_structure_Flack     -0.03(4)
loop_
    _atom_type_symbol
    _atom_type_description
    _atom_type_scat_dispersion_real
    _atom_type_scat_dispersion_imag
    _atom_type_scat_source
    'H' 'H' 0.0000 0.0000
                         'International Tables Vol C Tables 4.2.6.8 and 6.1.1.4'
    'Cd' 'Cd' -0.8075 1.2024
                         'International Tables Vol C Tables 4.2.6.8 and 6.1.1.4'
    'O' 'O' 0.0106 0.0060
                         'International Tables Vol C Tables 4.2.6.8 and 6.1.1.4'
    'P' 'P' 0.1023 0.0942
                         'International Tables Vol C Tables 4.2.6.8 and 6.1.1.4'
_computing_data_collection
;
APEX-3 (Bruker, 2016)
;
_computing_cell_refinement
;
SAINT (Bruker, 2016)
;
_computing_data_reduction
;
SAINT (Bruker, 2016)
;
_computing_structure_solution
;
SHELXT (Sheldrick, 2015a)
;
_computing_structure_refinement
;
SHELXL (Sheldrick, 2015b)
;
_computing_molecular_graphics
;
ATOMS (Dowty, 2006)
;
_computing_publication_material
;
publCIF (Westrip, 2010)
;
loop_
    _atom_site_type_symbol
    _atom_site_label
    _atom_site_fract_x
    _atom_site_fract_y
    _atom_site_fract_z
    _atom_site_U_iso_or_equiv
    _atom_site_adp_type
    _atom_site_calc_flag
    _atom_site_occupancy
    _atom_site_disorder_assembly
    _atom_site_disorder_group
    Cd Cd1 0.05007(11) 0.10420(7) 0.52815(3) 0.01113(12) Uani d 1 . .
    Cd Cd2 0.05248(11) 0.37573(7) 0.37637(4) 0.01083(12) Uani d 1 . .
    Cd Cd3 0.08667(9) 0.49327(7) 0.17892(4) 0.01161(13) Uani d 1 . .
    Cd Cd4 0.56114(11) 0.34489(7) 0.27458(3) 0.01154(12) Uani d 1 . .
    Cd Cd5 0.76352(10) 0.25492(7) 0.06812(4) 0.01085(12) Uani d 1 . .
    P P1 0.3047(3) 0.1745(2) 0.12271(13) 0.0081(4) Uani d 1 . .
    P P2 0.3795(3) 0.0690(2) 0.37363(13) 0.0084(4) Uani d 1 . .
    O O1 0.0817(9) 0.2510(7) 0.1450(3) 0.0120(12) Uani d 1 . .
    O O2 0.1169(10) 0.7316(6) 0.2081(3) 0.0111(12) Uani d 1 . .
    O O3 0.2013(10) 0.0034(7) 0.4260(3) 0.0130(12) Uani d 1 . .
    O O4 0.2237(11) 0.5202(7) 0.4556(3) 0.0126(13) Uani d 1 . .
    O O5 0.2489(11) 0.4695(6) 0.2841(3) 0.0117(12) Uani d 1 . .
    O O6 0.2772(10) 0.0109(7) 0.1297(4) 0.0126(12) Uani d 1 . .
    O O7 0.2995(10) 0.0217(7) 0.2992(3) 0.0146(13) Uani d 1 . .
    O O8 0.3482(10) 0.2500(7) 0.5450(3) 0.0130(12) Uani d 1 . .
    O O9 0.3680(11) 0.2095(7) 0.0458(3) 0.0128(13) Uani d 1 . .
    O O10 0.3790(9) 0.2340(7) 0.3772(3) 0.0113(12) Uani d 1 . .
    O O11 0.3843(10) 0.5159(7) 0.1066(3) 0.0134(13) Uani d 1 . .
    O O12 0.5088(9) 0.2213(7) 0.1688(3) 0.0115(13) Uani d 1 . .
loop_
    _atom_site_aniso_label
    _atom_site_aniso_U_11
    _atom_site_aniso_U_22
    _atom_site_aniso_U_33
    _atom_site_aniso_U_12
    _atom_site_aniso_U_13
    _atom_site_aniso_U_23
    Cd1 0.0100(2) 0.0129(3) 0.0104(3) -0.0005(2) -0.0002(2) 0.0010(2)
    Cd2 0.0097(2) 0.0114(3) 0.0114(3) -0.0002(2) 0.0002(2) -0.0006(2)
    Cd3 0.0107(2) 0.0103(3) 0.0139(3) -0.0001(2) -0.0008(2) -0.0001(3)
    Cd4 0.0108(2) 0.0135(3) 0.0103(3) 0.0018(2) 0.0004(2) 0.0008(2)
    Cd5 0.0124(2) 0.0096(3) 0.0105(3) -0.0012(2) 0.0008(2) 0.0005(3)
    P1 0.0085(8) 0.0067(10) 0.0090(10) -0.0001(7) -0.0006(7) 0.0002(9)
    P2 0.0078(8) 0.0085(10) 0.0089(10) 0.0015(7) 0.0008(7) 0.0013(9)
    O1 0.008(2) 0.012(3) 0.016(3) 0.002(3) 0.000(2) -0.004(3)
    O2 0.011(2) 0.007(3) 0.015(3) -0.003(2) 0.002(2) -0.003(3)
    O3 0.015(3) 0.007(3) 0.016(3) -0.003(2) 0.006(2) 0.001(3)
    O4 0.013(3) 0.012(3) 0.013(3) 0.000(2) -0.003(2) -0.002(3)
    O5 0.016(3) 0.006(3) 0.013(3) -0.001(2) 0.001(2) 0.006(2)
    O6 0.016(3) 0.007(3) 0.016(3) -0.003(3) -0.004(2) 0.000(3)
    O7 0.017(3) 0.020(4) 0.007(3) 0.004(3) -0.001(2) -0.005(3)
    O8 0.016(3) 0.012(3) 0.011(3) 0.001(3) 0.002(2) 0.001(3)
    O9 0.013(3) 0.017(4) 0.008(3) 0.001(2) 0.000(2) 0.000(3)
    O10 0.007(2) 0.010(3) 0.016(3) -0.004(2) -0.001(2) 0.004(3)
    O11 0.011(2) 0.015(3) 0.015(3) -0.003(2) 0.001(2) -0.001(3)
    O12 0.010(3) 0.011(3) 0.014(3) 0.000(2) -0.003(2) -0.004(3)
_geom_special_details
;
 All esds (except the esd in the dihedral angle between two l.s. planes)
 are estimated using the full covariance matrix.  The cell esds are taken
 into account individually in the estimation of esds in distances, angles
 and torsion angles; correlations between esds in cell parameters are only
 used when they are defined by crystal symmetry.  An approximate (isotropic)
 treatment of cell esds is used for estimating esds involving l.s. planes.
;
loop_
    _geom_bond_atom_site_label_1
    _geom_bond_atom_site_label_2
    _geom_bond_site_symmetry_2
    _geom_bond_distance
    _geom_bond_publ_flag
    Cd1 O8 . 2.245(7) ?
    Cd1 O4 4_456 2.267(6) ?
    Cd1 O8 4_456 2.269(6) ?
    Cd1 O3 . 2.312(6) ?
    Cd1 O6 2 2.412(7) ?
    Cd1 O10 4_456 2.540(6) ?
    Cd2 O8 4_456 2.236(6) ?
    Cd2 O4 . 2.246(6) ?
    Cd2 O5 . 2.258(6) ?
    Cd2 O2 3_545 2.306(6) ?
    Cd2 O6 3 2.319(6) ?
    Cd2 O10 . 2.335(6) ?
    Cd3 O5 . 2.202(6) ?
    Cd3 O11 . 2.226(6) ?
    Cd3 O2 . 2.300(6) ?
    Cd3 O7 3 2.327(6) ?
    Cd3 O1 . 2.351(6) ?
    Cd3 O3 3 2.599(6) ?
    Cd4 O5 . 2.184(6) ?
    Cd4 O2 3_645 2.196(6) ?
    Cd4 O7 3_655 2.305(6) ?
    Cd4 O12 . 2.315(6) ?
    Cd4 O10 . 2.434(6) ?
    Cd4 O6 3_655 2.555(6) ?
    Cd5 O4 3_645 2.240(7) ?
    Cd5 O9 4 2.247(6) ?
    Cd5 O3 3_655 2.334(6) ?
    Cd5 O1 1_655 2.364(6) ?
    Cd5 O9 . 2.405(6) ?
    Cd5 O12 . 2.432(6) ?
    P1 O9 . 1.524(6) ?
    P1 O6 . 1.543(7) ?
    P1 O12 . 1.544(6) ?
    P1 O1 . 1.553(6) ?
    P2 O11 3_645 1.523(6) ?
    P2 O7 . 1.538(7) ?
    P2 O10 . 1.543(7) ?
    P2 O3 . 1.562(6) ?
loop_
    _geom_angle_atom_site_label_1
    _geom_angle_atom_site_label_2
    _geom_angle_atom_site_label_3
    _geom_angle_site_symmetry_1
    _geom_angle_site_symmetry_3
    _geom_angle
    _geom_angle_publ_flag
    O8 Cd1 O4 . 4_456 162.9(2) ?
    O8 Cd1 O8 . 4_456 97.50(11) ?
    O4 Cd1 O8 4_456 4_456 86.8(2) ?
    O8 Cd1 O3 . . 93.6(2) ?
    O4 Cd1 O3 4_456 . 103.2(2) ?
    O8 Cd1 O3 4_456 . 86.9(2) ?
    O8 Cd1 O6 . 2 80.2(2) ?
    O4 Cd1 O6 4_456 2 91.3(2) ?
    O8 Cd1 O6 4_456 2 165.0(2) ?
    O3 Cd1 O6 . 2 108.0(2) ?
    O8 Cd1 O10 . 4_456 81.4(2) ?
    O4 Cd1 O10 4_456 4_456 82.8(2) ?
    O8 Cd1 O10 4_456 4_456 81.8(2) ?
    O3 Cd1 O10 . 4_456 166.9(2) ?
    O6 Cd1 O10 2 4_456 83.2(2) ?
    O8 Cd2 O4 4_456 . 97.0(2) ?
    O8 Cd2 O5 4_456 . 169.9(2) ?
    O4 Cd2 O5 . . 92.5(2) ?
    O8 Cd2 O2 4_456 3_545 85.0(2) ?
    O4 Cd2 O2 . 3_545 178.0(2) ?
    O5 Cd2 O2 . 3_545 85.6(2) ?
    O8 Cd2 O6 4_456 3 82.4(2) ?
    O4 Cd2 O6 . 3 94.7(2) ?
    O5 Cd2 O6 . 3 100.3(2) ?
    O2 Cd2 O6 3_545 3 85.5(2) ?
    O8 Cd2 O10 4_456 . 98.1(2) ?
    O4 Cd2 O10 . . 88.1(2) ?
    O5 Cd2 O10 . . 78.7(2) ?
    O2 Cd2 O10 3_545 . 91.7(2) ?
    O6 Cd2 O10 3 . 177.1(2) ?
    O5 Cd3 O11 . . 102.3(2) ?
    O5 Cd3 O2 . . 81.4(2) ?
    O11 Cd3 O2 . . 89.5(2) ?
    O5 Cd3 O7 . 3 106.1(2) ?
    O11 Cd3 O7 . 3 150.1(2) ?
    O2 Cd3 O7 . 3 85.6(2) ?
    O5 Cd3 O1 . . 98.6(2) ?
    O11 Cd3 O1 . . 86.4(2) ?
    O2 Cd3 O1 . . 175.8(2) ?
    O7 Cd3 O1 3 . 98.4(2) ?
    O5 Cd3 O3 . 3 164.7(2) ?
    O11 Cd3 O3 . 3 92.9(2) ?
    O2 Cd3 O3 . 3 101.2(2) ?
    O7 Cd3 O3 3 3 59.42(19) ?
    O1 Cd3 O3 . 3 79.8(2) ?
    O5 Cd4 O2 . 3_645 166.4(2) ?
    O5 Cd4 O7 . 3_655 88.1(2) ?
    O2 Cd4 O7 3_645 3_655 97.3(2) ?
    O5 Cd4 O12 . . 102.9(2) ?
    O2 Cd4 O12 3_645 . 90.1(2) ?
    O7 Cd4 O12 3_655 . 83.8(2) ?
    O5 Cd4 O10 . . 78.0(2) ?
    O2 Cd4 O10 3_645 . 93.3(2) ?
    O7 Cd4 O10 3_655 . 159.4(2) ?
    O12 Cd4 O10 . . 113.9(2) ?
    O5 Cd4 O6 . 3_655 86.1(2) ?
    O2 Cd4 O6 3_645 3_655 82.4(2) ?
    O7 Cd4 O6 3_655 3_655 81.5(2) ?
    O12 Cd4 O6 . 3_655 162.5(2) ?
    O10 Cd4 O6 . 3_655 82.4(2) ?
    O4 Cd5 O9 3_645 4 87.0(2) ?
    O4 Cd5 O3 3_645 3_655 168.8(2) ?
    O9 Cd5 O3 4 3_655 82.7(2) ?
    O4 Cd5 O1 3_645 1_655 94.6(2) ?
    O9 Cd5 O1 4 1_655 111.4(2) ?
    O3 Cd5 O1 3_655 1_655 85.2(2) ?
    O4 Cd5 O9 3_645 . 79.9(2) ?
    O9 Cd5 O9 4 . 97.25(17) ?
    O3 Cd5 O9 3_655 . 105.6(2) ?
    O1 Cd5 O9 1_655 . 150.6(2) ?
    O4 Cd5 O12 3_645 . 92.8(2) ?
    O9 Cd5 O12 4 . 157.8(2) ?
    O3 Cd5 O12 3_655 . 98.4(2) ?
    O1 Cd5 O12 1_655 . 90.79(19) ?
    O9 Cd5 O12 . . 60.93(19) ?
    O9 P1 O6 . . 108.6(4) ?
    O9 P1 O12 . . 106.2(3) ?
    O6 P1 O12 . . 108.3(3) ?
    O9 P1 O1 . . 111.3(4) ?
    O6 P1 O1 . . 110.2(3) ?
    O12 P1 O1 . . 112.2(3) ?
    O11 P2 O7 3_645 . 114.0(4) ?
    O11 P2 O10 3_645 . 108.5(3) ?
    O7 P2 O10 . . 109.0(4) ?
    O11 P2 O3 3_645 . 109.5(4) ?
    O7 P2 O3 . . 104.6(4) ?
    O10 P2 O3 . . 111.3(4) ?
    P1 O1 Cd3 . . 120.4(3) ?
    P1 O1 Cd5 . 1_455 120.9(3) ?
    Cd3 O1 Cd5 . 1_455 99.2(2) ?
    Cd4 O2 Cd3 3_655 . 124.7(3) ?
    Cd4 O2 Cd2 3_655 3 101.1(2) ?
    Cd3 O2 Cd2 . 3 111.7(2) ?
    P2 O3 Cd1 . . 128.3(4) ?
    P2 O3 Cd5 . 3_645 111.1(3) ?
    Cd1 O3 Cd5 . 3_645 113.6(3) ?
    P2 O3 Cd3 . 3_545 88.7(3) ?
    Cd1 O3 Cd3 . 3_545 113.0(2) ?
    Cd5 O3 Cd3 3_645 3_545 93.3(2) ?
    Cd5 O4 Cd2 3_655 . 118.2(3) ?
    Cd5 O4 Cd1 3_655 4_556 120.0(3) ?
    Cd2 O4 Cd1 . 4_556 99.3(3) ?
    Cd4 O5 Cd3 . . 110.2(3) ?
    Cd4 O5 Cd2 . . 106.7(2) ?
    Cd3 O5 Cd2 . . 120.2(3) ?
    P1 O6 Cd2 . 3_545 128.6(3) ?
    P1 O6 Cd1 . 2_554 109.3(3) ?
    Cd2 O6 Cd1 3_545 2_554 94.1(2) ?
    P1 O6 Cd4 . 3_645 128.5(3) ?
    Cd2 O6 Cd4 3_545 3_645 90.9(2) ?
    Cd1 O6 Cd4 2_554 3_645 97.2(2) ?
    P2 O7 Cd4 . 3_645 129.9(4) ?
    P2 O7 Cd3 . 3_545 99.9(3) ?
    Cd4 O7 Cd3 3_645 3_545 111.8(3) ?
    Cd2 O8 Cd1 4_556 . 101.2(3) ?
    Cd2 O8 Cd1 4_556 4_556 115.6(3) ?
    Cd1 O8 Cd1 . 4_556 133.6(3) ?
    P1 O9 Cd5 . 4_455 149.7(4) ?
    P1 O9 Cd5 . . 96.3(3) ?
    Cd5 O9 Cd5 4_455 . 113.8(3) ?
    P2 O10 Cd2 . . 124.6(3) ?
    P2 O10 Cd4 . . 113.0(3) ?
    Cd2 O10 Cd4 . . 96.7(2) ?
    P2 O10 Cd1 . 4_556 128.6(3) ?
    Cd2 O10 Cd1 . 4_556 89.6(2) ?
    Cd4 O10 Cd1 . 4_556 97.1(2) ?
    P2 O11 Cd3 3_655 . 127.1(4) ?
    P1 O12 Cd4 . . 136.4(3) ?
    P1 O12 Cd5 . . 94.7(3) ?
    Cd4 O12 Cd5 . . 121.2(2) ?
_shelx_space_group_comment
;
The symmetry employed for this shelxl refinement is uniquely defined
by the following loop, which should always be used as a source of
symmetry information in preference to the above space-group names.
They are only intended as comments.
;
_shelx_estimated_absorpt_T_min     0.391
_shelx_estimated_absorpt_T_max     0.679
_shelx_hkl_file
;
  -4   0   0  196.18   16.50
   5   0   0    0.60    9.90
  -5   0   0    2.70   11.00
   6   0   0 2582.84   78.99
  -6   0   0 2649.43   78.69
   7   0   0   -2.90   15.10
  -7   0   0   -6.90   15.80
  -8   0   0  492.85   38.60
   8   0   0  498.35   40.50
  -9   0   0   -8.40   22.10
   9   0   0   -1.10   23.60
   0  -1   0    2.50    3.00
   0   1   0    0.20    2.10
   1   1   0   12.30    4.40
  -1  -1   0   14.00    2.30
   1   1   0   14.30    2.80
   2   1   0  233.78   12.20
   3   1   0  169.18   13.70
   4   1   0 4136.59  103.99
  -4   1   0 4170.78  103.89
   5   1   0   -5.00   10.10
  -5   1   0    0.20   11.20
  -5  -1   0    1.30    9.50
  -6  -1   0  608.44   33.40
   6   1   0  556.14   33.90
  -6   1   0  628.24   34.40
  -7  -1   0  202.88   25.30
  -7   1   0  230.28   25.40
   7  -1   0  160.18   23.50
   7   1   0  195.88   26.90
   8  -1   0  262.17   34.00
  -8  -1   0  200.28   26.70
   8   1   0  254.67   30.20
  -8   1   0  207.48   29.90
  -9   1   0   86.89   29.10
   9   1   0   12.50   23.70
  -9  -1   0   38.50   22.90
   9  -1   0   30.20   25.10
   0   2   0   13.10    6.50
   1   2   0  168.98    6.80
   1   2   0  157.78   10.30
  -1  -2   0  159.88    6.50
   2   2   0  412.36   17.20
  -3   2   0  402.16   22.80
   3   2   0  380.66   18.40
  -4   2   0  492.05   24.30
  -4  -2   0  514.85   22.20
   4   2   0  505.65   23.90
  -5  -2   0   38.00   12.20
  -5   2   0   10.10   12.10
   5   2   0   32.90   13.00
  -6  -2   0   31.10   13.90
  -6   2   0   37.90   15.80
   6   2   0   13.30   15.30
   7  -2   0   69.89   20.40
   7   2   0   49.00   19.10
  -7  -2   0   58.29   18.70
  -7   2   0   59.79   19.80
  -8  -2   0   88.19   22.80
   8  -2   0   64.49   24.40
  -8   2   0   85.89   25.60
   8   2   0   72.79   23.70
  -9  -2   0  104.29   25.70
   9   2   0   82.19   28.80
   9  -2   0  101.09   29.30
  -9   2   0   34.10   26.60
   0   3   0    4.30    7.30
   1   3   0 1107.49   27.50
   1   3   0 1043.40   30.80
   2   3   0 1816.32   49.70
   2   3   0 1945.81   44.30
  -3   3   0 1332.17   41.90
   3   3   0 1332.67   40.40
  -4   3   0  857.01   33.20
  -4  -3   0  820.32   29.80
   4   3   0  812.22   31.70
  -5   3   0  321.67   23.70
   5   3   0  344.57   24.40
  -5  -3   0  299.97   21.60
  -6   3   0  866.31   43.30
   6   3   0  964.20   42.60
  -6  -3   0  933.11   39.80
  -7   3   0   36.40   20.40
   7   3   0   40.80   18.10
  -7  -3   0   33.90   16.90
  -8  -3   0    6.60   19.30
  -8   3   0   11.70   23.90
   8  -3   0   49.20   23.50
   8   3   0   10.90   21.80
  -9  -3   0  118.49   25.70
  -9   3   0  135.89   32.00
   9   3   0  151.88   30.70
   9  -3   0  130.19   30.00
   0   4   0  642.24   25.80
   1   4   0   72.99   10.50
   1   4   0   69.69    7.30
   2   4   0 5184.28  125.29
   2   4   0 5356.26  118.09
   3   4   0  -11.30    7.70
  -3   4   0   -1.90   10.10
  -4  -4   0   36.30    9.10
   4   4   0   24.40   11.50
  -4   4   0   18.80   12.00
   5   4   0  232.08   21.10
  -5   4   0  211.98   22.10
  -5  -4   0  211.58   19.00
  -6   4   0   75.89   19.10
   6   4   0  118.39   19.60
  -6  -4   0  109.69   17.70
  -7  -4   0    2.90   15.50
  -7   4   0  -24.30   19.20
   7   4   0    6.00   16.40
   8   4   0  953.00   51.79
  -8  -4   0  993.00   50.79
  -9  -4   0   -7.10   20.30
   9  -4   0   13.30   25.20
  -9   4   0    9.80   26.30
   9   4   0    2.30   23.30
   0   5   0   -3.40    8.20
   1   5   0    7.10    5.80
   1   5   0    5.90    8.10
  -1   5   0   10.60    9.20
   2   5   0 1239.78   32.80
   2   5   0 1283.37   40.90
  -2   5   0 1271.47   40.20
   3   5   0 1099.19   38.40
  -3   5   0 1031.50   38.30
  -4  -5   0  497.15   23.60
   4   5   0  506.35   26.40
  -4   5   0  497.25   28.80
   5   5   0   23.90   14.20
  -5  -5   0   40.00   11.70
  -5   5   0   18.70   13.90
   6   5   0  392.46   30.80
  -6  -5   0  392.66   27.60
  -6   5   0  354.96   31.50
  -7   5   0   72.09   23.40
   7   5   0   44.50   19.90
  -7  -5   0   82.39   19.20
   8   5   0   -0.40   20.80
  -8  -5   0   -6.90   17.50
  -8   5   0   21.30   23.40
   0   6   0   29.00    8.80
   0   6   0   32.30   12.10
   1   6   0  251.57   19.90
   1   6   0  242.78   14.30
  -1   6   0  248.38   20.60
   2   6   0  264.47   20.40
  -2   6   0  304.47   20.20
   2   6   0  265.57   13.20
   3   6   0   32.40   12.30
  -3   6   0   32.10   12.90
   3   6   0   28.20    5.00
  -4  -6   0  264.37   18.00
  -4   6   0  249.68   23.90
   4   6   0  272.27   21.70
  -5  -6   0   11.70   10.40
  -5   6   0   14.20   15.40
   5   6   0   59.29   16.70
   6   6   0   28.80   17.80
  -6   6   0   35.70   20.40
  -6  -6   0   12.50   12.80
   7   6   0    8.40   19.10
  -7  -6   0  -11.70   14.90
  -7   6   0    3.70   20.60
  -8   6   0  253.67   35.70
   8   6   0  255.77   33.20
  -8  -6   0  327.77   32.00
   0   7   0    8.00    9.30
   0   7   0    1.00    9.70
  -1   7   0  246.88   22.30
   1   7   0  233.68   16.00
   1   7   0  244.68   21.80
  -2   7   0   21.30   11.90
   2   7   0   38.60    8.30
   2   7   0   43.70   13.80
   3   7   0  360.96   18.90
  -3   7   0  357.46   26.50
   3   7   0  364.66   26.00
   4   7   0  221.18   23.60
  -4   7   0  140.09   19.90
  -5  -7   0   13.60   10.90
  -5   7   0   21.10   18.00
   5   7   0   39.70   17.30
  -6  -7   0  314.87   25.30
   6   7   0  260.17   28.40
  -6   7   0  218.58   28.50
   7   7   0   89.59   24.20
  -7  -7   0  113.99   20.50
  -7   7   0   94.69   27.10
   8   7   0  138.39   28.30
  -8   7   0  154.38   33.90
   0   8   0 4651.83  121.89
   0   8   0 4583.54  116.59
   1   8   0    1.60   13.40
   1   8   0   -8.70    8.60
  -2   8   0  106.39   16.00
   2   8   0  132.49   12.70
   2   8   0  140.49   19.70
   3   8   0    2.40   13.60
  -3   8   0   13.80   14.30
  -4   8   0  118.49   20.50
   4   8   0  182.28   23.80
   5   8   0    5.00   17.10
  -5  -8   0    7.00   10.70
  -5   8   0   14.90   19.10
   6   8   0  808.32   46.20
  -6  -8   0  858.61   57.69
  -6   8   0  838.92   49.20
  -7   8   0   11.40   24.10
   7   8   0   -2.00   20.50
  -8   8   0   60.69   28.90
   8   8   0   90.19   27.90
   0   9   0   -1.90   12.90
   0   9   0   -0.80   11.80
   1   9   0   95.99   14.70
  -1   9   0  108.89   18.10
   1   9   0  104.89   20.70
   2   9   0  225.08   17.10
  -2   9   0  204.48   21.10
   2   9   0  203.98   24.20
  -3   9   0  795.12   38.30
   3   9   0  732.43   41.60
   4   9   0  527.05   37.60
  -4   9   0  509.55   33.70
  -5   9   0   25.10   18.70
   5   9   0   19.00   19.00
  -6   9   0    3.90   21.90
   6   9   0   -9.50   19.50
  -7   9   0   16.20   25.60
   7   9   0   11.00   22.30
   0  10   0    1.60   12.80
   0  10   0   -7.60   14.90
  -1  10   0  307.07   28.70
   1  10   0  315.57   23.20
   1  10   0  320.87   28.20
  -2  10   0  385.36   32.40
   2  10   0  374.76   33.80
  -3  10   0  134.99   21.70
   3  10   0  160.68   27.40
  -4  10   0   88.09   20.90
   4  10   0   78.49   22.40
   5  10   0   37.60   21.90
  -5  10   0   26.00   21.20
  -6  10   0    7.20   20.40
   6  10   0   -0.90   22.40
   7  10   0   70.29   26.20
  -7  10   0  108.59   31.60
   0  11   0   16.20   14.20
   0  11   0    4.30   16.60
   1  11   0   -8.70   17.10
  -1  11   0    1.70   16.50
  -2  11   0  258.37   29.00
   2  11   0  262.17   32.50
   3  11   0    4.30   18.90
  -3  11   0    5.80   18.40
  -4  11   0   24.50   20.40
  -4  11   0   41.70   23.40
   4  11   0   28.10   22.00
  -5  11   0   60.09   24.00
  -5  11   0  -12.00   20.40
   5  11   0   11.70   22.30
  -6  11   0   42.40   25.30
   6  11   0   32.70   25.00
  -6  11   0   36.90   26.10
   0  12   0  596.84   39.10
   0  12   0  592.44   36.20
  -1  12   0  -15.90   16.50
   1  12   0   21.50   18.50
  -2  12   0  158.48   26.50
   2  12   0  185.68   30.40
  -3  12   0   -1.30   20.90
   3  12   0   12.50   22.90
  -4  12   0    4.90   20.10
   4  12   0    0.10   22.60
  -5  12   0   50.19   25.90
   5  12   0   12.80   23.30
  -5  12   0   35.70   24.00
  -1  13   0   30.20   20.00
   1  13   0   60.99   24.30
  -2  13   0   25.70   22.80
   2  13   0   -1.10   22.30
  -3  13   0    5.60   22.60
   3  13   0    1.10   22.40
   4  13   0  166.58   32.40
  -4  13   0  122.49   30.40
   1  14   0  153.48   31.50
   2  14   0  101.99   28.00
  -2  14   0   81.59   25.20
   3  14   0   80.99   27.20
  -3  14   0   24.70   24.70
   0   0   1    0.30    0.20
   0   0  -1    0.20    1.00
  -4   0  -1  231.08   17.60
  -4   0   1  251.17   18.10
   5   0  -1  113.69   17.40
  -5   0  -1  144.39   17.10
  -5   0   1  140.99   17.70
  -6   0   1 1772.32   59.99
   6   0   1 1777.72   60.39
  -6   0  -1 1835.62   59.39
  -7   0  -1   52.59   17.80
  -7   0   1   27.60   18.10
   7   0   1   64.29   20.00
   7   0  -1   29.30   19.10
   8   0   1   22.50   22.30
   8   0  -1    4.80   21.20
  -8   0   1   55.49   21.80
  -8   0  -1   41.20   21.30
  -9   0   1   12.20   22.60
  -9   0  -1   16.70   23.70
   9   0   1   17.00   23.70
   9   0  -1   30.50   24.40
   0   1  -1   51.89    4.30
   0  -1  -1   49.20    4.00
   0  -1   1   50.69    5.30
   0   1   1   46.10    4.10
   1   1  -1  483.85   15.50
   1   1  -1  508.75   13.90
  -1  -1   1  497.95   14.50
   1   1   1  473.95   14.40
   2   1  -1 6603.44  150.28
   3   1  -1   37.10    9.10
   4   1  -1 1694.03   51.09
  -4  -1  -1 1804.82   49.99
  -4   1   1 1794.02   51.99
   4   1   1 1672.03   50.29
  -4  -1   1 1679.73   50.09
  -4   1  -1 1692.13   50.99
   5   1  -1  211.38   20.80
  -5  -1  -1  199.88   18.20
  -5   1   1  222.48   21.00
   5   1   1  144.69   17.00
  -5  -1   1  151.38   16.90
  -5   1  -1  247.28   21.20
  -6   1   1  216.98   22.60
   6   1  -1  218.88   23.70
  -6  -1  -1  233.38   23.00
   6  -1  -1  241.88   25.30
   6   1   1  204.08   23.50
  -6   1  -1  217.98   22.00
  -6  -1   1  190.58   21.60
   7   1  -1   57.39   19.50
  -7   1   1  110.49   22.00
  -7  -1  -1   83.79   18.70
   7  -1   1   88.99   21.20
  -7   1  -1   68.99   18.10
  -7  -1   1   77.79   19.70
   7   1   1   70.89   20.50
   7  -1  -1  111.89   22.90
   8   1  -1  346.57   37.20
   8  -1   1  288.67   32.30
  -8  -1  -1  287.77   29.90
  -8   1   1  314.57   33.40
  -8  -1   1  267.47   29.40
   8  -1  -1  216.48   30.90
  -8   1  -1  307.77   34.10
   8   1   1  317.57   35.40
  -9   1   1   33.90   26.90
   9  -1   1   37.00   24.70
   9   1  -1   19.60   23.60
  -9  -1  -1   34.20   24.60
  -9  -1   1   32.10   21.80
  -9   1  -1  -10.10   23.40
   9  -1  -1    1.70   24.00
   9   1   1   30.00   25.50
   0   2  -1 2118.89   53.99
   0   2  -1 2284.27   52.09
   0  -2  -1 2233.68   52.59
   0   2   1 2153.98   52.99
   1   2  -1  813.52   21.20
   1   2  -1  806.62   23.70
   1   2   1  815.02   18.70
   1   2   1  768.52   22.50
   2   2  -1 1738.93   46.20
   2   2  -1 1768.32   42.60
  -2  -2  -1 1729.83   40.10
   2   2   1 1784.42   45.50
  -3   2   1  351.76   20.70
   3   2  -1  303.97   17.70
  -3   2  -1  302.67   21.30
   3   2   1  303.87   17.10
  -4   2   1   90.59   13.40
  -4  -2  -1  110.39   11.80
   4   2  -1   87.39   14.00
  -4   2  -1  103.69   14.00
  -4  -2   1  110.19   13.00
   4   2   1   94.09   13.70
   5   2  -1  176.58   19.00
  -5  -2  -1  225.68   19.00
  -5   2   1  236.58   21.60
  -5   2  -1  190.68   19.10
  -5  -2   1  221.38   19.90
   5   2   1  230.78   21.40
  -6  -2  -1  294.37   24.70
  -6   2   1  293.87   25.50
   6   2  -1  306.17   27.60
  -6  -2   1  293.87   25.60
  -6   2  -1  316.97   25.90
   6   2   1  332.77   27.30
  -7  -2  -1   85.99   19.00
  -7   2   1   90.09   20.90
   7   2  -1  110.69   22.80
   7  -2  -1   70.49   20.20
   7   2   1  107.39   23.00
  -7   2  -1   99.49   23.30
  -7  -2   1   71.09   20.00
   8   2  -1  541.15   41.20
  -8   2   1  437.86   40.70
   8  -2   1  496.95   40.60
  -8  -2  -1  446.26   35.80
   8  -2  -1  502.15   38.20
  -8  -2   1  491.95   39.10
  -8   2  -1  485.15   41.00
   8   2   1  463.65   39.30
   9   2  -1   16.40   23.50
  -9  -2  -1   42.60   22.00
  -9   2   1    3.40   24.70
   9  -2   1    0.90   22.60
   9   2   1   12.40   24.70
  -9   2  -1   61.39   27.20
   9  -2  -1   46.60   25.80
  -9  -2   1   31.10   22.00
   0   3  -1 5914.51  138.09
   0   3   1 5992.90  136.89
   0   3  -1 5924.51  134.69
   1   3  -1  495.35   15.70
   1   3  -1  482.15   19.40
   1   3   1  469.45   17.70
   1   3   1  456.95   13.70
   2   3  -1  237.08   10.20
  -2  -3  -1  235.68    7.20
   2   3  -1  246.68   15.10
   2   3   1  247.38   14.30
   3   3  -1   48.60    9.70
  -3   3   1   67.99   11.10
  -3   3  -1   55.19   10.90
   3   3   1   52.39    9.90
  -4   3   1  803.72   31.70
   4   3  -1  728.63   31.10
  -4  -3  -1  739.13   28.10
  -4  -3   1  768.12   29.20
  -4   3  -1  812.32   32.60
   4   3   1  816.62   31.50
   5   3  -1  151.38   19.10
  -5  -3  -1  154.78   16.10
  -5   3   1  143.49   18.80
  -5   3  -1  114.59   17.60
  -5  -3   1  158.78   17.50
   5   3   1  150.38   19.10
  -6   3   1  691.13   38.30
  -6  -3  -1  723.93   34.40
   6   3  -1  715.43   36.50
  -6   3  -1  711.83   38.00
   6   3   1  737.83   37.50
  -6  -3   1  815.72   37.00
  -7   3   1   15.20   18.40
  -7  -3  -1    8.40   16.20
   7   3  -1   21.90   19.50
  -7  -3   1   35.80   17.90
  -7   3  -1   26.00   19.20
   7   3   1   52.09   20.50
   8  -3   1  187.58   29.40
   8   3  -1  169.98   29.00
  -8   3   1  209.18   31.40
  -8  -3  -1  137.89   23.30
   8  -3  -1  165.08   27.50
  -8  -3   1  225.18   29.20
  -8   3  -1  210.38   31.90
   8   3   1  155.98   28.40
  -9   3   1  -21.10   24.70
   9   3  -1   88.29   27.60
  -9  -3  -1   41.20   21.50
   9  -3   1   23.40   25.40
  -9   3  -1   47.40   26.20
  -9  -3   1   23.40   23.20
   9  -3  -1   35.60   26.50
   9   3   1   33.60   24.90
   0   4  -1  112.39   10.70
   0   4   1   93.79   12.40
   0   4  -1   97.39   13.30
   1   4  -1  964.10   32.80
   1   4  -1 1002.00   28.30
   1   4   1 1004.20   26.90
   1   4   1 1064.39   32.00
   2   4  -1 1210.68   37.50
   2   4  -1 1159.38   30.90
   2   4   1 1165.08   36.10
   2   4   1 1182.38   28.30
   3   4  -1   98.19   13.60
  -3   4   1   93.89   13.00
  -3  -4  -1   69.59    4.10
  -3   4  -1   80.89   13.40
   3   4   1   75.29   11.30
  -4   4   1 2151.98   63.49
   4   4  -1 2129.49   62.89
  -4  -4  -1 1975.80   57.09
  -4   4  -1 2210.58   64.39
  -4  -4   1 2125.99   59.59
   4   4   1 2186.58   62.29
  -5   4   1  243.98   23.60
  -5  -4  -1  243.08   20.20
   5   4  -1  305.67   24.70
   5   4   1  275.97   23.40
  -5   4  -1  323.47   27.10
  -5  -4   1  269.07   20.60
   6   4  -1  302.97   28.70
  -6   4   1  216.08   25.40
  -6  -4  -1  200.88   20.40
  -6   4  -1  164.48   23.50
   6   4   1  237.68   26.00
  -6  -4   1  280.27   25.00
  -7   4   1  230.68   30.10
  -7  -4  -1  259.27   26.30
   7   4  -1  280.47   30.90
   7   4   1  283.47   30.50
  -7  -4   1  238.38   26.60
  -7   4  -1  270.77   31.70
   8   4  -1  155.98   27.40
  -8   4   1  177.58   30.30
  -8  -4  -1  143.19   24.50
   8  -4  -1  162.48   29.60
  -8   4  -1  178.18   30.80
  -8  -4   1  176.28   27.50
   8   4   1  180.88   29.80
  -9  -4  -1   28.90   20.10
  -9   4   1   16.50   24.90
   9   4  -1   -0.70   22.70
   9  -4   1   46.60   25.10
  -9   4  -1   36.30   26.60
   9  -4  -1  -10.10   22.00
   9   4   1  -19.70   22.30
  -9  -4   1   25.40   21.20
   0   5  -1 1267.77   41.30
   0   5   1 1246.18   40.60
   0   5  -1 1278.57   37.60
   1   5  -1   20.50   10.40
   1   5  -1    9.60    6.20
  -1   5   1   16.60    9.00
   1   5   1   30.30    9.90
   1   5   1   21.30    6.20
   2   5  -1  177.28   10.60
   2   5  -1  201.08   16.90
  -2   5   1  219.18   17.00
   2   5   1  161.58   15.10
   2   5   1  189.88    8.80
  -2   5  -1  187.68   16.30
  -3   5   1  736.33   30.20
   3   5  -1  738.43   22.40
   3   5  -1  768.72   31.60
  -3   5  -1  811.82   33.00
   3   5   1  750.12   30.40
   4   5  -1  573.14   29.20
  -4  -5  -1  544.45   23.50
  -4   5   1  551.34   28.90
  -4  -5   1  557.44   24.60
  -4   5  -1  524.15   28.90
   4   5   1  527.85   27.60
   5   5  -1    2.50   12.00
  -5   5   1    7.00   14.50
  -5  -5  -1    0.90    9.80
  -5   5  -1   22.20   15.20
  -5  -5   1   10.90   10.60
   5   5   1   19.00   12.50
   6   5  -1  332.97   29.40
  -6   5   1  336.07   31.60
  -6  -5  -1  318.27   25.20
   6   5   1  307.37   28.20
  -6   5  -1  321.37   29.90
  -6  -5   1  330.37   26.80
  -7   5   1   11.20   20.20
   7   5  -1   35.10   19.80
  -7  -5  -1  -10.30   14.00
  -7   5  -1  -18.50   17.20
  -7  -5   1   21.80   16.50
   7   5   1    8.70   17.20
  -8  -5  -1  139.79   24.20
  -8   5   1  169.78   30.60
   8   5  -1  106.19   26.50
  -8  -5   1  106.09   23.80
  -8   5  -1  115.19   27.50
   8   5   1  129.09   27.50
   0   6  -1 1051.79   35.40
   0   6   1 1112.59   38.40
   0   6  -1 1094.59   39.40
   1   6  -1    3.10    7.20
  -1   6   1   11.00   10.80
   1   6  -1    5.90   11.00
   1   6   1   12.30    6.80
  -1   6  -1    9.70    9.60
  -1   6  -1   11.70   11.80
   1   6   1   16.40   10.80
   2   6  -1  450.25   24.10
  -2   6   1  427.36   23.20
   2   6  -1  446.56   17.50
   2   6   1  375.96   15.00
  -2   6  -1  392.46   23.20
   2   6   1  377.06   22.80
   3   6  -1   35.90    6.40
   3   6  -1   21.00   12.00
  -3   6   1   49.10   13.30
   3   6   1   20.70   11.10
  -3   6  -1   14.30   11.90
  -4   6   1  229.48   23.00
  -4  -6  -1  193.88   16.80
   4   6  -1  261.27   24.50
   4   6   1  242.38   22.10
  -4   6  -1  212.88   21.80
  -5  -6  -1  200.58   17.70
   5   6  -1  179.88   22.10
  -5   6   1  190.68   22.60
  -5  -6   1  184.38   19.00
  -5   6  -1  178.48   23.30
   5   6   1  186.98   22.90
  -6  -6  -1  154.98   19.30
  -6   6   1  146.39   24.50
   6   6  -1  183.88   26.10
  -6  -6   1  121.19   18.60
   6   6   1  142.29   22.20
  -6   6  -1  158.38   26.40
  -7   6   1   44.40   23.10
   7   6  -1   27.80   20.70
  -7  -6  -1    7.00   15.80
  -7  -6   1   25.70   16.80
   7   6   1   15.10   19.10
  -7   6  -1   19.60   20.50
  -8   6   1  118.29   30.10
  -8  -6  -1   74.49   21.40
   8   6  -1   66.49   25.20
  -8  -6   1   70.09   22.20
  -8   6  -1   57.89   28.20
   8   6   1   72.39   23.90
   0   7  -1  379.36   22.10
   0   7  -1  390.66   25.80
   0   7   1  393.26   21.40
   0   7   1  383.46   24.60
   1   7  -1  145.09   17.90
  -1   7   1  175.58   20.20
   1   7  -1  155.18   14.40
  -1   7   1  187.38   16.10
   1   7   1  198.18   20.60
  -1   7  -1  154.48   19.60
   1   7   1  162.18   13.80
   2   7  -1 1762.42   47.80
   2   7  -1 1603.24   55.69
  -2   7   1 1795.12   53.09
   2   7   1 1713.03   45.30
  -2   7  -1 1660.63   53.09
   2   7   1 1760.32   56.09
   3   7  -1  496.35   30.00
   3   7  -1  457.85   18.00
  -3   7   1  488.75   28.70
   3   7   1  491.55   27.50
  -3   7  -1  492.55   29.70
   4   7  -1  903.41   40.80
  -4   7   1  774.32   37.60
  -4  -7  -1  805.32   30.30
   4   7   1  850.71   38.50
  -4   7  -1  845.12   39.10
   5   7  -1   46.80   16.70
  -5  -7  -1   83.89   13.70
  -5   7   1   37.90   17.30
  -5  -7   1   70.49   14.30
  -5   7  -1   67.99   20.30
   5   7   1   70.49   19.40
  -6  -7  -1  271.07   24.20
  -6   7   1  308.27   32.30
   6   7  -1  358.46   30.80
   6   7   1  284.77   29.90
  -6   7  -1  302.57   33.00
  -6  -7   1  288.77   25.70
   7   7  -1   81.89   24.30
  -7   7   1   71.29   25.50
  -7   7  -1   47.10   24.50
  -7  -7   1   92.89   21.20
   7   7   1   77.29   23.00
  -8   7   1  223.28   35.50
   8   7  -1  272.87   34.20
  -8   7  -1  244.48   37.00
  -8  -7   1  284.37   31.20
   0   8  -1  391.46   24.30
   0   8   1  417.36   23.60
   0   8  -1  385.86   26.20
   0   8   1  414.96   27.10
   1   8  -1  759.92   37.50
   1   8  -1  789.82   30.70
   1   8   1  756.82   35.70
   1   8   1  798.62   29.60
  -1   8  -1  753.12   34.80
   2   8  -1  358.46   26.90
  -2   8   1  348.07   24.10
   2   8  -1  359.56   19.60
   2   8   1  360.26   18.10
  -2   8  -1  358.96   25.60
   2   8   1  378.06   27.80
  -3   8   1   72.89   16.60
   3   8  -1   98.59   18.70
  -3   8  -1  142.99   20.10
   3   8   1   65.19   17.40
   4   8  -1   87.29   20.40
  -4   8   1   84.49   19.60
  -4   8  -1   99.49   19.70
   4   8   1   90.59   20.00
   5   8  -1  106.09   23.20
  -5   8   1   65.59   20.60
  -5   8  -1   85.89   21.50
  -5  -8   1   72.39   15.50
   5   8   1   90.39   21.70
  -6   8   1  307.37   33.50
   6   8  -1  319.87   33.40
  -6  -8   1  379.76   28.40
  -6   8  -1  261.67   32.70
   6   8   1  366.56   34.00
   7   8  -1  191.18   30.70
  -7   8   1  155.18   31.10
  -7  -8   1  193.28   37.30
  -7   8  -1  157.08   31.90
   7   8   1  196.58   30.20
   8   8  -1   29.70   25.10
  -8   8   1   11.60   28.10
   8   8   1   17.80   21.90
  -8   8  -1   20.70   29.40
   0   9  -1  167.38   22.80
   0   9   1  143.49   18.00
   0   9  -1  164.68   19.30
   0   9   1  139.19   19.30
   1   9  -1  182.38   18.10
   1   9  -1  130.49   20.20
   1   9   1  143.69   20.40
   1   9   1  153.38   16.40
  -1   9  -1  150.68   20.10
  -2   9   1  251.57   22.80
   2   9  -1  251.67   18.90
   2   9  -1  252.67   28.10
  -2   9  -1  180.78   23.20
   2   9   1  271.17   28.30
   3   9  -1   68.89   20.70
  -3   9   1   38.40   15.80
   3   9   1   35.90   17.80
  -3   9  -1   38.20   17.50
   4   9  -1  218.98   29.90
  -4   9   1  224.38   26.10
  -4   9  -1  220.08   26.80
   4   9   1  162.88   24.30
  -5   9   1   30.50   20.40
   5   9  -1   23.10   19.80
  -5   9  -1   38.60   21.10
   5   9   1   13.00   18.00
  -5  -9   1   17.90   15.10
   6   9  -1  116.69   27.20
  -6   9   1   80.09   25.40
   6   9   1  160.08   28.60
  -6   9  -1  107.19   25.90
   7   9  -1    4.00   21.00
  -7   9   1  -13.40   23.50
   7   9   1   27.60   23.50
  -7   9  -1   18.00   26.40
   0  10  -1  232.48   23.20
   0  10  -1  229.18   25.70
   0  10   1  243.48   27.90
   0  10   1  243.58   23.40
   1  10  -1  337.57   25.30
   1  10  -1  366.26   32.00
  -1  10   1  355.26   29.70
   1  10   1  331.47   30.20
   1  10   1  320.87   23.60
  -1  10  -1  396.76   30.60
   2  10  -1   43.10   19.30
  -2  10  -1   54.99   18.50
   2  10   1   43.70   18.40
   3  10  -1   39.60   19.80
  -3  10   1   35.40   16.70
  -3  10  -1   23.40   17.00
   3  10   1   23.90   18.30
  -3  10  -1   31.70   17.10
   4  10  -1   77.19   24.10
  -4  10   1   43.00   19.40
  -4  10  -1   40.20   20.20
   4  10   1   54.89   21.90
  -5  10   1  180.98   27.40
   5  10  -1  220.88   32.10
   5  10   1  210.28   31.30
  -5  10  -1  195.18   27.90
  -6  10   1   29.20   24.10
   6  10  -1   64.49   25.70
   6  10   1   42.90   23.60
  -6  10  -1   42.10   25.90
  -7  10   1   72.09   29.30
   7  10  -1   39.80   25.60
  -7  10  -1   37.80   23.30
  -7  10  -1   23.50   28.50
   7  10   1   85.89   28.70
   0  11   1  393.96   28.60
   0  11   1  381.46   33.20
   0  11  -1  411.76   35.00
   0  11  -1  427.46   31.10
   1  11  -1  405.86   35.50
   1  11  -1  430.66   28.60
  -1  11   1  432.76   34.40
  -1  11  -1  430.96   34.20
   1  11   1  412.86   34.90
   2  11  -1   14.50   19.40
  -2  11   1   20.60   17.20
  -2  11  -1  -11.00   18.30
   2  11   1   25.80   20.50
  -3  11   1   86.89   22.60
   3  11  -1  115.19   26.90
   3  11   1  108.39   25.60
  -3  11  -1  108.59   24.40
   4  11  -1  336.67   39.60
  -4  11   1  259.47   29.50
   4  11   1  330.47   37.60
  -4  11  -1  275.97   31.40
  -4  11  -1  242.38   32.40
  -5  11   1  286.67   32.60
   5  11  -1  419.66   43.30
  -5  11  -1  347.27   36.50
   5  11   1  391.46   42.30
  -6  11   1   70.29   26.10
   6  11  -1   65.29   26.70
   6  11   1   48.10   25.20
  -6  11  -1   41.00   26.70
  -6  11  -1   46.00   25.40
   0  12   1   -6.80   16.60
   0  12  -1   -7.90   17.20
   0  12   1    3.20   14.80
   0  12  -1    6.50   15.50
   1  12  -1   32.70   19.80
  -1  12   1   45.50   19.80
   1  12   1   60.49   21.40
  -1  12  -1   59.29   20.00
   2  12  -1   53.69   23.00
  -2  12   1   60.49   22.30
  -2  12  -1   98.09   24.40
   2  12   1   71.09   25.30
  -3  12   1   42.10   22.00
   3  12  -1   31.30   22.30
  -3  12  -1    1.20   21.70
   3  12   1   29.00   23.30
   4  12  -1  221.08   33.30
  -4  12   1  166.38   28.20
   4  12   1  292.27   36.20
  -4  12  -1  148.29   29.00
  -5  12   1  123.49   30.50
  -5  12   1  148.99   29.00
   5  12  -1  138.19   32.50
  -5  12  -1   97.79   26.70
   5  12   1  186.58   33.50
   1  13  -1   -2.00   21.60
  -1  13   1   16.20   18.40
  -1  13  -1   -3.70   18.30
   1  13   1   27.30   20.90
   2  13  -1  282.57   35.80
  -2  13   1  215.08   31.00
  -2  13  -1  232.88   32.20
   2  13   1  327.87   38.60
   3  13  -1  -23.90   22.00
  -3  13   1  -18.30   21.70
   3  13   1  -25.20   21.10
  -3  13  -1  -26.00   20.60
  -4  13   1   63.59   26.70
   4  13  -1  163.08   34.60
  -4  13  -1   55.49   26.20
   4  13   1   79.59   28.00
   1  14  -1   -2.60   21.60
   1  14   1   -8.70   21.50
   2  14  -1  135.19   30.50
  -2  14   1  109.39   27.40
  -2  14  -1  138.49   28.80
   2  14   1  118.39   28.70
   3  14  -1  165.78   33.40
  -3  14   1  114.39   29.20
   3  14   1  176.98   33.00
  -3  14  -1   99.19   29.30
   0   0  -2    2.60    2.40
   0   0   2    0.80    1.60
   1   0  -2  117.19    7.30
   1   0  -2  124.89    7.60
   2   0  -2  976.30   28.60
   3   0  -2 1041.20   32.80
  -4   0   2  527.75   24.00
  -4   0  -2  506.35   23.50
   4   0  -2  536.15   25.10
   5   0  -2  136.89   17.20
  -5   0   2  153.78   17.10
  -5   0  -2  158.98   16.50
   6   0  -2   57.49   17.10
  -6   0   2   52.69   17.00
  -6   0  -2   65.99   15.80
   6   0   2   62.39   16.70
   7   0  -2    2.40   17.50
  -7   0  -2   10.40   15.10
   7   0   2   -4.00   16.50
  -7   0   2    1.20   17.00
  -8   0   2   64.69   22.70
  -8   0  -2   95.99   23.50
   8   0   2   47.90   23.50
   8   0  -2   56.89   24.40
  -9   0  -2  287.17   35.20
   9   0  -2  302.27   37.10
   9   0   2  280.27   35.80
  -9   0   2  327.77   37.50
   0  -1   2   39.50    5.70
   0   1  -2   36.50    4.70
   0   1  -2   49.99    5.50
   0   1   2   43.90    3.40
   0   1   2   40.80    3.70
   1   1  -2  171.88    8.70
   1   1  -2  161.08    9.60
  -1  -1  -2  183.58    5.60
   2   1  -2  330.57   14.80
   3   1  -2  388.76   19.10
  -4  -1  -2  706.63   27.30
   4   1  -2  782.12   29.80
  -4   1   2  708.73   29.60
  -4  -1   2  701.73   28.10
  -4   1  -2  720.93   28.90
   5   1  -2   92.29   14.90
  -5  -1  -2  138.29   16.40
  -5   1   2  101.89   15.50
  -5   1  -2  126.29   16.80
   5   1   2  118.49   16.30
  -5  -1   2  135.99   17.20
   6   1  -2   38.60   15.90
  -6   1   2   74.69   17.10
  -6  -1  -2   67.49   15.90
  -6  -1   2   43.50   15.70
  -6   1  -2   49.50   16.40
   6  -1  -2   37.70   16.40
   6   1   2   54.29   17.00
   7   1  -2   44.00   17.80
  -7   1   2   14.80   17.60
  -7  -1  -2    8.00   15.00
   7  -1   2   -3.80   17.00
   7   1   2  -18.60   17.00
   7  -1  -2   10.80   17.40
  -7  -1   2  -16.40   14.80
  -7   1  -2  -12.80   16.00
   8   1  -2  182.68   28.70
  -8  -1  -2  164.48   25.60
  -8   1   2  227.08   29.50
   8  -1   2  214.28   31.10
  -8  -1   2  153.58   26.20
   8  -1  -2  189.88   29.30
  -8   1  -2  174.68   28.70
   8   1   2  212.88   29.80
  -9   1   2   43.60   24.90
   9  -1   2   24.60   25.70
   9   1  -2   76.79   27.80
  -9  -1  -2   23.40   23.60
   9  -1  -2   46.90   25.20
  -9  -1   2   50.79   23.60
   9   1   2   82.79   27.10
  -9   1  -2   -7.00   23.20
   0   2   2  524.45   17.10
   0   2  -2  533.25   19.30
   0   2  -2  570.24   18.00
   0  -2  -2  581.74   16.30
   1   2  -2  372.36   15.30
  -1  -2  -2  401.56   12.90
   1   2  -2  401.36   13.70
   1   2   2  398.16   13.70
   2   2  -2 1767.62   43.40
   2   2  -2 1745.83   46.40
   2   2   2 1711.63   44.80
  -3   2   2   25.00    9.10
   3   2  -2   26.30    8.30
  -3   2  -2   27.60   10.00
   3   2   2   35.50    8.70
  -4  -2  -2 1412.26   42.40
  -4   2   2 1414.16   45.90
   4   2  -2 1458.15   46.30
  -4   2  -2 1457.15   45.60
   4   2   2 1449.55   44.80
  -4  -2   2 1425.76   44.30
   5   2  -2  372.16   25.30
  -5   2   2  371.76   24.60
  -5  -2  -2  370.66   23.00
  -5  -2   2  389.36   24.20
  -5   2  -2  410.46   25.00
   5   2   2  407.26   25.30
   6   2  -2  456.75   31.30
  -6  -2  -2  402.76   27.50
  -6   2   2  410.56   28.70
   6   2   2  417.16   29.20
  -6   2  -2  395.26   30.60
  -6  -2   2  401.86   29.00
  -7  -2  -2  232.88   24.60
   7   2  -2  233.58   28.40
  -7   2   2  162.88   24.50
  -7  -2   2  152.98   23.00
   7   2   2  204.48   25.90
  -7   2  -2  227.38   28.00
   7  -2  -2  221.38   25.90
   8   2  -2   98.59   24.70
  -8   2   2  102.79   24.60
   8  -2   2  158.18   28.60
  -8  -2  -2  167.88   24.70
   8   2   2  177.58   29.00
  -8   2  -2   93.29   26.50
   8  -2  -2  171.38   29.80
  -8  -2   2  115.99   26.00
   9   2  -2   -5.10   22.30
  -9  -2  -2    9.20   21.80
  -9   2   2  -34.70   23.40
   9  -2   2    6.20   23.80
  -9   2  -2   25.20   24.90
   9   2   2  -31.00   20.50
  -9  -2   2   -5.60   20.90
   9  -2  -2  -18.10   22.70
   0   3  -2 5014.80  117.39
   0   3   2 4785.52  114.49
   0   3  -2 5069.19  114.29
   1   3  -2  134.39   12.50
   1   3  -2  104.79    8.90
   1   3   2  112.79    9.50
   2   3  -2 1432.66   37.10
   2   3  -2 1475.65   41.90
   2   3   2 1413.06   39.40
   3   3  -2  783.42   29.00
  -3   3   2  766.32   29.50
  -3  -3  -2  776.82   19.20
   3   3   2  844.22   28.50
  -3   3  -2  801.52   29.70
   4   3  -2  127.59   15.30
  -4   3   2  141.79   15.90
  -4  -3  -2  103.19   11.80
  -4  -3   2  137.89   14.50
  -4   3  -2  125.79   15.50
   4   3   2  147.29   15.80
   5   3  -2  264.47   23.30
  -5   3   2  262.17   23.80
  -5  -3  -2  236.38   19.00
  -5  -3   2  245.58   20.60
   5   3   2  262.27   22.30
  -5   3  -2  276.27   24.40
  -6  -3  -2  440.96   27.70
   6   3  -2  380.16   30.00
  -6   3   2  414.06   31.00
   6   3   2  382.96   27.10
  -6   3  -2  394.66   31.70
  -6  -3   2  375.96   26.50
  -7  -3  -2  150.48   21.50
  -7   3   2  100.19   21.20
   7   3  -2   83.69   21.00
  -7  -3   2  155.58   23.80
   7  -3  -2  142.39   24.70
   7   3   2  117.09   22.60
  -7   3  -2  120.09   23.00
  -8   3   2  247.78   33.10
  -8  -3  -2  321.47   30.10
   8   3  -2  275.07   33.00
   8   3   2  269.47   31.30
   8  -3  -2  255.47   32.50
  -8   3  -2  260.37   31.90
  -8  -3   2  277.37   32.60
   9   3  -2   66.99   26.20
  -9   3   2   52.89   29.90
  -9  -3  -2   58.99   24.40
   9  -3   2   76.89   26.60
  -9  -3   2  112.29   27.40
   9  -3  -2   72.79   26.90
   9   3   2  117.89   28.00
  -9   3  -2  112.09   28.40
   0   4   2    6.10    7.80
   0   4  -2   22.40    9.40
   0   4  -2    3.00    6.60
   1   4  -2 1206.18   37.90
   1   4  -2 1172.88   33.20
   1   4   2 1186.28   30.30
   1   4   2 1215.98   35.00
   2   4  -2  992.00   28.10
   2   4  -2 1013.20   33.40
   2   4   2  987.10   31.60
  -3   4   2 2592.34   69.39
   3   4  -2 2598.74   62.99
   3   4  -2 2554.84   69.99
  -3   4  -2 2619.94   70.59
   3   4   2 2521.45   67.99
  -4   4   2  208.78   19.90
   4   4  -2  206.78   18.40
  -4  -4  -2  191.98   15.10
  -4   4  -2  206.98   20.00
  -4  -4   2  183.58   16.30
   4   4   2  200.28   18.10
   5   4  -2   26.20   14.50
  -5   4   2   30.50   15.20
  -5  -4  -2   26.80   10.50
  -5   4  -2   13.80   12.80
  -5  -4   2   16.70   11.30
   5   4   2   29.30   13.40
   6   4  -2  -12.60   14.20
  -6  -4  -2   -6.70   11.50
  -6   4   2   -2.10   15.60
  -6   4  -2   12.60   16.00
   6   4   2   -2.10   12.70
  -6  -4   2   -9.00   12.00
  -7   4   2  144.49   25.80
  -7  -4  -2  151.88   21.30
   7   4  -2  142.79   23.30
  -7   4  -2  164.48   26.00
   7   4   2  152.78   25.10
  -7  -4   2  153.38   22.30
  -8   4   2   51.59   26.30
  -8  -4  -2   37.00   18.60
   8   4  -2   67.69   24.50
  -8   4  -2   52.89   24.60
   8   4   2   70.59   24.20
   8  -4  -2   54.79   24.10
  -8  -4   2   54.19   22.90
  -9   4   2  119.69   31.90
   9  -4   2  159.88   32.00
  -9  -4  -2  191.98   27.80
   9   4  -2  107.89   28.20
  -9  -4   2  124.89   28.10
   9  -4  -2  150.28   32.30
   9   4   2  136.29   30.30
  -9   4  -2  104.59   29.80
   0   5   2 1584.24   46.90
   0   5  -2 1583.44   48.80
   0   5  -2 1575.74   45.00
   1   5  -2  448.26   18.90
   1   5  -2  475.95   23.50
   1   5   2  455.35   21.40
   1   5   2  480.15   16.70
  -2   5   2  821.82   30.10
   2   5  -2  836.82   25.60
   2   5  -2  811.02   31.90
   2   5   2  811.92   20.60
  -2   5  -2  808.02   30.50
   2   5   2  776.62   29.00
   3   5  -2   74.39    8.40
   3   5  -2  109.89   14.90
  -3   5   2   91.09   13.60
  -3   5  -2   91.79   15.20
   3   5   2   73.89   12.40
  -4  -5  -2  259.87   16.70
  -4   5   2  292.07   24.00
   4   5  -2  281.17   23.10
   4   5   2  294.17   21.40
  -4   5  -2  316.47   25.30
  -5  -5  -2  162.98   16.20
   5   5  -2  153.98   21.50
  -5   5   2  122.39   19.40
  -5  -5   2  149.49   17.30
  -5   5  -2  128.39   21.30
   5   5   2  163.58   20.50
  -6  -5  -2  292.37   23.80
   6   5  -2  353.86   32.00
  -6   5   2  273.97   30.00
   6   5   2  293.27   27.30
  -6  -5   2  337.27   27.20
  -6   5  -2  301.67   30.60
   7   5  -2  372.36   34.30
  -7   5   2  285.37   32.60
  -7  -5  -2  310.87   27.50
  -7   5  -2  317.07   32.50
   7   5   2  362.16   33.30
  -7  -5   2  338.27   30.00
  -8   5   2  104.09   27.60
  -8  -5  -2  154.18   23.70
   8   5  -2   82.29   25.10
  -8   5  -2  156.68   31.40
   8  -5  -2  141.39   27.40
   8   5   2  178.78   28.40
  -8  -5   2  100.29   24.40
   0   6   2 3675.23   94.49
   0   6  -2 3702.03   92.29
   0   6  -2 3579.74   96.29
   1   6  -2 1048.90   40.00
  -1   6   2 1086.19   39.30
   1   6  -2 1133.49   34.60
   1   6   2 1167.88   39.10
  -1   6  -2 1085.09   40.60
  -1   6  -2 1075.39   37.90
   1   6   2 1122.89   32.30
   2   6  -2  641.34   30.30
  -2   6   2  598.44   26.40
   2   6  -2  615.24   22.70
  -2   6  -2  590.94   27.10
   2   6   2  596.34   27.10
   2   6   2  602.54   18.30
   3   6  -2   20.20    6.60
  -3   6   2   23.10   12.30
   3   6  -2   30.60   12.40
   3   6   2   28.20   11.10
  -3   6  -2   47.40   14.00
  -4   6   2  634.94   32.30
  -4  -6  -2  567.24   24.00
   4   6  -2  621.34   31.60
  -4   6  -2  600.74   33.70
   4   6   2  590.84   30.20
   5   6  -2  134.19   21.80
  -5  -6  -2  143.79   15.40
  -5   6   2   92.69   18.30
  -5  -6   2  134.09   18.00
  -5   6  -2  116.99   20.60
   5   6   2  112.69   18.50
  -6  -6  -2  794.72   35.60
  -6   6   2  877.31   43.90
   6   6  -2  794.72   42.10
  -6   6  -2  868.81   47.10
  -6  -6   2  798.72   38.60
   6   6   2  828.22   40.40
   7   6  -2  219.58   30.30
  -7   6   2  126.79   25.00
  -7  -6  -2  167.28   21.80
   7   6   2  151.88   24.80
  -7   6  -2  171.28   29.60
  -7  -6   2  203.98   25.70
  -8   6   2   65.59   27.10
   8   6  -2  124.19   28.80
   8   6   2  141.99   27.40
  -8  -6   2  145.19   26.80
  -8   6  -2  145.09   30.30
   0   7   2  133.59   17.40
   0   7  -2  126.59   15.10
   0   7  -2  101.29   16.40
  -1   7   2  161.98   18.50
  -1   7   2  173.38   15.30
   1   7  -2  182.58   19.80
   1   7  -2  166.28   15.30
  -1   7  -2  185.78   19.00
   1   7   2  200.08   18.00
  -1   7  -2  179.68   20.40
   1   7   2  145.79   13.50
   2   7  -2  269.57   22.70
  -2   7   2  253.07   20.30
   2   7  -2  246.58   16.70
  -2   7  -2  262.97   20.70
   2   7   2  265.97   13.10
   2   7   2  285.27   21.90
  -3   7   2  134.39   17.60
   3   7  -2  153.98   20.80
   3   7  -2  143.39   12.10
   3   7   2  104.69   15.90
  -3   7  -2  138.59   19.10
  -4   7   2  754.42   36.30
  -4  -7  -2  731.13   28.30
   4   7  -2  778.82   37.60
   4   7   2  796.92   36.50
  -4   7  -2  740.33   38.00
  -5   7   2  207.68   24.60
   5   7  -2  219.38   25.70
  -5  -7  -2  225.38   19.00
   5   7   2  265.87   26.80
  -5   7  -2  217.08   27.50
  -5  -7   2  181.98   20.10
   6   7  -2  108.69   23.40
  -6   7   2  128.49   24.60
   6   7   2   87.19   20.90
  -6  -7   2  118.39   19.30
  -6   7  -2   91.69   25.10
   7   7  -2   30.30   22.50
  -7   7   2   46.80   24.90
  -7   7  -2   42.10   24.90
   7   7   2   42.20   21.70
  -7  -7   2   48.30   19.10
  -8   7   2   52.59   29.50
   8   7  -2   25.00   23.30
  -8   7  -2   66.19   29.90
   8   7   2   55.89   23.30
  -8  -7   2   20.50   20.50
   0   8  -2  109.99   19.20
   0   8  -2   78.59   14.40
   0   8   2   86.19   16.00
   0   8   2  119.69   15.40
   1   8  -2  652.73   34.50
   1   8  -2  697.23   29.70
   1   8   2  679.43   27.30
  -1   8  -2  742.13   34.80
   1   8   2  760.02   35.60
  -2   8   2  257.27   20.90
   2   8  -2  174.98   16.70
   2   8  -2  197.18   23.00
   2   8   2  194.68   22.40
  -2   8  -2  225.98   23.90
   2   8   2  222.08   14.10
  -2   8  -2  246.58   23.20
   3   8  -2  671.43   37.70
  -3   8   2  656.53   33.20
   3   8   2  721.03   36.30
  -3   8  -2  658.73   35.70
   4   8  -2  266.67   29.70
  -4   8   2  289.87   26.70
  -4   8  -2  248.38   27.20
   4   8   2  290.97   28.60
  -5   8   2  259.87   27.60
   5   8  -2  242.98   30.10
  -5  -8   2  271.17   23.40
   5   8   2  361.16   32.40
  -5   8  -2  209.68   27.50
   6   8  -2   -2.40   18.40
  -6   8   2   -2.00   19.80
  -6  -8   2   -3.40   13.60
   6   8   2   32.00   19.10
  -6   8  -2   -1.50   22.00
  -7   8   2  213.58   33.10
   7   8  -2  162.28   30.10
  -7  -8   2  198.48   26.10
  -7   8  -2  186.38   32.50
   7   8   2  229.68   32.10
   8   8  -2   25.80   24.90
  -8   8   2    4.90   28.80
  -8   8  -2   14.00   28.00
  -8   8  -2   27.70   23.20
   8   8   2    0.10   21.90
   0   9  -2    1.80   11.90
   0   9  -2   16.80   14.80
   0   9   2    3.80   11.70
   0   9   2   26.60   13.80
   1   9  -2  256.47   22.00
   1   9  -2  328.97   31.00
  -1   9  -2  292.27   25.70
   1   9   2  284.77   26.50
   1   9   2  297.97   20.20
  -2   9   2  351.46   25.60
   2   9  -2  327.07   21.90
   2   9  -2  336.47   32.20
   2   9   2  331.57   28.20
  -2   9  -2  359.86   29.70
  -3   9   2  740.23   36.70
   3   9  -2  769.72   43.40
   3   9   2  713.03   39.60
  -3   9  -2  748.23   37.60
  -3   9  -2  789.32   42.30
   4   9  -2  156.48   27.70
  -4   9   2  106.79   20.50
  -4   9  -2  139.99   23.30
   4   9   2  172.98   25.20
  -5   9   2  494.15   38.00
   5   9  -2  518.35   40.00
  -5   9  -2  451.25   39.00
  -5  -9   2  459.15   29.40
   5   9   2  393.26   35.40
   6   9  -2  146.79   28.90
  -6   9   2  108.29   25.30
  -6  -9   2  140.89   22.50
  -6   9  -2  112.79   28.30
   6   9   2  130.49   25.40
  -7   9   2   19.80   25.90
   7   9  -2   -6.80   21.00
   7   9   2   51.89   23.90
  -7   9  -2   19.30   24.80
  -7   9  -2   51.09   24.80
   0  10  -2   97.19   18.60
   0  10   2   65.99   15.80
   0  10   2  109.29   21.30
   0  10  -2  114.09   22.20
   1  10  -2  347.77   30.20
   1  10  -2  328.77   25.60
  -1  10   2  401.16   30.00
  -1  10  -2  375.86   31.50
   1  10   2  390.66   24.20
   1  10   2  342.17   30.60
   2  10  -2  598.84   40.20
   2  10   2  452.45   35.30
  -2  10  -2  549.95   36.90
  -3  10   2   21.60   14.90
   3  10  -2   18.20   20.10
  -3  10  -2   30.30   19.00
   3  10   2   22.30   18.40
  -4  10   2   12.60   17.20
   4  10  -2    4.60   21.00
  -4  10  -2   48.60   21.00
   4  10   2  -11.60   17.20
  -4  10  -2   25.30   19.20
  -5  10   2   59.49   21.50
   5  10  -2  113.49   28.30
  -5  10  -2   70.69   24.90
   5  10   2  101.29   25.00
  -5  10  -2   79.09   23.60
   6  10  -2  153.18   30.30
  -6  10   2  188.68   31.00
  -6  10  -2  157.38   30.60
  -6  10  -2  230.88   34.30
   6  10   2  200.48   31.50
   7  10  -2   70.09   28.30
  -7  10   2   75.19   28.90
  -7  10  -2  137.09   32.00
   7  10   2   67.69   27.00
   0  11   2   93.39   21.40
   0  11  -2   87.89   19.50
   0  11  -2  115.19   24.00
   0  11   2   88.89   18.20
   1  11  -2   91.79   17.70
  -1  11   2   76.99   20.40
   1  11  -2   85.09   23.40
   1  11   2  105.49   22.50
  -1  11  -2  109.19   21.40
   2  11  -2  433.26   38.10
  -2  11   2  358.96   34.10
   2  11   2  390.66   35.40
  -2  11  -2  378.06   34.60
   3  11  -2  279.47   35.30
  -3  11  -2  244.38   31.70
   3  11   2  345.77   36.20
  -4  11   2  143.49   24.40
   4  11  -2  124.99   28.80
  -4  11  -2  157.38   27.70
   4  11   2  111.59   25.10
   5  11  -2   74.69   28.20
  -5  11   2   75.39   22.90
  -5  11  -2   76.19   25.50
   5  11   2   56.39   24.30
  -5  11  -2   45.70   21.40
  -6  11   2  213.48   32.40
   6  11  -2  188.18   34.10
   6  11   2  296.17   37.70
  -6  11  -2  229.38   34.70
   0  12  -2    2.40   19.20
   0  12   2   21.60   18.10
   0  12  -2   -1.20   15.50
  -1  12   2  342.77   32.20
   1  12  -2  503.35   39.80
  -1  12  -2  414.06   35.10
   1  12   2  462.55   37.00
  -2  12   2  400.96   35.60
   2  12  -2  354.36   38.90
  -2  12  -2  264.97   31.80
   2  12   2  430.96   40.00
  -3  12   2  606.84   44.40
   3  12  -2  621.24   47.30
  -3  12  -2  544.15   44.20
   3  12   2  573.54   44.00
  -4  12   2   30.50   23.60
   4  12  -2   89.39   28.50
  -4  12  -2   49.70   25.10
   4  12   2   97.79   26.10
   5  12  -2   54.49   25.80
  -5  12   2   84.79   25.00
   5  12   2   90.59   27.00
  -5  12  -2   79.79   26.80
  -1  13   2  155.78   25.30
   1  13  -2  184.68   32.30
   1  13   2  188.68   30.20
  -1  13  -2  166.18   27.30
  -2  13   2    1.10   20.40
   2  13  -2    8.40   22.20
   2  13   2   16.40   22.60
  -2  13  -2   33.30   22.50
  -3  13   2   68.19   25.40
   3  13  -2   99.19   30.20
   3  13   2  104.19   28.60
  -3  13  -2   91.29   27.00
   4  13  -2   -2.00   23.10
  -4  13   2   24.90   23.10
  -4  13  -2   17.80   23.80
   4  13   2   78.39   28.60
   1  14  -2   19.10   22.00
  -1  14  -2  -11.70   31.10
   1  14   2   29.70   23.30
   2  14  -2   65.39   26.10
  -2  14   2   59.69   24.60
   2  14   2  129.59   28.90
  -2  14  -2   54.19   24.80
   3  14  -2   14.10   25.10
  -3  14   2  -11.40   22.80
  -3  14  -2   15.20   24.80
   3  14   2   15.50   24.20
   0   0   3    2.80    2.00
   0   0  -3   -0.50    3.70
  -1   0  -3  349.27   11.90
   1   0  -3  321.47   13.00
   1   0  -3  318.17   11.70
   2   0  -3 1273.67   35.20
   3   0  -3  216.08   15.00
  -4   0   3  213.48   16.80
  -4   0  -3  230.98   16.60
   4   0  -3  202.18   16.50
  -5   0  -3  105.29   15.20
  -5   0   3  108.69   16.70
   5   0  -3   77.09   14.20
  -6   0   3   72.69   18.40
   6   0  -3   81.19   18.50
  -6   0  -3   61.09   15.00
  -7   0  -3  371.26   31.20
   7   0   3  409.76   33.30
   7   0  -3  423.46   34.40
  -7   0   3  378.46   33.20
   8   0   3  105.09   23.40
  -8   0   3   98.19   23.90
  -8   0  -3   90.59   22.90
   8   0  -3   92.79   23.90
  -9   0   3   80.49   25.50
   9   0   3   85.59   27.70
   9   0  -3   91.79   27.80
  -9   0  -3   36.40   25.00
   0   1  -3  237.28   10.50
   0  -1  -3  251.87    9.20
   0   1  -3  247.68   10.30
   1   1  -3  121.29    8.50
  -1  -1  -3  132.09    5.70
   1   1  -3  106.69    8.70
  -1   1  -3  118.69    9.10
   1   1   3  102.29    5.50
   2   1  -3   33.80    6.80
   2   1  -3   31.20    7.60
   3   1  -3 2850.81   73.09
   4   1  -3    0.80    8.10
  -4  -1  -3    1.80    7.90
  -4   1   3   12.50   10.30
  -4   1  -3   27.10    9.90
  -4  -1   3   19.40    9.10
  -5   1   3  127.99   18.20
   5   1  -3  147.69   18.80
  -5  -1  -3  115.79   15.10
   5  -1  -3  135.19   18.20
  -5   1  -3  151.08   17.50
  -5  -1   3  142.49   17.40
   6   1  -3  164.38   22.70
  -6   1   3  177.48   22.80
  -6  -1  -3  156.18   19.50
  -6   1  -3  128.59   19.50
   6   1   3  166.38   21.40
   6  -1  -3  134.09   19.60
  -6  -1   3  133.89   20.60
   7   1  -3  233.18   28.70
  -7  -1  -3  183.58   22.40
  -7   1   3  199.78   26.30
   7   1   3  263.17   28.00
   7  -1  -3  244.68   29.50
  -7  -1   3  240.78   26.40
  -7   1  -3  288.87   29.10
   8   1  -3   87.09   25.50
   8  -1   3   79.99   24.50
  -8   1   3   30.20   20.00
  -8  -1  -3   27.70   19.80
  -8  -1   3   17.10   22.00
   8   1   3   30.30   20.60
   8  -1  -3   58.69   24.00
  -8   1  -3   26.50   22.20
   9  -1   3  152.38   32.30
  -9  -1  -3  135.39   28.30
  -9   1   3  208.28   33.30
   9   1  -3  158.38   30.20
  -9   1  -3  114.99   27.30
  -9  -1   3  169.88   32.20
   9  -1  -3  165.88   31.30
   9   1   3  143.59   30.10
   0   2  -3    5.00    6.20
   0   2  -3   -7.80    6.40
   0  -2  -3    8.00    3.30
   0   2   3    5.00    4.70
   1   2  -3  560.24   18.10
   1   2  -3  553.64   20.00
   1   2   3  554.54   13.60
  -1   2  -3  559.84   19.80
   1   2   3  547.15   16.20
   2   2  -3  966.40   30.00
   2   2  -3  943.21   27.50
  -2  -2  -3  968.10   21.80
   2   2   3  925.91   27.20
   3   2  -3  180.08   15.00
  -3   2   3  191.68   16.00
   3   2   3  208.38   13.80
  -3   2  -3  213.18   15.60
  -4  -2  -3  443.96   21.10
  -4   2   3  425.86   23.20
   4   2  -3  442.06   23.70
   4   2   3  476.85   22.70
  -4   2  -3  462.95   24.60
  -4  -2   3  450.75   22.80
  -5   2   3  468.75   28.50
  -5  -2  -3  507.35   25.30
   5   2  -3  543.05   29.20
  -5  -2   3  495.95   27.80
  -5   2  -3  438.86   26.70
   5   2   3  515.35   27.40
  -6   2   3   17.80   14.60
  -6  -2  -3   20.20   12.40
   6   2  -3   -6.60   14.00
   6   2   3   18.70   15.10
  -6  -2   3   15.00   13.40
  -6   2  -3  -12.30   12.60
   6  -2  -3   24.30   15.30
  -7   2   3  380.66   34.00
  -7  -2  -3  383.86   29.50
   7   2  -3  412.46   33.80
   7  -2  -3  272.07   29.30
  -7   2  -3  405.86   34.70
  -7  -2   3  407.86   33.20
   7   2   3  385.16   32.70
   8   2  -3   52.39   24.60
   8  -2   3   51.79   21.50
  -8   2   3   39.30   21.00
  -8  -2  -3   36.50   18.10
   8  -2  -3   39.00   23.10
  -8  -2   3   51.19   22.00
   8   2   3   63.99   23.40
  -8   2  -3   41.90   22.50
  -9  -2  -3   12.50   21.40
  -9   2   3   27.60   27.60
   9   2  -3   29.40   25.50
   9  -2   3   73.79   28.20
  -9  -2   3    9.40   23.20
   9  -2  -3   19.40   24.20
   9   2   3    7.10   23.20
  -9   2  -3   10.50   24.30
   0   3  -3   35.00   10.20
   0   3  -3   30.60    7.80
   0   3   3   24.80    6.90
   0  -3  -3   31.80    5.90
   1   3  -3 1555.84   40.20
   1   3  -3 1563.14   43.60
  -1  -3  -3 1543.95   37.90
   1   3   3 1553.94   39.40
  -1   3  -3 1488.35   42.40
   2   3  -3   90.19   11.10
   2   3  -3   98.59    9.20
   2   3   3   91.49    9.20
   3   3  -3  361.66   20.10
  -3   3   3  321.07   18.50
   3   3  -3  348.37   15.70
   3   3   3  343.77   17.60
  -3   3  -3  347.27   19.60
   4   3  -3   65.39   13.40
  -4   3   3   76.79   14.10
  -4  -3  -3   55.69    9.60
  -4  -3   3   50.59   11.70
   4   3   3   56.49   11.50
  -4   3  -3   89.29   14.60
  -5   3   3  470.05   28.00
  -5  -3  -3  449.26   24.30
   5   3  -3  525.55   30.00
  -5  -3   3  513.55   27.80
  -5   3  -3  541.05   30.70
   5   3   3  537.15   28.00
  -6   3   3   38.50   17.40
   6   3  -3   39.00   17.20
  -6  -3  -3   32.90   13.30
   6   3   3   27.30   15.40
  -6   3  -3   42.80   17.20
  -6  -3   3   37.40   15.00
  -7   3   3  177.28   25.60
   7   3  -3  144.59   25.40
  -7  -3  -3  144.59   20.70
   7  -3  -3  123.09   23.40
   7   3   3  144.89   22.50
  -7  -3   3  170.98   25.20
  -7   3  -3  125.09   22.60
   8   3  -3    8.50   21.30
  -8  -3  -3    5.00   15.70
  -8   3   3  -27.00   21.70
  -8  -3   3   -7.90   19.30
   8  -3  -3    1.20   20.50
   8   3   3    1.30   19.20
  -8   3  -3   28.70   20.90
  -9  -3  -3   21.60   22.20
   9  -3   3   12.40   24.20
   9   3  -3   22.60   24.30
  -9   3   3   46.10   28.10
   9   3   3   24.40   24.20
   9  -3  -3   34.90   26.40
  -9   3  -3   45.50   25.50
  -9  -3   3   -8.00   22.90
   0   4  -3  289.47   19.30
   0   4   3  278.87   16.00
   0   4  -3  290.37   15.00
   1   4  -3  770.42   29.00
   1   4  -3  809.02   25.50
   1   4   3  791.92   25.60
  -1   4  -3  783.62   28.30
   2   4  -3 1436.56   39.20
   2   4  -3 1456.15   44.40
  -2   4  -3 1439.36   43.70
   2   4   3 1478.55   41.10
   3   4  -3  316.57   15.00
  -3   4   3  313.27   18.90
   3   4  -3  366.86   21.40
   3   4   3  327.97   18.10
  -3   4  -3  304.47   21.50
   4   4  -3  329.67   22.10
  -4   4   3  392.86   23.10
  -4  -4  -3  357.96   18.70
  -4   4  -3  379.36   25.20
   4   4   3  340.07   20.90
   5   4  -3  606.84   32.90
  -5  -4  -3  546.25   26.20
  -5   4   3  616.34   33.20
   5   4   3  598.74   29.90
  -5   4  -3  645.94   33.90
  -5  -4   3  602.64   30.10
  -6   4   3    2.30   15.10
   6   4  -3    2.90   14.30
  -6  -4  -3    0.50   11.80
  -6  -4   3   24.70   14.40
   6   4   3    4.00   14.00
  -6   4  -3   23.50   16.90
   7   4  -3   50.39   20.80
  -7  -4  -3   30.70   15.60
  -7   4   3   43.50   22.50
   7   4   3   44.40   19.20
  -7   4  -3   51.69   21.20
   7  -4  -3   11.50   17.70
  -7  -4   3   42.90   18.60
  -8  -4  -3  356.66   30.80
  -8   4   3  353.96   37.70
  -8   4  -3  315.97   35.50
   8   4   3  391.66   37.50
  -8  -4   3  385.76   36.80
   8  -4  -3  389.96   37.90
   9   4  -3  134.69   29.10
  -9  -4  -3  144.39   28.20
  -9   4   3   58.49   30.50
   9  -4   3  112.69   31.10
  -9   4  -3  160.58   27.40
  -9   4  -3  178.08   35.30
  -9  -4   3  110.39   27.80
   9   4   3  165.38   30.30
   9  -4  -3  151.68   31.70
   0   5  -3   59.79   12.30
   0   5   3   98.69   12.70
   0   5  -3   84.29   11.50
   1   5  -3 4529.35  114.69
   1   5  -3 4585.74  108.99
   1   5   3 4549.94  110.29
  -1   5  -3 4636.74  112.69
   2   5  -3 1409.66   45.90
   2   5  -3 1395.56   39.30
   2   5   3 1405.26   41.80
  -2   5  -3 1376.46   43.80
   3   5  -3  193.38   19.00
  -3   5   3  232.58   19.30
   3   5  -3  216.88   13.30
   3   5   3  198.58   16.40
  -3   5  -3  247.58   21.20
  -4  -5  -3  542.15   23.30
   4   5  -3  670.83   32.50
  -4   5   3  646.14   30.80
  -4   5  -3  638.04   31.90
   4   5   3  661.03   29.50
  -5  -5  -3 1238.78   42.10
   5   5  -3 1426.16   51.89
  -5   5   3 1323.97   51.29
  -5   5  -3 1246.38   50.39
   5   5   3 1374.96   48.40
  -5  -5   3 1330.77   47.50
  -6   5   3  169.48   24.90
   6   5  -3  148.39   22.90
  -6  -5  -3  151.78   18.70
  -6  -5   3  177.88   22.00
   6   5   3  145.89   21.50
  -6   5  -3  173.08   26.00
  -7  -5  -3  348.57   28.60
   7   5  -3  359.56   34.80
  -7   5   3  352.86   36.00
  -7  -5   3  295.97   29.30
   7   5   3  396.76   33.20
  -7   5  -3  396.46   35.90
   8   5  -3  138.39   28.40
  -8  -5  -3  156.28   22.80
  -8   5   3  100.49   28.90
   8   5   3  120.59   26.40
   8  -5  -3   99.99   26.20
  -8  -5   3  132.29   25.70
  -8   5  -3  163.58   31.00
   0   6   3  557.54   25.40
   0   6  -3  524.75   24.30
   0   6  -3  526.15   27.20
   1   6  -3  434.06   20.90
   1   6  -3  432.66   25.90
   1   6   3  438.76   17.70
  -1   6  -3  442.36   24.30
   1   6   3  441.66   23.10
   2   6  -3  194.18   20.20
   2   6  -3  159.88   13.70
  -2   6   3  181.98   16.40
   2   6   3  212.88   17.70
   2   6   3  199.78    8.70
  -2   6  -3  242.58   19.80
  -3   6   3  872.31   34.30
   3   6  -3  845.62   36.90
   3   6  -3  807.02   27.50
   3   6   3  807.82   32.90
  -3   6  -3  827.22   36.50
  -4  -6  -3   12.70    7.20
   4   6  -3   16.90   13.70
  -4   6   3    9.80   12.70
   4   6   3   -5.10   10.10
  -4   6  -3    0.10   13.90
  -5   6   3  387.66   28.50
  -5  -6  -3  342.27   21.30
   5   6  -3  390.56   30.10
   5   6   3  280.77   25.10
  -5  -6   3  342.87   25.40
  -5   6  -3  426.96   32.60
  -6  -6  -3  146.49   17.70
  -6   6   3  136.29   24.50
   6   6  -3  158.88   25.20
   6   6   3  114.49   20.00
  -6   6  -3  115.99   24.60
  -6  -6   3  183.98   22.90
   7   6  -3   57.19   20.60
  -7   6   3   95.79   25.40
   7   6   3   90.29   21.80
  -7  -6   3   78.49   21.40
  -7   6  -3   34.30   23.80
   8   6  -3  101.49   27.30
  -8   6   3   65.59   27.60
   8   6   3   78.29   24.60
  -8  -6   3   91.09   23.90
   8  -6  -3   64.29   24.70
  -8   6  -3   91.69   29.70
   0   7  -3    1.20   10.80
   0   7   3    6.30   10.50
   0   7  -3   14.20   10.40
   1   7  -3  756.32   29.20
  -1   7   3  745.23   28.80
   1   7  -3  705.93   35.20
   1   7   3  729.23   32.20
  -1   7  -3  710.93   33.00
   1   7   3  764.82   26.30
   2   7  -3  366.66   19.70
  -2   7   3  351.56   22.30
   2   7  -3  351.46   27.00
   2   7   3  339.77   23.10
  -2   7  -3  346.87   25.60
  -2   7  -3  327.67   23.00
   2   7   3  359.26   14.10
   3   7  -3  189.88   14.50
  -3   7   3  204.08   19.00
   3   7  -3  194.38   21.90
   3   7   3  183.58   18.90
  -3   7  -3  212.58   21.60
   4   7  -3   56.29   17.40
  -4   7   3   61.09   16.40
   4   7   3   67.39   15.70
  -4   7  -3   81.49   18.40
   5   7  -3  446.26   34.00
  -5   7   3  460.65   33.80
   5   7   3  425.26   30.60
  -5   7  -3  433.06   36.10
  -5  -7   3  479.95   28.30
  -6   7   3    7.70   18.00
   6   7  -3   18.60   19.20
  -6  -7   3    1.40   14.00
   6   7   3   -0.30   15.60
  -6   7  -3   -6.90   19.60
  -7   7   3   47.50   23.60
   7   7  -3   97.79   25.20
  -7  -7   3   49.10   20.10
  -7   7  -3   69.39   24.40
   7   7   3   71.89   22.90
   8   7  -3   19.20   21.50
  -8   7   3   54.99   28.70
   8  -7  -3   31.70   21.90
  -8  -7   3   27.30   20.10
   8   7   3   26.20   23.10
  -8   7  -3   31.60   22.20
  -8   7  -3   21.80   26.60
   0   8  -3 1087.29   44.40
   0   8   3 1127.69   42.80
   0   8  -3 1092.69   41.10
   1   8  -3  125.09   15.90
   1   8  -3   97.69   19.20
   1   8   3  126.79   13.50
   1   8   3  144.79   19.60
  -1   8  -3  125.49   19.00
  -2   8   3  223.08   19.60
   2   8  -3  171.98   22.30
   2   8  -3  209.68   18.30
  -2   8  -3  193.98   21.80
   2   8   3  186.78   21.80
   2   8   3  200.68   17.90
   3   8  -3  520.15   23.20
  -3   8   3  503.15   29.70
   3   8  -3  558.44   35.50
  -3   8  -3  487.55   33.40
   3   8   3  526.35   31.20
  -3   8  -3  501.85   32.80
  -4   8   3   73.89   17.30
   4   8  -3  100.39   22.50
   4   8   3  108.69   19.70
  -4   8  -3   65.49   20.20
  -5   8   3  204.58   26.30
   5   8  -3  319.87   33.30
  -5  -8   3  281.87   24.60
  -5   8  -3  311.67   32.70
   5   8   3  273.77   27.70
  -6   8   3  139.79   25.90
   6   8  -3  172.88   28.50
  -6   8  -3  131.89   26.00
  -6  -8   3  139.99   21.40
   6   8   3  154.28   25.60
   7   8  -3  131.39   28.70
  -7   8   3   98.59   27.90
  -7   8  -3   83.19   28.00
  -7   8  -3  124.59   28.50
   7   8   3  109.69   25.60
  -7  -8   3  110.29   22.80
   0   9   3  243.58   22.00
   0   9   3  185.28   21.50
   0   9  -3  286.57   28.60
   0   9  -3  250.17   23.80
   1   9  -3  328.07   29.60
   1   9  -3  328.07   23.70
   1   9   3  316.37   27.30
  -1   9  -3  331.57   26.20
   1   9   3  331.97   20.80
  -2   9   3   69.89   14.40
   2   9  -3  109.29   23.00
   2   9  -3   73.29   14.00
   2   9   3   88.19   19.40
  -2   9  -3   63.09   18.70
   3   9  -3  888.01   46.50
  -3   9   3  811.42   37.80
  -3   9  -3  768.82   41.80
  -3   9  -3  877.51   43.00
   3   9   3  819.42   41.40
   4   9  -3  681.73   43.30
  -4   9   3  613.04   36.40
   4   9   3  623.54   37.90
  -4   9  -3  647.14   39.80
   5   9  -3  107.99   26.20
  -5   9   3  105.59   22.80
  -5   9  -3  125.89   26.20
  -5   9  -3  101.59   23.40
   5   9   3  143.89   25.10
   6   9  -3  192.98   31.80
  -6   9   3  141.39   27.40
  -6   9  -3  164.98   29.10
  -6   9  -3  138.99   26.40
   6   9   3  209.58   29.80
  -6  -9   3  224.78   25.30
  -7   9   3  192.18   33.20
   7   9  -3  247.08   34.80
  -7   9  -3  297.07   39.60
  -7   9  -3  202.38   31.30
  -7  -9   3  250.27   35.90
   7   9   3  251.07   33.00
   0  10   3  419.66   28.40
   0  10  -3  431.46   29.90
   0  10   3  522.65   33.00
   0  10  -3  537.65   36.50
   1  10  -3  449.76   35.40
   1  10  -3  365.56   26.90
   1  10   3  405.66   31.60
   1  10   3  432.16   24.70
  -1  10  -3  421.46   32.30
   2  10  -3  384.96   35.60
   2  10  -3  353.56   25.40
  -2  10  -3  434.46   34.30
   2  10   3  411.86   33.10
  -3  10   3   99.39   18.90
   3  10  -3  142.69   27.60
   3  10   3   62.59   19.40
  -3  10  -3   61.29   20.00
   4  10  -3  560.24   43.30
  -4  10   3  472.45   35.70
   4  10   3  535.55   38.30
  -4  10  -3  472.65   39.10
   5  10  -3   46.70   24.80
  -5  10   3   40.20   20.30
   5  10   3   61.59   23.10
  -5  10  -3   71.09   23.60
  -5  10  -3   54.19   22.00
   6  10  -3   80.19   26.40
  -6  10   3   52.69   24.40
  -6  10  -3   78.89   25.00
   6  10   3   94.79   25.90
  -6  10  -3   94.59   27.30
  -7  10   3  151.58   32.00
   7  10  -3  223.78   36.90
   7  10   3  251.67   35.90
  -7  10  -3  166.68   34.40
   0  11  -3  233.18   25.30
   0  11   3  196.38   22.50
   0  11  -3  169.88   26.20
   0  11   3  247.28   28.10
   1  11  -3   74.99   22.30
   1  11  -3   70.59   17.50
  -1  11   3   71.59   19.20
  -1  11  -3   72.29   20.60
   1  11   3   50.69   20.10
   2  11  -3   52.09   23.10
  -2  11  -3    9.30   18.70
   2  11   3   61.59   20.50
  -3  11   3  380.16   30.40
   3  11  -3  305.17   34.60
   3  11   3  413.86   36.10
  -3  11  -3  324.07   34.40
   4  11  -3   28.50   21.70
  -4  11   3   21.10   18.30
   4  11   3   11.50   20.30
  -4  11  -3   -0.60   19.60
   5  11  -3   30.20   24.40
  -5  11   3   32.10   21.40
   5  11   3   41.40   23.50
  -5  11  -3  -22.40   21.50
  -5  11  -3   40.60   22.60
  -6  11   3   63.19   25.30
   6  11  -3   48.10   28.50
   6  11   3   33.40   24.20
  -6  11  -3   63.79   27.30
  -6  11  -3   26.40   23.90
   0  12   3   37.50   19.90
   0  12  -3   14.60   21.00
   0  12  -3   38.80   18.10
   1  12  -3   48.20   20.20
  -1  12   3   69.69   20.80
  -1  12  -3   36.80   19.80
   1  12   3   44.80   20.40
   2  12  -3  344.97   37.60
  -2  12   3  397.06   35.80
  -2  12  -3  397.46   37.50
   2  12   3  393.66   38.50
   3  12  -3   31.60   24.00
   3  12   3   27.50   21.80
  -3  12  -3   23.30   22.20
   4  12  -3  221.98   36.60
  -4  12   3  171.68   26.00
  -4  12  -3  129.99   29.60
   4  12   3  215.78   33.10
  -5  12   3   88.09   24.70
   5  12  -3   71.39   29.10
   5  12   3   82.89   26.60
  -5  12  -3   57.59   26.10
   0  13  -3  273.47   40.20
  -1  13   3  533.85   46.80
   1  13  -3  601.94   45.70
  -1  13  -3  575.34   42.00
   1  13   3  630.84   43.90
  -2  13   3  192.98   29.00
   2  13  -3  346.27   41.30
  -2  13  -3  284.97   34.40
   2  13   3  267.67   35.90
  -3  13   3   72.19   24.20
   3  13  -3   74.69   27.70
  -3  13  -3   36.30   24.20
   3  13   3   60.79   25.70
   4  13  -3  317.77   42.50
   4  13   3  290.77   39.50
  -4  13  -3  193.38   34.60
   1  14  -3   16.20   23.30
   1  14   3    7.60   21.10
  -1  14  -3    6.70   21.10
  -2  14   3  103.39   27.20
   2  14  -3  162.08   32.80
  -2  14  -3  113.29   29.00
   2  14   3  138.09   29.50
   3  14  -3  123.19   32.00
  -3  14   3   60.39   25.50
   3  14   3  127.29   30.10
  -3  14  -3  109.29   28.70
   0   0   4  502.45   13.30
   0   0  -4  527.35   16.40
   1   0  -4 2060.79   49.30
  -1   0  -4 2165.38   49.80
   1   0  -4 2024.20   50.99
  -2   0  -4  171.88   10.00
   2   0  -4  148.09   10.60
  -3   0   4    2.90    9.30
   3   0  -4   11.10    7.90
  -4   0   4   48.60   11.80
  -4   0  -4   62.39   11.00
   4   0  -4   77.39   13.10
  -5   0   4  588.84   29.40
  -5   0  -4  606.74   27.30
   5   0  -4  577.44   30.30
  -6   0   4   13.30   14.80
   6   0  -4   15.10   14.70
  -6   0  -4   24.00   13.50
  -7   0   4  504.75   37.40
   7   0  -4  447.96   35.50
  -7   0  -4  480.25   34.10
   7   0   4  485.55   34.60
  -8   0   4   47.70   23.40
  -8   0  -4   23.40   20.80
   8   0  -4   16.80   21.30
   8   0   4   15.80   20.50
  -9   0  -4   85.19   25.00
  -9   0   4   72.39   27.10
   9   0   4  100.19   27.80
   9   0  -4   60.99   27.00
   0   1  -4 1475.95   36.70
   0   1  -4 1437.26   37.80
   0  -1  -4 1561.64   36.70
   1   1  -4   24.70    6.40
  -1  -1  -4   35.20    4.50
   1   1  -4   28.40    6.20
  -1   1  -4   31.30    7.00
   1  -1  -4   31.20    5.00
   2   1  -4  528.15   19.90
  -2  -1  -4  526.05   15.50
   2   1  -4  481.95   18.70
   2  -1  -4  499.65   18.50
  -2   1  -4  518.95   19.40
   3   1  -4 2472.25   63.89
  -3   1   4 2448.66   63.89
   3  -1  -4 2300.27   62.59
  -3  -1   4 2405.16   65.79
   4   1  -4   97.19   13.70
  -4   1   4  106.19   14.40
  -4  -1  -4  117.49   12.40
   4  -1  -4   96.29   13.70
  -4   1  -4   95.79   13.60
  -4  -1   4  108.49   14.10
  -5   1   4 1274.17   45.40
   5   1  -4 1196.88   44.60
  -5  -1  -4 1203.88   41.10
  -5  -1   4 1158.68   43.60
   5  -1  -4 1236.38   44.70
  -5   1  -4 1142.89   42.10
   6   1  -4  247.48   26.20
  -6  -1  -4  240.38   22.10
  -6   1   4  201.08   24.10
  -6  -1   4  232.78   24.30
   6  -1  -4  210.18   23.90
  -6   1  -4  181.08   21.30
   6   1   4  155.38   20.40
   7   1  -4  307.57   31.70
  -7   1   4  215.98   26.60
  -7  -1  -4  258.07   26.00
   7   1   4  308.07   30.90
  -7   1  -4  232.28   26.60
  -7  -1   4  246.98   28.70
   7  -1  -4  245.08   29.80
   8  -1   4   26.30   20.30
  -8   1   4   20.80   22.30
   8   1  -4   43.30   23.20
  -8  -1  -4   27.70   19.70
  -8  -1   4   43.80   22.90
   8  -1  -4   54.09   23.70
   8   1   4   39.20   21.60
  -8   1  -4   31.30   20.60
  -9   1   4   99.19   26.00
  -9  -1  -4   49.10   24.30
   9  -1   4   58.99   26.80
   9   1  -4   80.69   28.70
   9  -1  -4   83.49   28.20
  -9  -1   4   61.49   25.50
   9   1   4  104.19   27.40
  -9   1  -4   81.79   24.80
   0   2  -4   33.30    7.20
   0   2  -4   37.70    8.30
   0   2   4   36.90    4.80
  -1  -2  -4 7100.49  155.38
   1   2  -4 7113.69  160.08
   1   2   4 7028.70  156.28
   1   2   4 7052.49  155.48
  -1   2  -4 7131.59  161.38
   2   2  -4   71.89    8.40
  -2  -2  -4   89.39    4.40
   2   2  -4   98.19   11.30
  -3  -2  -4 1807.62   43.30
   3   2  -4 1807.12   51.79
  -3   2   4 1878.51   51.29
  -3   2  -4 1853.11   51.79
  -4   2   4  194.78   17.50
  -4  -2  -4  179.68   14.20
   4   2  -4  193.38   16.60
   4   2   4  157.68   14.00
  -4  -2   4  189.48   16.40
  -4   2  -4  158.48   16.10
  -5   2   4  275.27   24.40
   5   2  -4  283.77   22.00
  -5  -2  -4  286.87   19.80
   5   2   4  293.77   22.00
   5  -2  -4  298.97   23.00
  -5  -2   4  283.37   21.40
  -5   2  -4  292.97   22.60
  -6  -2  -4   30.30   13.30
  -6   2   4    4.20   14.20
   6   2  -4   29.50   16.30
  -6   2  -4   16.90   15.60
  -6  -2   4   35.20   14.90
   6  -2  -4   34.40   15.30
   6   2   4   22.20   13.40
  -7  -2  -4  530.45   32.40
  -7   2   4  566.84   38.40
   7   2  -4  427.16   34.00
  -7  -2   4  550.64   37.30
   7   2   4  542.15   36.20
  -7   2  -4  553.34   37.70
   7  -2  -4  515.35   36.80
  -8  -2  -4  -24.80   16.90
   8   2  -4   -3.80   20.00
  -8   2   4   23.70   21.00
   8  -2  -4   29.40   21.80
  -8  -2   4  -11.00   19.80
  -8   2  -4   26.60   21.10
   8   2   4   -4.80   19.40
  -9   2   4  628.34   49.90
  -9  -2  -4  544.25   43.00
   9  -2   4  569.84   46.50
   9   2  -4  578.84   46.70
   9  -2  -4  614.54   47.90
  -9   2  -4  536.65   46.60
  -9  -2   4  581.04   47.50
   9   2   4  598.64   45.40
   0   3  -4 1359.26   39.40
   0   3  -4 1292.27   36.80
   0   3   4 1250.07   34.40
   0  -3  -4 1293.07   31.70
   1   3  -4  241.88   13.20
   1   3  -4  229.08   15.00
   1   3   4  241.58   11.10
  -1   3  -4  236.18   15.50
   2   3  -4  373.36   18.40
   2   3  -4  382.16   16.20
   2   3   4  364.66   15.20
   3   3  -4  877.41   32.20
   3   3  -4  832.72   27.90
  -3   3   4  939.71   31.90
  -3   3  -4  843.62   31.70
   3   3   4  853.01   28.70
  -4   3   4   72.89   13.20
  -4  -3  -4   89.69    5.30
   4   3  -4   86.69   13.90
  -4   3  -4   82.89   13.60
  -4  -3   4   98.79   12.70
   4   3   4   80.29   12.40
  -5  -3  -4  939.91   34.30
  -5  -3  -4  944.91   25.50
   5   3  -4  975.40   39.60
  -5   3   4  891.01   38.70
   5   3   4  952.90   37.40
  -5   3  -4  902.81   39.20
  -5  -3   4 1005.80   38.90
  -6  -3  -4  345.17   24.70
   6   3  -4  363.16   30.10
  -6   3   4  357.06   30.70
  -6   3  -4  362.66   29.50
  -6  -3   4  387.26   29.20
   6   3   4  309.67   26.50
   6  -3  -4  368.26   28.90
  -7  -3  -4  167.38   21.10
  -7   3   4  154.88   25.20
   7   3  -4  204.18   28.20
   7  -3  -4  101.49   21.30
  -7   3  -4  185.38   26.10
   7   3   4  156.08   24.40
  -7  -3   4  195.88   26.70
  -8   3   4   20.60   20.30
   8   3  -4   92.99   25.10
  -8  -3  -4   39.20   19.40
  -8   3  -4   42.40   23.10
  -8  -3   4   47.70   22.10
   8  -3  -4   50.29   23.40
   8   3   4   16.40   19.70
  -9   3   4  115.49   31.20
   9  -3   4  124.39   30.40
   9   3  -4  174.48   31.30
  -9  -3  -4  134.69   26.60
  -9  -3   4  111.19   29.00
   9   3   4  112.69   28.50
  -9   3  -4   70.79   28.20
   9  -3  -4  131.79   30.30
   0   4  -4  406.96   19.00
   0  -4  -4  394.96   14.80
   0   4   4  398.56   18.10
   0   4  -4  391.36   20.70
   1   4  -4 1545.85   47.10
  -1  -4  -4 1527.35   38.60
   1   4  -4 1553.84   42.60
   1   4   4 1564.14   41.10
  -1   4  -4 1519.85   45.00
   2   4  -4  316.47   15.20
   2   4  -4  305.27   19.30
  -2   4  -4  310.27   19.00
   2   4   4  335.97   15.60
  -2   4  -4  300.27   19.60
   3   4  -4    8.90    8.80
  -3   4   4   -8.00    7.80
   3   4  -4    0.50    6.00
   3   4   4   -2.80    7.30
  -3   4  -4   13.50    9.90
   4   4  -4  299.67   22.90
  -4   4   4  313.47   23.00
  -4   4  -4  300.57   24.10
   4   4   4  334.37   20.40
   5   4  -4  667.13   34.40
  -5   4   4  641.34   33.90
  -5  -4  -4  624.04   27.70
   5   4   4  662.93   31.50
  -5   4  -4  670.73   35.60
  -5  -4   4  702.93   33.00
  -6   4   4   98.59   20.50
   6   4  -4  124.09   22.30
  -6  -4  -4  124.69   16.80
  -6   4  -4  106.99   20.40
   6   4   4  139.39   20.50
  -6  -4   4   74.29   17.10
  -7   4   4  186.58   28.00
  -7  -4  -4  226.98   23.80
   7   4  -4  168.38   25.70
  -7   4  -4  215.88   29.90
   7   4   4  252.97   27.40
   7  -4  -4  247.88   29.20
  -7  -4   4  228.08   27.50
  -8   4   4   21.80   25.50
  -8  -4  -4   -1.70   15.50
   8   4  -4   -4.70   20.90
  -8   4  -4   -6.30   21.20
   8   4   4   14.80   21.10
  -8   4  -4   21.80   19.50
   8  -4  -4  -22.50   18.60
  -8  -4   4    1.10   19.70
   9  -4   4   41.00   27.30
   9   4  -4    1.50   24.10
  -9   4   4  -46.80   23.90
  -9  -4  -4   17.80   21.50
   9  -4  -4  -36.70   21.00
   9   4   4   21.40   24.50
  -9  -4   4  -11.60   23.80
  -9   4  -4   43.50   27.20
  -9   4  -4    1.10   17.80
   0   5   4   19.80    8.60
   0   5  -4   -1.40   10.20
   0   5  -4   15.20    8.20
   1   5  -4  301.97   21.50
   1   5  -4  292.07   16.50
  -1   5  -4  306.87   19.80
   1   5   4  285.57   16.10
   2   5  -4   58.79    9.30
   2   5  -4   39.80   12.70
  -2   5  -4   38.80   11.00
  -2   5  -4   52.79   11.60
   2   5   4   38.90    9.00
   3   5  -4   78.19   15.00
   3   5  -4   86.49   10.50
  -3   5   4   72.39   13.20
  -3   5  -4  102.69   16.40
   3   5   4   95.49   12.80
  -4   5   4  327.57   23.40
   4   5  -4  330.97   24.90
   4   5   4  304.97   21.10
  -4   5  -4  344.07   25.10
   5   5  -4  478.65   31.90
  -5   5   4  526.05   31.60
  -5  -5  -4  495.95   24.50
   5   5   4  512.55   28.90
  -5   5  -4  548.25   34.40
  -5  -5   4  540.95   30.00
  -6   5   4   77.99   20.30
   6   5  -4   86.69   20.50
  -6  -5  -4   81.99   15.30
   6   5   4   94.29   19.00
  -6  -5   4   82.99   18.80
  -6   5  -4   76.69   22.20
   7   5  -4  337.17   35.00
  -7  -5  -4  333.17   27.10
  -7   5   4  306.37   32.70
  -7  -5   4  367.66   32.90
  -7   5  -4  319.67   33.50
   7   5   4  387.76   32.80
   8   5  -4    7.70   21.80
  -8   5   4  -41.60   24.50
  -8   5  -4   19.90   19.20
  -8   5  -4    1.00   22.70
   8  -5  -4   -6.90   19.90
  -8  -5   4   -1.90   19.90
   8   5   4    7.70   20.90
   0   6   4   15.30    9.20
   0   6  -4    4.50   10.00
   0   6  -4   -6.70    8.70
   1   6  -4  930.21   38.40
   1   6  -4  965.10   32.90
   1   6   4  914.41   33.50
  -1   6  -4  985.90   36.70
  -2   6   4   45.50   11.00
   2   6  -4   36.60   12.30
   2   6  -4   36.00    9.30
  -2   6  -4   31.60   11.40
   2   6   4   31.90    4.00
   2   6   4   37.40   10.40
  -2   6  -4   35.40   13.00
   3   6  -4 2717.13   70.49
  -3   6   4 2693.83   74.59
   3   6  -4 2717.03   79.89
   3   6   4 2756.32   74.79
  -3   6  -4 2819.92   78.99
   4   6  -4    1.40    7.10
   4   6  -4   34.90   15.00
  -4   6   4  -11.30   12.70
  -4   6  -4   -4.00   12.80
   4   6   4    8.20   10.90
  -5   6   4   41.30   18.00
   5   6  -4   46.60   17.40
  -5   6  -4   25.30   17.70
   5   6   4   45.90   14.50
  -5  -6   4   35.90   13.90
   6   6  -4   53.89   18.20
  -6   6   4   17.60   19.10
  -6   6  -4   36.00   20.90
  -6  -6   4   21.00   16.10
   6   6   4   55.09   17.20
   7   6  -4  310.87   35.10
  -7   6   4  235.68   31.20
  -7   6  -4  306.07   35.10
  -7  -6   4  333.57   32.20
   7   6   4  279.37   30.60
   8   6  -4   43.10   23.80
  -8   6   4   52.19   26.40
   8  -6  -4   54.39   24.10
   8   6   4   51.89   23.80
  -8   6  -4   53.69   27.20
  -8   6  -4   56.19   22.50
  -8  -6   4   29.40   21.50
   0   7  -4   92.19   14.10
   0   7  -4   71.59   15.50
   0   7   4   84.49   14.00
   1   7  -4  707.43   29.10
   1   7  -4  682.63   34.70
  -1   7  -4  656.63   31.50
   1   7   4  718.33   31.30
   1   7   4  729.73   25.20
   2   7  -4   74.29   17.30
   2   7  -4   67.49   11.90
  -2   7   4   56.59   12.20
   2   7   4   70.29   14.10
  -2   7  -4   50.59   14.60
   2   7   4   59.89    6.80
  -2   7  -4   71.39   15.90
   3   7  -4  838.02   30.50
   3   7  -4  905.51   41.60
  -3   7   4  918.11   36.80
  -3   7  -4  835.42   37.80
   3   7   4  875.81   35.90
  -3   7  -4  843.32   38.80
   4   7  -4    2.80   14.40
  -4   7   4   12.60   13.80
  -4   7  -4   13.80   16.30
   4   7   4    0.60   12.60
  -5   7   4  117.29   20.40
   5   7  -4  181.68   24.00
   5   7   4  181.28   22.40
  -5   7  -4  177.68   26.70
  -6   7   4  151.88   25.40
   6   7  -4  124.49   24.40
   6   7   4  110.59   21.00
  -6   7  -4   85.29   23.40
  -6  -7   4  106.79   19.60
   7   7  -4  190.98   28.20
  -7   7   4  200.78   31.00
  -7   7  -4  138.09   24.90
  -7  -7   4  188.18   27.40
   7   7   4  129.09   25.40
  -7   7  -4  141.49   29.60
   8   7  -4   39.00   24.10
  -8   7   4   -4.80   24.90
   8  -7  -4    3.40   20.80
  -8   7  -4   40.00   22.90
   8   7   4  -10.60   20.10
  -8  -7   4   -1.80   20.60
  -8   7  -4  -16.60   25.40
   0   8   4  158.08   19.50
   0   8  -4  156.68   18.70
   0   8  -4  154.48   20.60
   1   8  -4  721.53   31.40
   1   8  -4  734.03   38.10
   1   8   4  701.73   33.90
  -1   8  -4  743.03   36.00
   1   8   4  715.23   27.40
   2   8  -4  144.39   22.20
   2   8  -4  139.59   16.20
  -2   8   4  140.69   16.50
  -2   8  -4  121.39   19.30
   2   8   4  115.79   17.80
   3   8  -4   17.00   17.40
  -3   8   4   37.20   13.90
   3   8  -4   22.00    9.70
  -3   8  -4   58.99   17.60
  -3   8  -4   13.90   15.40
   3   8   4   15.50   13.00
  -4   8   4   88.79   18.30
   4   8  -4   64.79   19.20
   4   8   4   90.39   18.70
  -4   8  -4  103.69   20.80
  -4   8  -4   93.59   21.80
   5   8  -4  142.19   24.30
  -5   8   4  138.69   22.90
  -5   8  -4  145.59   23.10
   5   8   4  188.18   23.40
  -5   8  -4  209.68   29.30
   6   8  -4  283.57   34.80
  -6   8   4  206.48   29.60
   6   8   4  232.78   28.10
  -6  -8   4  187.68   23.90
  -6   8  -4  266.17   33.00
  -6   8  -4  212.08   29.00
   7   8  -4  364.36   39.90
  -7   8   4  233.48   32.80
  -7   8  -4  261.97   38.00
  -7  -8   4  344.27   33.70
   7   8   4  365.16   36.20
   0   9   4  679.93   34.50
   0   9  -4  690.73   37.20
   0   9  -4  700.13   35.00
   1   9  -4  207.48   25.00
   1   9  -4  238.88   22.00
   1   9   4  239.18   18.90
   1   9   4  252.87   25.70
  -1   9  -4  242.48   24.50
   2   9  -4  587.64   38.60
  -2   9   4  548.75   28.30
   2   9  -4  531.95   28.60
   2   9   4  579.64   34.20
  -2   9  -4  610.64   36.70
  -3   9   4  180.48   20.40
   3   9  -4  154.08   25.60
  -3   9  -4  236.08   27.40
   3   9   4  222.98   25.30
  -3   9  -4  196.18   25.90
  -4   9   4  107.29   19.90
   4   9  -4  119.79   25.00
  -4   9  -4   99.49   20.80
  -4   9  -4  125.29   25.10
   4   9   4  109.39   21.20
  -5   9   4  126.49   23.40
   5   9  -4  121.09   27.10
  -5   9  -4  206.18   30.20
  -5   9  -4   74.09   21.70
   5   9   4  154.58   24.70
   6   9  -4  136.89   30.10
  -6   9   4  145.99   27.30
  -6   9  -4  147.49   26.60
   6   9   4  122.09   25.20
  -6   9  -4  181.78   31.40
  -6  -9   4  214.68   26.00
  -7   9   4   19.50   25.60
   7   9  -4   78.99   27.80
  -7   9  -4   43.00   26.40
   7   9   4   46.80   23.50
  -7  -9   4   50.59   21.30
  -7   9  -4   32.10   22.10
   0  10   4  -12.30   12.90
   0  10  -4   14.60   14.00
   0  10   4   11.70   12.90
   0  10  -4   -7.30   16.20
   1  10  -4  286.07   25.80
   1  10  -4  293.07   31.30
   1  10   4  285.47   28.70
  -1  10  -4  244.18   26.70
   2  10  -4   42.20   21.40
   2  10  -4   50.69   14.40
  -2  10  -4   32.70   18.40
   2  10   4   50.19   18.60
  -3  10   4  182.38   21.90
   3  10  -4  256.17   33.50
   3  10   4  172.48   24.80
  -3  10  -4  165.88   26.40
   4  10  -4  129.69   28.10
  -4  10   4   62.79   19.00
   4  10   4   78.89   20.70
  -4  10  -4   49.10   21.90
  -4  10  -4  113.29   25.80
   5  10  -4  343.67   40.70
  -5  10   4  252.97   29.60
  -5  10  -4  240.78   32.50
  -5  10  -4  254.87   34.10
   5  10   4  236.68   31.00
  -6  10   4   17.50   22.30
   6  10  -4   21.90   23.90
  -6  10  -4   18.20   25.50
   6  10   4   33.20   23.10
  -6  10  -4   38.10   22.30
  -6 -10   4   76.29   19.60
   0  11  -4  433.66   36.60
   0  11  -4  407.46   32.20
   0  11   4  446.56   33.10
   0  11   4  460.35   29.80
   1  11  -4   57.99   22.70
   1  11  -4   32.50   14.80
  -1  11   4   61.59   19.20
   1  11   4   81.59   21.50
  -1  11  -4   71.99   20.90
   2  11  -4  201.68   29.00
  -2  11  -4  235.38   30.30
   2  11   4  233.28   28.70
   3  11  -4   69.69   25.90
  -3  11   4   68.09   18.60
  -3  11  -4   73.29   22.70
   3  11   4   77.89   21.70
   4  11  -4   51.59   25.80
  -4  11   4   85.89   20.90
   4  11   4   79.69   24.80
  -4  11  -4   40.80   21.20
  -5  11   4   15.10   20.00
   5  11  -4   27.80   24.40
  -5  11  -4   -7.40   20.80
   5  11   4    3.40   21.50
  -5  11  -4   13.30   25.00
   6  11  -4  226.48   38.90
  -6  11   4  146.79   28.80
  -6  11  -4   71.19   26.60
  -6  11  -4  158.38   34.20
   6  11   4  210.68   34.50
   0  12  -4   30.20   18.30
   0  12  -4   28.80   20.80
   0  12   4   44.70   20.20
   1  12  -4  487.55   43.40
  -1  12   4  371.16   32.00
  -1  12  -4  348.57   35.10
   1  12   4  377.96   34.70
   2  12  -4  448.26   41.10
  -2  12   4  425.76   37.30
   2  12   4  456.85   40.70
  -2  12  -4  420.16   39.00
   3  12  -4    6.10   22.80
  -3  12  -4    0.50   20.50
   3  12   4    2.40   20.20
   4  12  -4  273.07   37.40
  -4  12   4  228.78   29.20
   4  12   4  266.27   35.40
  -4  12  -4  205.78   33.20
  -5  12   4  152.88   26.50
   5  12  -4  193.38   36.40
  -5  12  -4  122.99   30.70
   5  12   4  288.97   38.10
   0  13  -4   86.29   20.90
   1  13  -4   -3.00   21.90
   1  13   4   -5.00   20.40
  -1  13  -4   30.50   20.90
  -2  13   4   33.10   20.80
   2  13  -4   34.00   24.30
  -2  13  -4   25.50   22.80
   2  13   4   40.90   23.70
  -3  13   4   60.59   23.10
   3  13  -4   -8.50   22.90
   3  13   4    0.30   22.50
  -3  13  -4   33.80   23.20
  -4  13   4   64.09   27.60
   4  13  -4  141.99   34.30
   4  13   4  206.28   40.40
  -4  13  -4  135.59   31.10
   1  14  -4    6.40   22.50
  -1  14  -4    3.70   20.90
   1  14   4   -1.80   18.70
   2  14  -4   13.40   24.20
  -2  14  -4   26.90   25.30
   2  14   4   77.69   26.30
   3  14  -4  414.06   47.20
  -3  14  -4  260.47   36.80
   0   0  -5   -5.50    5.30
   0   0   5    0.60    3.30
   1   0  -5 4303.67  102.39
  -1   0  -5 4552.74  101.29
   1   0  -5 4418.86  100.19
  -2   0  -5  349.77   14.60
   2   0  -5  335.17   16.70
   2   0  -5  365.46   15.60
  -3   0  -5 1892.21   49.30
  -3   0   5 1889.11   52.59
   3   0  -5 1932.71   52.59
   4   0  -5  125.29   14.20
  -4   0  -5  107.19   12.80
  -4   0   5  100.89   13.40
  -5   0   5  767.52   33.70
   5   0  -5  721.93   33.60
  -5   0  -5  726.33   31.70
   6   0  -5    7.80   14.20
  -6   0  -5    4.40   12.00
  -6   0   5    2.30   13.90
  -7   0  -5  365.56   31.50
  -7   0   5  408.66   33.40
  -7   0  -5  450.85   26.20
   7   0   5  433.06   33.50
   7   0  -5  439.06   35.00
  -8   0   5  168.98   27.80
   8   0   5  171.38   28.10
  -8   0  -5  152.78   25.50
   8   0  -5  200.28   31.00
  -9   0   5  699.93   49.10
   9   0   5  769.62   50.39
  -9   0  -5  757.62   47.60
   0   1  -5 1197.18   30.90
   0  -1  -5 1256.07   32.00
   0   1  -5 1246.08   33.50
   1   1  -5 7373.26  173.28
  -1  -1  -5 7806.12  171.38
   1   1  -5 7541.55  174.18
   1  -1  -5 8209.48  170.98
  -1   1  -5 7947.60  174.48
   1  -1  -5 7523.45  174.08
   2   1  -5  302.17   14.80
  -2  -1  -5  317.67   11.70
   2   1  -5  311.87   15.50
   2  -1  -5  290.07   14.00
  -2   1  -5  341.47   15.80
  -3  -1  -5  662.53   20.80
   3   1  -5  673.33   26.00
  -3   1   5  673.13   26.10
  -3  -1   5  669.93   25.20
   3  -1  -5  669.63   25.00
  -3   1  -5  709.23   24.90
  -4  -1  -5  162.78   11.20
  -4  -1  -5  190.68   15.10
  -4   1   5  168.08   16.60
   4   1  -5  185.78   18.10
  -4   1  -5  217.38   17.90
   4  -1  -5  165.98   16.80
  -4  -1   5  160.58   15.70
   5   1  -5 1933.81   62.69
  -5  -1  -5 2041.20   59.69
  -5   1   5 2179.88   64.39
  -5  -1  -5 1991.10   54.79
  -5   1  -5 2239.38   63.59
   5  -1  -5 2120.19   64.19
  -5  -1   5 2051.99   63.99
   6   1  -5  149.29   20.80
  -6   1   5  150.38   21.40
  -6  -1  -5  139.39   17.70
  -6  -1  -5  180.58   15.40
  -6  -1   5  159.08   21.70
   6  -1  -5  147.29   20.50
  -6   1  -5  148.79   20.10
   6   1   5  194.68   22.10
   7   1  -5  294.97   31.00
  -7   1   5  307.07   32.20
  -7  -1  -5  227.38   25.10
  -7   1  -5  252.37   27.20
   7   1   5  266.17   28.00
  -7   1  -5  251.77   24.00
  -7  -1   5  289.87   30.80
   7  -1  -5  224.38   27.00
   8   1  -5   73.09   24.50
  -8  -1  -5   85.49   22.20
  -8   1   5   96.79   24.00
   8  -1   5   66.29   22.80
   8  -1  -5  119.79   26.10
  -8   1  -5   67.29   21.10
   8   1   5  109.69   25.30
  -8  -1   5   65.09   23.60
   9   1  -5  142.29   30.00
  -9   1   5   93.39   28.30
   9  -1   5  122.99   29.30
  -9  -1  -5  105.59   25.20
  -9  -1   5  142.69   31.20
   9  -1  -5   82.19   27.00
   9   1   5  113.09   28.20
  -9   1  -5   96.09   26.70
   0   2  -5  984.60   29.60
   0   2  -5 1003.90   29.80
   0   2   5 1028.40   24.40
  -1  -2  -5  771.32   20.40
   1   2  -5  754.92   25.00
   1   2  -5  740.63   25.80
   1  -2  -5  820.02   21.10
  -1   2  -5  785.82   26.20
   1  -2  -5  793.92   20.80
   2   2  -5  566.04   21.50
   2   2  -5  522.55   20.20
  -2  -2  -5  555.64   14.70
  -2   2  -5  528.85   22.10
   3   2  -5 1314.27   41.10
   3   2  -5 1349.36   39.30
  -3   2   5 1305.07   39.90
  -3  -2  -5 1281.07   32.20
  -3   2  -5 1346.67   40.80
   4   2  -5  317.07   20.00
  -4  -2  -5  286.37   12.20
  -4  -2  -5  298.47   19.80
  -4   2   5  297.07   20.10
   4  -2  -5  287.07   19.40
  -4   2  -5  319.77   19.80
  -4  -2   5  287.17   20.30
  -5  -2  -5 1212.28   34.80
  -5  -2  -5 1235.78   40.70
  -5   2   5 1262.57   47.20
   5   2  -5 1249.88   46.70
   5   2   5 1254.57   43.50
   5  -2  -5 1289.57   46.00
  -5  -2   5 1206.78   44.60
  -5   2  -5 1334.17   46.10
  -6  -2  -5   58.79   13.50
  -6   2   5   18.60   16.40
   6   2  -5   53.19   17.50
  -6   2  -5   54.49   16.80
   6   2   5   38.30   15.40
   6  -2  -5   17.40   13.70
  -6  -2   5   43.60   16.80
  -7   2   5  384.66   34.50
  -7  -2  -5  412.76   30.40
   7   2  -5  440.06   33.60
   7   2   5  463.55   34.10
  -7   2  -5  426.66   34.40
   7  -2  -5  410.16   34.30
  -7  -2   5  452.25   35.80
  -8   2   5   35.90   22.50
  -8  -2  -5   66.99   19.80
   8   2  -5   45.80   21.80
  -8   2  -5  109.79   24.70
   8  -2  -5   82.49   24.90
  -8   2  -5   73.69   18.30
   8   2   5   55.79   21.90
  -8  -2   5   73.09   25.80
   9   2  -5   19.00   24.50
  -9  -2  -5   27.60   21.40
  -9   2   5    4.40   25.40
   9  -2   5   11.20   24.50
   9   2   5   10.70   22.50
  -9  -2   5   19.50   27.10
   9  -2  -5   15.50   24.40
  -9   2  -5   19.30   24.40
   0   3  -5  229.58   15.20
   0   3   5  245.08   11.90
   0   3  -5  249.48   15.10
   1   3  -5  479.45   19.60
   1   3  -5  525.75   21.90
   1   3   5  508.25   15.90
   1  -3  -5  497.05   16.60
  -1   3  -5  508.05   21.80
   2   3  -5  801.02   26.60
   2   3  -5  827.22   29.50
  -2   3  -5  823.92   29.80
   2   3   5  816.42   24.60
   3   3  -5 2305.17   65.49
  -3   3   5 2426.96   64.39
   3   3  -5 2402.86   62.29
   3   3   5 2326.57   61.29
  -3   3  -5 2447.66   66.09
  -4   3   5  504.35   27.10
  -4  -3  -5  568.54   14.90
  -4  -3  -5  514.75   13.50
   4   3  -5  474.95   26.50
  -4   3  -5  507.45   26.40
   4   3   5  501.25   23.70
   5   3  -5  153.78   19.70
  -5   3   5  152.68   18.80
  -5  -3  -5  161.68   15.50
  -5  -3   5  151.48   18.80
  -5   3  -5  116.69   17.50
   5   3   5  178.38   19.30
  -6  -3  -5   61.59   13.50
   6   3  -5   34.10   17.10
  -6   3   5   38.90   16.30
   6  -3  -5   47.00   16.50
   6   3   5   41.70   15.00
  -6   3  -5   30.40   16.20
  -6  -3   5   52.49   16.10
  -7  -3  -5  348.77   26.90
  -7   3   5  306.77   31.10
   7   3  -5  382.36   35.20
  -7  -3   5  369.46   33.10
  -7   3  -5  366.46   33.70
   7  -3  -5  363.66   32.60
   7   3   5  363.76   31.60
  -8   3   5   87.29   25.60
   8   3  -5   43.60   21.80
  -8  -3  -5   23.00   18.60
  -8  -3   5   48.70   24.00
   8   3   5   58.39   21.70
  -8   3  -5   83.79   25.40
   8  -3  -5   45.10   23.20
  -8   3  -5   63.29   19.20
  -9   3   5  162.48   36.40
   9   3  -5  127.19   28.30
  -9  -3  -5   94.49   24.60
   9  -3   5  184.38   33.60
  -9  -3   5  163.48   33.50
   9   3   5  165.58   30.90
  -9   3  -5  131.89   31.50
   9  -3  -5  164.78   31.00
   0   4  -5   48.30    9.20
   0   4  -5   47.00   10.80
   0  -4  -5   55.09    5.70
   0   4   5   42.70    8.30
   1   4  -5 1413.56   41.10
   1   4  -5 1454.85   45.70
   1   4   5 1454.25   38.40
  -1   4  -5 1461.45   43.80
   2   4  -5  843.82   32.00
   2   4  -5  869.11   28.80
  -2   4  -5  882.91   32.80
   2   4   5  901.11   27.40
  -2   4  -5  869.41   31.60
  -3   4   5  206.98   16.00
   3   4  -5  186.48   14.30
   3   4  -5  214.68   18.50
  -3   4  -5  222.38   18.70
  -3   4  -5  199.68   17.70
   3   4   5  196.88   14.20
   4   4  -5  235.98   21.70
  -4   4   5  199.08   18.50
   4   4   5  194.18   17.70
  -4   4  -5  195.48   20.60
   5   4  -5  209.78   23.40
  -5   4   5  187.88   22.20
  -5  -4  -5  200.78   16.90
  -5  -4   5  189.08   20.70
  -5   4  -5  164.98   20.80
   5   4   5  216.28   20.20
   6   4  -5   27.10   17.10
  -6  -4  -5   28.80   12.00
  -6   4   5   30.70   17.50
   6   4   5   32.70   15.50
  -6   4  -5   27.10   17.90
   6  -4  -5   27.00   14.90
  -6  -4   5   57.69   16.80
  -7  -4  -5  190.08   21.50
   7   4  -5  246.78   30.40
  -7   4   5  178.98   27.10
  -7   4  -5  194.28   28.30
   7  -4  -5  195.88   27.40
  -7   4  -5  223.28   26.70
   7   4   5  225.88   26.60
  -7  -4   5  220.68   29.00
   8   4  -5  128.99   27.10
  -8  -4  -5  145.69   24.30
  -8   4   5  207.68   34.00
   8  -4  -5  128.19   27.30
  -8   4  -5  196.78   30.80
   8   4   5  165.28   27.80
  -8  -4   5  161.98   28.90
  -8   4  -5  174.48   25.50
   9   4  -5   81.59   27.10
  -9   4   5   83.79   31.60
  -9   4  -5   61.09   35.10
  -9  -4   5   86.99   29.50
   9  -4  -5   97.39   28.10
  -9   4  -5  108.49   30.80
   9   4   5  125.59   28.70
   0   5  -5   13.90    9.80
   0   5   5   -2.40    7.30
   0   5  -5    6.40    7.80
   1   5  -5  289.57   21.60
  -1  -5  -5  304.57   12.40
   1   5  -5  288.47   17.10
  -1   5  -5  311.77   19.50
   1   5   5  327.97   16.50
   2   5  -5  450.95   20.40
   2   5  -5  449.66   25.40
  -2   5  -5  446.76   25.10
  -2   5  -5  453.85   23.50
   2   5   5  474.35   20.30
  -3   5   5  870.21   33.30
   3   5  -5  832.02   29.70
   3   5  -5  891.61   36.40
  -3   5  -5  954.90   37.30
   3   5   5  870.01   31.30
  -3   5  -5  844.42   35.30
   4   5  -5  287.67   18.00
  -4   5   5  338.77   23.90
   4   5  -5  289.17   25.70
  -4   5  -5  296.97   25.90
   4   5   5  251.27   19.70
  -5   5   5  333.67   26.00
   5   5  -5  337.57   27.70
  -5  -5  -5  284.07   19.40
  -5  -5   5  315.87   25.40
  -5   5  -5  324.97   27.40
   5   5   5  318.17   24.00
   6   5  -5   46.40   19.20
  -6   5   5   21.50   18.90
  -6  -5  -5   53.59   14.20
  -6   5  -5   51.69   19.30
  -6  -5   5   19.50   15.70
   6   5   5   51.39   17.20
   7   5  -5  392.26   37.80
  -7   5   5  427.66   39.20
  -7   5  -5  428.46   36.90
   7  -5  -5  475.35   35.70
   7   5   5  413.66   33.50
  -7  -5   5  420.86   35.60
  -7   5  -5  493.45   37.70
  -8   5   5   28.60   25.50
   8   5  -5   24.50   22.00
   8  -5  -5   70.99   24.90
  -8   5  -5   50.99   24.50
   8   5   5   60.09   22.00
  -8  -5   5   43.30   23.20
  -8   5  -5   87.19   21.70
   0   6  -5    1.80    9.30
   0   6  -5  -13.10    9.90
   0   6   5    2.70    8.30
   1   6  -5  310.67   18.60
   1   6  -5  278.67   23.10
   1   6   5  288.57   18.40
  -1   6  -5  271.57   21.20
   2   6  -5  315.17   18.50
   2   6  -5  341.47   25.10
  -2   6   5  320.17   19.10
  -2   6  -5  325.27   24.10
   2   6   5  345.07   19.50
  -2   6  -5  314.37   22.10
  -3   6   5  495.95   26.30
   3   6  -5  534.55   29.80
   3   6  -5  583.14   24.00
   3   6   5  567.94   25.80
  -3   6  -5  503.55   29.80
  -3   6  -5  552.34   31.10
   4   6  -5   34.30    9.60
   4   6  -5   48.60   15.00
  -4   6   5   38.20   14.80
  -4   6  -5   46.10   15.40
  -4   6  -5   59.39   17.50
   4   6   5   41.10   12.60
   5   6  -5  431.66   31.80
  -5   6   5  355.46   30.40
  -5   6  -5  409.16   33.80
   5   6   5  428.36   28.30
  -5   6  -5  386.26   29.60
   6   6  -5   23.80   19.50
  -6   6   5    4.10   19.40
   6   6   5   13.10   14.50
  -6   6  -5   19.30   18.10
  -6   6  -5    3.90   19.40
  -6  -6   5   37.50   15.80
  -7   6   5  103.59   26.40
   7   6  -5  114.79   26.30
  -7   6  -5  113.29   23.30
   7  -6  -5  170.08   26.80
  -7   6  -5  123.89   27.60
   7   6   5  163.08   25.70
  -7  -6   5  108.59   23.90
  -8   6   5   56.29   24.70
   8   6  -5   40.30   24.90
   8  -6  -5   44.80   23.50
  -8  -6   5   43.70   24.00
  -8   6  -5   24.90   24.30
  -8   6  -5   22.70   19.70
   8   6   5   37.70   21.30
   0   7  -5    7.60   11.10
   0   7   5   -0.70    9.40
   0   7  -5   44.60   13.50
   1   7  -5  995.80   42.10
   1   7  -5  946.31   35.80
  -1   7  -5  973.20   39.30
   1   7   5  915.81   35.90
  -2   7   5   48.30   11.80
   2   7  -5   60.39   11.90
   2   7  -5   61.89   16.80
  -2   7  -5   33.10   13.80
   2   7   5   63.69   13.30
   2   7   5   69.99    6.80
   3   7  -5  158.68   15.90
   3   7  -5  113.39   19.70
  -3   7   5  131.59   16.80
  -3   7  -5  140.79   20.40
   3   7   5  153.78   18.40
  -3   7  -5  124.69   19.30
  -4   7   5   27.90   14.10
   4   7  -5   32.90    9.90
   4   7  -5   53.99   17.80
  -4   7  -5   43.30   18.00
  -4   7  -5   26.70   14.90
   4   7   5   45.00   14.50
  -5   7   5  638.94   36.20
   5   7  -5  563.24   37.80
   5   7   5  512.65   32.70
  -5   7  -5  563.44   40.00
  -5   7  -5  558.74   37.30
  -6   7   5   19.60   19.00
   6   7  -5   54.49   21.30
  -6   7  -5    7.30   19.80
  -6   7  -5    7.60   16.00
  -6  -7   5   55.99   18.70
   6   7   5   49.99   18.40
   7   7  -5  248.68   33.20
  -7   7   5  206.68   30.30
  -7   7  -5  228.18   35.00
   7   7   5  200.88   28.10
  -7  -7   5  182.18   27.20
  -7   7  -5  222.98   30.30
   8   7  -5   22.80   24.60
  -8   7   5    1.90   24.10
  -8   7  -5   61.59   23.80
   8  -7  -5   47.40   23.50
  -8   7  -5   51.39   27.80
   8   7   5   43.90   21.70
  -8  -7   5   26.30   24.40
   0   8   5   23.40   12.30
   0   8  -5   42.50   15.70
   0   8  -5   37.00   13.50
  -1   8   5  701.73   28.50
   1   8  -5  751.22   37.90
   1   8  -5  750.02   32.90
  -1   8  -5  758.62   36.30
   1   8   5  736.13   27.70
   1   8   5  738.93   34.20
   2   8  -5  380.96   31.30
   2   8  -5  380.16   23.50
  -2   8   5  363.16   23.10
   2   8   5  384.46   25.60
  -2   8  -5  372.26   27.70
   3   8  -5  183.48   24.70
   3   8  -5  232.78   19.00
  -3   8   5  214.38   20.70
   3   8   5  256.87   23.30
  -3   8  -5  204.38   24.50
  -3   8  -5  276.87   26.90
  -4   8   5  135.19   20.20
   4   8  -5  155.38   25.30
  -4   8  -5  114.39   20.80
   4   8   5  206.88   23.70
  -4   8  -5  178.48   25.90
  -5   8   5  196.08   25.10
   5   8  -5  212.98   30.10
   5   8   5  201.78   25.20
  -5   8  -5  155.68   27.20
  -5   8  -5  219.58   27.80
   6   8  -5    6.20   18.50
  -6   8   5    4.00   19.70
  -6   8  -5  -23.60   20.80
  -6   8  -5   25.00   18.10
   6   8   5  -10.10   16.60
  -6  -8   5    5.20   16.80
  -7   8   5   46.40   25.10
   7   8  -5  117.19   28.70
  -7   8  -5   63.49   22.00
  -7   8  -5   55.49   25.40
  -7  -8   5   54.99   21.20
   7   8   5   66.59   22.80
   0   9  -5    4.70   12.60
   0   9   5    5.60   11.80
   0   9  -5    4.70   15.40
   1   9  -5  837.12   36.20
   1   9  -5  723.93   39.80
   1   9   5  793.32   30.70
   1   9   5  745.33   38.00
  -1   9  -5  883.31   41.10
   2   9  -5  306.77   32.80
  -2   9   5  283.07   22.20
   2   9  -5  246.18   22.20
  -2   9  -5  219.48   25.10
   2   9   5  304.17   26.50
   3   9  -5   27.70   19.50
  -3   9   5   25.20   14.40
  -3   9  -5    3.20   17.00
   3   9   5   17.90   15.20
  -4   9   5  110.99   19.80
   4   9  -5  114.49   24.40
  -4   9  -5  134.69   24.40
  -4   9  -5  151.38   26.30
   4   9   5  152.88   22.60
   5   9  -5  266.97   32.50
  -5   9   5  231.98   27.10
   5   9   5  259.97   29.30
  -5   9  -5  269.67   31.80
  -5   9  -5  270.77   31.70
  -6   9   5  -13.00   19.90
   6   9  -5   60.59   25.80
   6   9   5   16.50   19.60
  -6  -9   5   17.30   18.90
  -6   9  -5   35.10   20.60
  -6   9  -5   45.80   25.80
  -7   9   5   44.30   26.00
   7   9  -5   61.59   26.90
   7   9   5   76.59   24.90
  -7   9  -5   27.50   21.70
  -7  -9   5   57.99   22.10
  -7   9  -5   84.59   31.10
   0  10   5  257.27   26.80
   0  10  -5  174.98   24.80
   0  10  -5  204.38   23.70
   1  10  -5  128.49   23.20
   1  10  -5  141.19   20.30
   1  10   5  107.09   20.50
  -1  10  -5  155.48   23.30
   2  10  -5  199.58   29.10
   2  10  -5  226.38   23.10
   2  10   5  230.58   27.10
  -2  10  -5  228.28   28.60
  -3  10   5  158.68   20.20
   3  10  -5  184.98   30.20
  -3  10  -5  109.49   24.10
   3  10   5  105.09   21.60
  -4  10   5  127.59   21.50
   4  10  -5  155.48   30.70
  -4  10  -5  116.59   25.30
   4  10   5  108.59   23.00
  -5  10   5  109.79   23.10
   5  10  -5  122.69   30.30
  -5  10  -5   68.89   23.50
   5  10   5   64.19   22.60
  -5  10  -5   66.29   24.10
   6  10  -5   -7.10   21.50
  -6  10   5    0.30   22.10
   6  10   5   38.50   23.20
  -6  10  -5   21.30   23.80
  -6 -10   5   21.10   19.80
  -6  10  -5    3.40   20.50
   0  11   5  393.86   27.80
   0  11  -5  359.36   30.80
   0  11   5  322.97   30.70
   0  11  -5  311.17   33.60
   1  11  -5  150.58   21.10
   1  11  -5  100.99   23.30
  -1  11  -5  122.99   22.70
   1  11   5  155.68   24.60
   2  11  -5    9.00   19.60
   2  11   5   23.10   18.70
  -2  11  -5    8.40   17.80
  -3  11   5  126.09   20.70
   3  11  -5  146.79   30.80
   3  11   5   81.99   22.20
  -3  11  -5   64.29   24.00
  -4  11   5   50.99   18.40
   4  11  -5   38.90   23.90
  -4  11  -5   11.80   21.70
   4  11   5   42.30   20.60
  -5  11   5   53.89   22.00
   5  11  -5   58.89   26.00
   5  11   5   80.89   25.10
  -5  11  -5   14.00   22.60
  -6  11   5   58.19   24.50
   6  11  -5  174.98   36.00
  -6  11  -5  113.79   33.00
  -6  11  -5   80.79   28.40
   0  12  -5   31.30   18.80
   0  12   5   41.50   19.00
   0  12  -5   63.39   24.60
   1  12  -5   37.10   17.40
  -1  12   5   31.90   18.00
   1  12  -5   41.70   21.50
   1  12   5   28.00   19.20
  -1  12  -5   48.00   20.80
   2  12  -5    5.70   22.30
   2  12   5   19.00   19.30
  -2  12  -5   11.70   21.40
   3  12  -5   72.29   29.00
   3  12   5   87.69   24.60
  -3  12  -5   62.19   22.60
  -4  12   5   92.19   22.50
   4  12  -5   91.49   28.70
   4  12   5  120.49   32.60
  -4  12  -5   85.09   27.00
  -5  12   5   51.79   21.60
   5  12  -5  115.69   31.60
  -5  12  -5   80.09   28.70
   0  13  -5  260.47   30.60
   1  13  -5  229.38   33.50
   1  13   5  198.08   29.70
  -1  13  -5  202.28   29.60
  -2  13   5   37.00   20.60
   2  13  -5   42.70   23.80
   2  13   5  -29.70   19.20
  -2  13  -5   10.10   22.60
   3  13  -5  -19.30   24.50
  -3  13   5   -5.10   22.00
  -3  13  -5   29.60   23.60
   4  13  -5   91.59   29.80
  -4  13  -5   64.29   27.70
   1  14  -5   44.90   25.60
   1  14   5   17.20   23.80
  -1  14  -5    6.70   21.80
   2  14  -5    1.80   24.20
  -2  14  -5  -12.50   22.10
  -3  14   5   48.20   23.20
   3  14  -5   -0.20   26.00
  -3  14  -5    9.00   24.70
   0   0  -6   19.40    6.50
  -1   0  -6   30.20    6.60
   1   0  -6   31.40    5.70
   1   0  -6   31.20    7.00
   2   0  -6 1585.94   45.20
  -2   0  -6 1677.43   42.90
   2   0  -6 1651.93   43.40
   3   0  -6 9856.41  225.98
  -3   0  -6 9999.00  223.38
  -3   0   6 9909.91  226.58
   4   0  -6  456.45   23.90
  -4   0  -6  453.25   22.30
  -4   0   6  498.05   24.20
  -4   0  -6  469.45   20.10
  -5   0  -6  843.42   34.10
  -5   0  -6  832.62   30.10
   5   0  -6  844.12   36.50
  -5   0   6  841.02   37.00
  -6   0   6  -18.80   12.90
   6   0  -6  -14.40   12.70
  -6   0  -6    2.00    8.90
  -6   0  -6   -7.30   12.80
  -7   0   6  430.36   36.10
   7   0  -6  362.76   30.80
  -7   0  -6  394.66   31.80
  -7   0  -6  355.26   23.90
  -8   0  -6   38.20   19.80
   8   0   6   33.10   21.80
  -8   0   6   83.29   25.60
   8   0  -6   70.09   23.70
   9   0   6  -15.80   22.00
   9   0  -6   -5.60   22.40
  -9   0   6    0.20   24.30
  -9   0  -6   -0.90   21.20
   0   1  -6   49.50    5.60
   0  -1  -6   61.89    7.60
   0   1  -6   60.69    8.80
  -1  -1  -6 1793.22   44.00
   1   1  -6 1775.92   45.70
   1   1  -6 1726.53   46.70
   1  -1  -6 1807.62   46.70
  -1   1  -6 1805.32   46.80
   1  -1  -6 1809.02   42.20
   2   1  -6   69.89    9.80
  -2  -1  -6   67.69    6.80
   2   1  -6   63.79    9.00
  -2   1  -6   80.89   10.20
   2  -1  -6   74.69    8.60
  -3  -1  -6  945.11   27.00
   3   1  -6  950.40   32.40
  -3   1   6  935.51   31.70
  -3   1  -6  950.60   31.30
   3  -1  -6  956.40   31.20
  -4  -1  -6   84.19    9.20
  -4  -1  -6   73.89   11.30
   4   1  -6   75.39   13.00
  -4   1   6   82.59   13.10
  -4  -1   6   81.79   12.80
  -4   1  -6   87.79   11.60
  -4   1  -6  124.19   14.30
   4  -1  -6   84.49   13.40
   5   1  -6   99.39   16.50
  -5  -1  -6  117.69   11.90
  -5   1   6   82.89   16.20
  -5  -1  -6  109.79   14.40
   5  -1  -6  116.89   17.70
  -5   1  -6  113.49   15.60
  -5  -1   6  109.59   17.10
  -5   1  -6  132.39   14.90
  -6  -1  -6   24.30    9.10
  -6  -1  -6   24.50   13.00
  -6   1   6   -7.70   14.80
   6   1  -6   32.80   15.50
  -6  -1   6   19.10   14.90
   6  -1  -6    6.50   13.90
  -6   1  -6   14.50   10.70
  -6   1  -6   17.10   13.90
  -7  -1  -6  695.03   38.60
  -7   1   6  788.02   43.60
   7   1  -6  772.52   43.30
  -7  -1   6  701.13   41.20
   7   1   6  820.72   41.50
  -7   1  -6  789.72   41.40
  -7   1  -6  835.62   36.40
   7  -1  -6  823.12   43.60
   8  -1   6   53.79   22.40
  -8  -1  -6   64.39   20.40
   8   1  -6   47.60   22.30
  -8   1   6   46.80   24.30
   8   1   6   31.60   20.90
   8  -1  -6   49.40   22.60
  -8  -1   6   29.20   22.60
  -8   1  -6   21.50   19.90
   9  -1   6  321.57   37.70
   9   1  -6  282.87   35.90
  -9   1   6  387.36   41.10
  -9  -1  -6  325.57   33.60
  -9  -1   6  338.47   40.10
  -9   1  -6  354.66   38.50
   9   1   6  373.26   39.30
   9  -1  -6  358.26   38.50
   0  -2  -6 2622.24   62.29
   0   2  -6 2524.15   63.49
   0   2  -6 2551.54   64.69
   0   2   6 2635.54   57.69
  -1  -2  -6   22.70    4.50
   1   2  -6   19.10    7.70
   1   2  -6   21.60    7.20
   1  -2  -6   10.50    3.60
  -1   2  -6    9.60    7.90
   1  -2  -6   10.50    3.80
   2   2  -6  100.19   11.00
  -2  -2  -6  108.69    6.40
   2   2  -6  110.29   11.20
  -2   2  -6  115.89   12.70
   2  -2  -6  100.49    9.10
  -3   2   6   -8.40    8.10
  -3  -2  -6    2.80    3.50
   3   2  -6    6.40    7.10
   3   2  -6    5.10    7.60
  -3   2  -6   12.90    8.00
  -3   2  -6   12.00    9.40
   3  -2  -6   -1.20    7.00
   4   2  -6   50.09   11.50
  -4  -2  -6   70.09    7.10
  -4   2   6   56.09   13.40
   4  -2  -6   53.79   11.90
  -4   2  -6   65.49   12.40
  -4   2  -6   71.29   13.50
  -4  -2   6   65.79   12.20
  -5   2   6   94.59   17.70
   5   2  -6  121.79   17.30
  -5  -2  -6  150.18   14.90
  -5  -2  -6  118.59   10.00
  -5  -2   6  142.69   18.40
  -5   2  -6  142.39   16.90
   5  -2  -6  144.79   17.90
   5   2   6  130.89   16.50
  -5   2  -6   85.49   16.20
  -6  -2  -6  797.32   35.10
  -6   2   6  816.02   41.80
   6   2  -6  754.02   38.30
   6   2   6  769.22   37.00
  -6  -2   6  872.51   41.40
   6  -2  -6  824.82   39.80
  -6   2  -6  803.72   35.70
  -6   2  -6  742.63   38.20
   7   2  -6   18.20   16.60
  -7  -2  -6   38.60   16.50
  -7   2   6   45.60   20.60
  -7   2  -6   13.60   17.90
   7   2   6   36.90   18.80
  -7  -2   6   15.40   17.50
   7  -2  -6   47.40   18.80
  -7   2  -6   23.30   13.60
  -8   2   6  -24.20   18.20
   8   2  -6  -31.50   18.50
  -8  -2  -6  -33.50   16.70
   8   2   6   -5.00   19.50
  -8   2  -6   -3.50   14.60
  -8   2  -6   -6.40   17.90
   8  -2  -6   10.00   21.10
  -8  -2   6  -11.70   20.10
   9   2  -6    6.00   22.20
   9  -2   6   12.50   24.20
  -9  -2  -6    8.90   18.80
  -9   2   6  -13.10   23.30
  -9   2  -6   24.10   24.60
   9  -2  -6    4.50   23.30
  -9  -2   6    6.50   25.30
   9   2   6    2.40   22.50
   0   3   6  214.18   10.40
   0   3  -6  227.08   14.30
   0   3  -6  204.88   15.40
   1   3  -6 2573.94   67.99
   1   3  -6 2584.24   65.59
   1  -3  -6 2587.14   60.49
   1   3   6 2554.24   59.59
  -1   3  -6 2542.35   67.19
   2   3  -6  306.57   17.50
   2   3  -6  316.97   16.40
  -2   3  -6  264.97   18.10
  -2   3  -6  312.77   18.20
   2   3   6  289.57   13.10
  -3   3   6  539.15   23.80
   3   3  -6  583.34   23.40
   3   3  -6  554.64   25.60
  -3   3  -6  556.94   26.50
   3   3   6  564.54   21.50
  -3   3  -6  528.05   24.60
  -4   3   6  154.38   17.30
   4   3  -6  183.18   19.10
   4   3   6  173.48   15.40
  -4   3  -6  156.18   17.00
  -4   3  -6  205.48   20.10
   5   3  -6   53.09   15.60
  -5  -3  -6   21.60    9.20
  -5   3   6   31.40   13.70
   5  -3  -6   46.00   14.00
   5   3   6   28.00   12.20
  -5   3  -6   47.60   14.40
  -5   3  -6   26.50   13.60
  -5  -3   6   34.70   14.10
   6   3  -6  121.29   21.40
  -6   3   6   94.19   20.70
  -6  -3  -6  138.19   16.30
  -6  -3   6  138.59   21.50
   6  -3  -6   74.99   17.00
   6   3   6  110.59   19.30
  -6   3  -6  124.69   21.60
  -6   3  -6   99.19   17.60
  -7  -3  -6  134.69   20.10
   7   3  -6  116.09   23.50
  -7   3   6  150.48   26.10
   7   3   6  150.78   23.80
  -7   3  -6  170.28   24.80
   7  -3  -6  138.09   24.50
  -7  -3   6  173.68   26.70
  -7   3  -6  169.48   22.50
   8   3  -6  103.19   26.20
  -8   3   6  117.69   27.70
  -8  -3  -6   63.99   21.00
  -8   3  -6  113.09   27.90
  -8  -3   6   95.79   25.00
   8   3   6   45.40   21.10
   8  -3  -6   88.89   24.90
  -8   3  -6   70.99   19.70
   9   3  -6  333.47   39.30
   9  -3   6  401.56   42.70
  -9  -3  -6  353.46   33.30
  -9   3   6  334.47   42.90
  -9   3  -6  382.16   40.90
   9   3   6  422.56   40.40
  -9  -3   6  357.86   40.20
   9  -3  -6  340.27   38.00
   0   4  -6   15.60    8.70
   0  -4  -6    3.80    2.10
   0   4  -6    8.20    7.50
   0   4   6    5.30    6.30
   1   4  -6 1180.08   41.10
   1   4  -6 1266.97   38.00
   1   4   6 1250.37   33.40
  -1   4  -6 1256.07   40.10
   1  -4  -6 1226.18   33.40
   2   4  -6 1230.08   37.60
   2   4  -6 1181.88   41.00
  -2   4  -6 1224.08   40.10
  -2   4  -6 1247.78   41.50
   2   4   6 1242.48   34.80
   3   4  -6  300.27   19.80
   3   4  -6  341.27   17.90
  -3   4   6  287.87   19.40
   3   4   6  283.37   15.90
  -3   4  -6  252.17   21.20
  -3   4  -6  275.57   19.80
  -4   4   6  557.24   27.60
   4   4  -6  561.24   24.80
   4   4  -6  526.35   28.10
  -4   4  -6  543.15   29.40
   4   4   6  525.35   25.00
  -4   4  -6  558.94   30.10
  -5  -4  -6 2126.79   59.09
  -5   4   6 2158.38   68.19
   5   4  -6 2143.99   68.99
  -5   4  -6 2224.78   69.09
   5   4   6 2115.19   64.59
  -5  -4   6 2254.77   68.89
  -5   4  -6 2159.98   69.69
   6   4  -6   14.80   16.20
  -6   4   6   19.50   16.00
  -6  -4  -6   28.10   11.20
  -6  -4   6   10.70   15.60
  -6   4  -6   13.00   14.90
   6  -4  -6   22.90   15.80
   6   4   6   34.50   14.70
  -6   4  -6   15.90   16.60
   7   4  -6  244.28   31.10
  -7   4   6  236.68   28.30
  -7  -4  -6  288.67   25.20
  -7   4  -6  165.18   26.00
   7  -4  -6  196.58   26.50
  -7   4  -6  245.18   27.10
   7   4   6  239.88   27.20
  -7  -4   6  203.18   26.70
   8   4  -6  129.19   28.60
  -8   4   6  100.79   28.20
  -8   4  -6   96.99   26.60
  -8   4  -6  125.29   24.20
  -8  -4   6   97.09   25.60
   8   4   6   86.49   24.10
   8  -4  -6  134.19   27.90
   0  -5  -6  296.97   11.50
   0   5  -6  317.07   18.40
   0   5  -6  321.17   21.80
   0   5   6  319.17   16.90
   1   5  -6 2273.47   61.89
   1   5  -6 2335.97   67.39
   1   5   6 2274.77   58.99
  -1   5  -6 2247.18   64.39
   2   5  -6  244.08   16.50
   2   5  -6  265.87   20.00
  -2   5  -6  249.18   20.80
   2   5   6  230.08   14.30
  -2   5  -6  274.77   19.60
   3   5  -6  606.24   30.40
   3   5  -6  604.94   25.20
  -3   5   6  574.34   26.50
  -3   5  -6  617.04   29.80
  -3   5  -6  576.74   29.30
   3   5   6  616.34   25.10
   4   5  -6   60.79   15.40
  -4   5   6   91.79   15.30
   4   5  -6  102.99   13.20
  -4   5  -6   85.99   16.70
   4   5   6  108.59   14.80
  -4   5  -6   86.29   16.30
   5   5  -6  335.67   28.20
  -5   5   6  387.36   28.90
  -5   5  -6  347.57   30.70
  -5   5  -6  393.66   29.30
  -5  -5   6  401.06   28.00
   5   5   6  378.86   25.20
  -6   5   6  107.29   20.50
   6   5  -6   99.29   21.80
   6  -5  -6  106.79   19.70
   6   5   6  127.09   20.00
  -6   5  -6  115.99   21.50
  -6   5  -6  133.69   21.80
  -6  -5   6   96.99   20.10
   7   5  -6   49.70   19.70
  -7   5   6   56.69   23.20
  -7   5  -6   35.20   18.10
  -7   5  -6   22.10   20.10
   7   5   6   29.90   17.70
  -7  -5   6   32.00   19.40
   7  -5  -6   63.79   20.60
   8   5  -6   62.49   25.80
  -8   5   6   -5.20   23.40
  -8   5  -6   74.59   25.20
  -8   5  -6   39.50   21.20
  -8  -5   6   32.40   24.70
   8  -5  -6   54.39   24.10
   8   5   6   54.79   20.70
   0   6   6  123.19   13.60
   0   6  -6  149.29   18.90
   0   6  -6  104.59   14.20
   1   6  -6  111.29   16.70
   1   6  -6   78.89   12.10
  -1  -6  -6   87.59    7.50
   1   6   6   60.09   10.90
  -1   6  -6   57.59   12.70
   2   6  -6  456.15   23.20
  -2   6   6  469.05   22.20
   2   6  -6  479.85   29.30
   2   6   6  474.45   22.60
  -2   6  -6  500.45   28.30
  -2   6  -6  491.25   28.30
   3   6  -6   41.20   13.70
  -3   6   6    2.20   11.00
   3   6  -6   20.40    9.40
  -3   6  -6   37.10   13.40
   3   6   6   28.90   10.60
  -3   6  -6   30.40   13.30
   4   6  -6    7.50   12.60
  -4   6   6   -6.10   13.30
   4   6  -6   13.50    9.20
   4   6   6  -11.10    9.60
  -4   6  -6   25.90   14.60
  -4   6  -6   29.30   14.30
   5   6  -6  154.08   23.40
  -5   6   6  197.88   23.20
  -5   6  -6  152.58   23.00
  -5   6  -6  163.28   21.70
   5   6   6  209.28   21.40
   6   6  -6  130.89   23.90
  -6   6   6  188.08   25.50
  -6   6  -6  199.08   29.30
  -6   6  -6  191.68   25.80
   6   6   6  227.78   25.40
  -6  -6   6  272.27   28.60
  -7   6   6   56.49   24.40
   7   6  -6   55.99   23.90
   7   6   6   66.69   20.20
  -7   6  -6   44.20   23.60
   7  -6  -6   82.59   22.50
  -7   6  -6   51.19   20.20
  -7  -6   6   82.29   23.20
  -8   6   6   51.69   27.60
   8   6  -6  128.89   29.80
  -8  -6   6   80.79   26.40
  -8   6  -6   90.99   27.60
  -8   6  -6   73.89   23.90
   8  -6  -6  112.39   26.70
   8   6   6   96.49   24.80
   0   7   6  294.47   20.50
   0   7  -6  314.57   22.20
   0   7  -6  294.37   23.30
   1   7  -6  246.08   23.00
   1   7  -6  271.67   20.00
   1   7   6  267.87   19.60
  -1   7  -6  249.97   22.50
  -2   7   6  123.99   14.10
   2   7  -6  154.58   16.80
   2   7  -6  145.99   20.40
   2   7   6  112.29   15.40
  -2   7  -6  122.19   19.50
  -3   7   6  829.62   34.20
   3   7  -6  872.91   33.00
   3   7  -6  854.41   41.60
  -3   7  -6  800.92   40.00
  -3   7  -6  817.32   39.70
   3   7   6  798.02   34.10
  -4   7   6   53.29   15.00
   4   7  -6   36.00   10.70
   4   7  -6   50.59   17.10
   4   7   6   69.79   15.10
  -4   7  -6   64.39   19.20
  -4   7  -6   72.39   17.00
   5   7  -6   60.59   18.50
  -5   7   6   50.69   17.90
  -5   7  -6   68.99   22.60
   5   7   6   69.49   17.20
  -5   7  -6   94.09   20.20
  -6   7   6  123.69   22.80
   6   7  -6  183.68   28.50
   6   7   6  168.98   23.70
  -6  -7   6  155.58   24.70
  -6   7  -6  156.28   27.40
  -6   7  -6  134.99   24.20
   7   7  -6    7.90   21.30
  -7   7   6   35.90   22.30
   7  -7  -6   -4.00   17.70
   7   7   6   48.10   20.90
  -7  -7   6   49.10   21.30
  -7   7  -6   36.00   25.90
  -7   7  -6   15.50   18.50
   8   7  -6   24.60   24.20
  -8   7   6  -24.80   22.40
   8   7   6  -23.60   19.90
  -8  -7   6    1.40   22.20
  -8   7  -6  -19.60   24.00
  -8   7  -6  -15.40   19.70
   8  -7  -6   20.70   22.00
   0   8  -6   -3.90   11.10
   0   8  -6  -10.20   13.40
   0   8   6    5.80   10.70
   1   8  -6  337.27   23.20
   1   8  -6  289.47   26.00
  -1   8   6  338.87   21.00
   1   8   6  321.97   23.70
  -1   8  -6  372.26   26.20
  -2   8   6  505.45   25.70
   2   8  -6  519.95   34.80
   2   8  -6  514.85   27.90
  -2   8  -6  510.15   31.90
   2   8   6  522.15   28.90
   3   8  -6  852.01   34.40
  -3   8   6  860.21   35.90
   3   8  -6  893.31   45.80
  -3   8  -6  788.52   42.20
  -3   8  -6  888.91   42.40
   3   8   6  827.92   37.20
   4   8  -6  272.87   31.40
  -4   8   6  216.58   23.30
  -4   8  -6  243.58   29.20
  -4   8  -6  181.38   24.30
   4   8   6  211.18   23.00
   5   8  -6  195.78   28.70
  -5   8   6  204.58   25.30
  -5   8  -6  125.19   22.80
   5   8   6  189.48   23.80
  -5   8  -6  192.28   27.50
  -6   8   6  -11.60   17.90
   6   8  -6   50.79   24.70
  -6   8  -6   11.00   22.80
   6   8   6    0.30   17.30
  -6  -8   6    4.80   18.50
  -6   8  -6   -6.80   17.90
  -7   8   6  330.17   37.30
  -7   8  -6  274.17   37.80
   7  -8  -6  397.96   34.30
  -7   8  -6  319.17   36.50
   7   8   6  401.16   38.40
  -7  -8   6  434.46   37.90
   0   9   6  268.97   24.80
   0   9  -6  318.17   31.80
   0   9  -6  274.27   25.20
   1   9  -6  185.68   24.80
   1   9  -6  249.18   22.60
   1   9   6  245.78   24.20
  -1   9  -6  272.57   27.30
   1   9   6  227.18   18.00
   2   9  -6   67.39   21.80
  -2   9   6   95.69   14.60
   2   9  -6   67.19   15.70
  -2   9  -6   53.69   17.80
   2   9   6   67.29   17.60
   3   9  -6   21.90   20.30
   3   9  -6   20.90   12.10
  -3   9   6    6.70   13.00
   3   9   6   23.20   15.30
  -3   9  -6    7.90   15.60
   4   9  -6   33.20   21.40
  -4   9   6   21.40   15.60
   4   9   6   84.09   19.10
  -4   9  -6   14.20   18.90
  -4   9  -6   22.40   17.00
  -5   9   6   21.30   17.50
   5   9  -6   35.70   23.30
   5   9   6   47.60   18.90
  -5   9  -6   -3.30   16.70
  -5   9  -6    2.10   20.80
  -6   9   6  128.59   25.90
   6   9  -6  154.08   30.60
  -6   9  -6  118.79   25.40
  -6   9  -6  156.98   29.30
  -6  -9   6  138.49   26.90
   6   9   6  155.58   25.60
   7   9  -6  235.98   36.30
  -7   9   6  202.78   32.40
  -7   9  -6  190.68   34.10
  -7  -9   6  217.58   28.60
  -7   9  -6  158.18   29.00
   0  10  -6 1212.58   54.39
   0  10  -6 1227.38   50.79
   0  10   6 1293.17   50.09
   1  10  -6   34.30   14.90
   1  10  -6   50.99   19.00
  -1  10  -6   40.90   17.90
   1  10   6   34.90   16.40
   2  10  -6   75.09   23.00
   2  10  -6   89.09   18.00
  -2  10  -6   84.49   20.30
   2  10   6   75.49   19.50
   3  10  -6   31.30   21.50
  -3  10   6   10.90   13.80
   3  10   6   -8.20   14.70
  -3  10  -6    5.90   18.40
  -4  10   6   96.29   20.50
   4  10  -6  176.58   32.60
   4  10   6  183.28   25.90
  -4  10  -6   49.30   21.10
   5  10  -6  132.39   32.00
  -5  10   6   95.89   23.00
   5  10   6  154.18   27.30
  -5  10  -6  148.39   31.60
  -5  10  -6   84.69   24.00
  -6  10   6  352.36   36.00
   6  10  -6  521.25   47.30
  -6  10  -6  412.16   44.60
  -6 -10   6  494.15   39.40
   0  11   6   -7.30   14.40
   0  11  -6   11.80   16.70
   0  11  -6   26.60   18.10
   0  11   6   43.40   21.30
   1  11  -6  158.48   26.30
   1  11  -6  173.48   23.20
   1  11   6  156.58   24.00
  -1  11  -6  185.98   26.60
   2  11  -6  139.99   28.10
  -2  11  -6  113.59   24.10
   2  11   6  170.98   26.00
   3  11  -6   93.39   28.00
  -3  11   6   91.69   20.70
   3  11   6   82.99   21.00
  -3  11  -6   74.79   23.80
   4  11  -6  252.27   37.60
  -4  11   6  253.17   26.40
   4  11   6  274.57   49.99
  -4  11  -6  188.18   31.00
  -5  11   6   63.09   21.70
   5  11  -6   42.80   26.70
  -5  11  -6   30.40   24.80
  -6  11   6   -0.70   22.60
   6  11  -6   29.70   27.40
  -6  11  -6  -11.30   23.90
  -6 -11   6   -2.70   20.50
   0  12  -6   48.60   19.80
   0  12   6   12.40   18.00
   1  12  -6  103.59   20.10
  -1  12   6   74.49   19.90
   1  12  -6   87.59   25.40
  -1  12  -6   74.99   22.60
   1  12   6   75.89   21.20
   2  12  -6   87.49   26.70
  -2  12  -6  133.89   28.20
   2  12   6  117.79   24.70
   3  12  -6   74.19   28.90
  -3  12  -6   95.39   25.20
   4  12  -6  214.88   36.30
  -4  12   6  119.79   27.20
  -4  12  -6  118.89   28.00
   5  12  -6  108.99   32.80
  -5  12   6   73.99   23.40
  -5  12  -6   73.39   28.30
   0  13  -6   46.00   20.60
   1  13  -6  194.38   32.90
  -1  13  -6  168.88   29.20
   1  13   6  194.98   33.40
   2  13  -6  154.48   33.40
  -2  13   6  113.49   24.90
  -2  13  -6  110.79   27.50
   3  13  -6  105.89   30.50
  -3  13  -6   95.59   28.60
   4  13  -6  -28.10   24.00
  -4  13  -6    3.10   24.80
   1  14  -6  105.49   30.50
  -1  14  -6   96.49   25.10
   2  14  -6  130.19   30.20
  -2  14  -6  115.69   29.00
   0   0  -7    3.50    5.70
   1   0  -7   -5.30    4.60
  -1   0  -7    1.10    5.80
   1   0  -7    2.20    6.00
   2   0  -7   83.49   10.60
   2   0  -7  109.39   10.00
  -2   0  -7   81.59    8.90
  -3   0  -7 1208.68   35.10
  -3   0   7 1147.49   37.50
   3   0  -7 1223.78   37.30
  -4   0  -7   10.90    8.80
  -4   0  -7   -2.20    6.70
  -4   0   7   -6.40    8.60
   4   0  -7    6.80    9.00
  -5   0  -7  334.47   22.20
  -5   0   7  312.87   25.30
   5   0  -7  328.67   24.00
  -5   0  -7  309.77   18.80
  -6   0  -7   16.60   12.90
   6   0  -7    4.50   13.90
  -6   0  -7  -14.40    8.40
  -6   0   7    0.10   15.20
   7   0  -7    2.00   16.60
  -7   0   7   32.20   18.90
  -7   0  -7   27.70   15.20
  -8   0  -7  109.99   23.40
   8   0  -7  121.49   26.40
  -8   0   7  136.99   29.30
   8   0   7  123.69   25.90
  -9   0  -7  256.57   32.20
  -9   0   7  260.37   38.70
   9   0   7  200.48   31.80
   9   0  -7  285.47   35.40
   0  -1  -7  262.17   12.90
   0   1  -7  233.08   14.40
  -1  -1  -7  945.21   25.90
   1   1  -7  871.41   28.30
   1   1  -7  864.11   27.00
   1  -1  -7  887.21   22.80
   1  -1  -7  929.31   28.50
  -1   1  -7  863.21   27.80
  -2  -1  -7 1006.80   28.60
   2   1  -7 1044.90   32.00
   2   1  -7 1063.99   33.10
   2  -1  -7 1053.99   30.00
  -2   1  -7 1043.60   32.40
   3   1  -7  130.59   13.50
   3   1  -7  118.69   13.60
  -3   1   7  132.99   13.80
  -3  -1  -7  117.89    9.30
  -3   1  -7  118.19   12.30
  -3   1  -7  152.28   16.20
   3  -1  -7   90.99   11.20
   4   1  -7  595.64   27.20
  -4  -1  -7  567.14   20.80
  -4   1   7  581.04   27.20
  -4  -1  -7  600.84   24.30
  -4   1  -7  570.64   26.00
   4  -1  -7  543.95   25.70
  -4   1  -7  580.24   24.60
  -4  -1   7  598.04   28.20
   5   1  -7  237.98   21.90
  -5   1   7  285.97   24.80
  -5  -1  -7  253.37   20.20
  -5  -1  -7  250.37   15.00
   5  -1  -7  240.08   22.30
  -5   1  -7  206.88   17.70
  -5  -1   7  203.48   20.70
  -5   1  -7  253.67   21.40
   6   1  -7  111.79   19.70
  -6  -1  -7   86.39   16.00
  -6  -1  -7   77.19   11.40
  -6   1   7   67.89   19.10
  -6   1  -7   77.49   17.00
  -6   1  -7   78.89   14.40
   6  -1  -7   60.79   16.80
  -6  -1   7   81.99   19.10
   7   1  -7   64.79   19.70
  -7   1   7   58.89   22.60
  -7  -1  -7   82.79   18.30
  -7   1  -7   99.99   21.20
  -7   1  -7   89.89   16.30
  -7  -1   7   90.39   22.60
   7  -1  -7  110.79   23.20
   7   1   7   76.59   19.60
   8   1  -7  172.48   28.00
  -8  -1  -7  211.38   26.50
  -8   1   7  204.68   31.70
  -8   1  -7  210.88   28.40
   8   1   7  157.88   26.20
   8  -1  -7  206.18   30.70
  -8  -1   7  217.68   33.30
  -9  -1  -7   68.89   23.40
   9   1  -7   54.19   25.00
  -9   1   7    8.50   25.20
   9  -1   7   70.59   26.60
   9  -1  -7   42.80   24.90
  -9  -1   7   50.59   27.60
  -9   1  -7   46.60   24.20
   9   1   7   17.00   24.30
   0  -2  -7   -3.10    5.00
   0   2  -7   -1.00    6.80
   0   2  -7    4.40    6.00
  -1  -2  -7  351.56   13.40
   1   2  -7  382.16   17.60
   1   2  -7  360.66   17.90
   1  -2  -7  379.66   10.80
  -1   2  -7  349.37   18.20
   1  -2  -7  388.96   11.00
  -2  -2  -7  112.49    7.50
   2   2  -7  112.69   11.60
   2   2  -7  136.29   13.00
  -2   2  -7  132.29   13.20
   2  -2  -7  145.79   10.20
  -3   2   7  370.66   19.50
   3   2  -7  355.26   20.20
   3   2  -7  368.46   19.60
  -3  -2  -7  370.86   13.00
   3  -2  -7  386.96   18.20
  -3   2  -7  336.77   20.50
  -3   2  -7  425.66   21.10
   4   2  -7   43.00   11.90
  -4   2   7   40.60   12.70
  -4  -2  -7   38.20    5.90
   4  -2  -7   37.30   10.80
  -4   2  -7   53.59   12.10
  -4   2  -7   37.60   12.10
  -4  -2   7   48.90   12.00
   5   2  -7  622.14   32.10
  -5   2   7  648.14   32.40
  -5  -2  -7  633.14   21.30
  -5  -2  -7  635.64   27.50
   5  -2  -7  635.04   31.00
  -5   2  -7  639.14   30.00
  -5   2  -7  621.24   31.00
  -5  -2   7  645.34   32.80
   6   2  -7  177.98   23.60
  -6  -2  -7  182.78   18.80
  -6   2   7  159.58   22.50
   6   2   7  148.09   19.70
  -6   2  -7  175.18   19.70
  -6  -2   7  179.68   22.60
   6  -2  -7  175.78   22.30
  -6   2  -7  159.78   21.40
  -7  -2  -7  153.18   21.00
   7   2  -7  122.09   22.40
  -7   2   7  144.39   27.10
  -7   2  -7  155.78   21.30
   7   2   7  155.18   23.90
   7  -2  -7  137.89   24.20
  -7  -2   7  150.18   25.70
  -7   2  -7  147.89   23.80
  -8   2   7   43.70   24.30
   8   2  -7   16.40   21.10
  -8  -2  -7   48.00   18.20
   8   2   7   32.40   21.10
   8  -2  -7   80.79   24.20
  -8  -2   7   23.70   21.90
  -8   2  -7   15.50   22.20
  -9   2   7   53.89   26.70
   9  -2   7   59.09   27.40
  -9  -2  -7  130.59   25.90
   9   2  -7   62.49   25.70
   9   2   7  104.99   27.50
   9  -2  -7  100.19   27.80
  -9  -2   7   70.89   28.70
  -9   2  -7  118.89   29.10
   0   3   7    5.10    4.40
   0   3  -7    6.10    7.30
   0   3  -7   -4.70    7.10
   1   3  -7  804.12   28.30
   1   3  -7  812.62   30.50
  -1   3  -7  824.82   29.80
   1  -3  -7  828.72   21.90
   1   3   7  808.72   21.60
   1  -3  -7  880.11   21.30
   2   3  -7 2926.21   75.89
  -2  -3  -7 3023.50   67.69
   2   3  -7 3002.00   77.99
  -2   3  -7 2879.71   76.49
   2   3   7 2912.11   70.39
  -2   3  -7 2983.00   78.19
   2  -3  -7 3113.09   71.99
   3   3  -7  731.53   27.70
  -3  -3  -7  702.53   16.80
   3   3  -7  667.73   28.20
  -3   3   7  687.33   27.60
  -3   3  -7  661.03   29.00
   3   3   7  650.73   23.70
  -3   3  -7  700.73   29.60
   3  -3  -7  706.43   25.70
  -4   3   7  834.12   34.30
   4   3  -7  781.52   33.50
  -4  -3  -7  862.61   20.00
  -4   3  -7  771.82   33.60
   4   3   7  805.72   29.90
   4  -3  -7  810.12   31.70
  -4   3  -7  828.82   34.30
   5   3  -7  374.26   25.80
  -5  -3  -7  378.06   20.90
  -5   3   7  345.87   27.70
  -5   3  -7  401.06   25.80
   5   3   7  419.56   24.40
  -5   3  -7  399.96   27.80
   5  -3  -7  378.36   24.80
  -5  -3   7  372.46   26.20
   6   3  -7  125.79   20.70
  -6  -3  -7  152.98   17.40
  -6   3   7  142.09   23.10
   6   3   7  190.78   22.40
  -6   3  -7  147.59   21.80
  -6  -3   7  128.59   20.50
   6  -3  -7  133.39   20.50
  -6   3  -7  167.18   20.30
   7   3  -7  258.37   29.90
  -7  -3  -7  290.57   25.80
  -7   3   7  282.77   31.90
  -7   3  -7  323.27   28.30
   7  -3  -7  299.27   30.50
  -7  -3   7  276.27   30.00
   7   3   7  311.27   29.50
  -7   3  -7  301.87   31.60
   8   3  -7  188.68   30.70
  -8  -3  -7  219.38   25.10
  -8   3   7  220.58   31.10
  -8  -3   7  239.08   33.30
  -8   3  -7  184.18   29.30
  -8   3  -7  200.08   26.30
   8   3   7  182.98   27.90
   8  -3  -7  174.18   28.50
   9   3  -7  111.79   29.60
  -9   3   7   85.69   30.80
  -9  -3   7   82.79   29.40
   9  -3  -7   98.49   27.40
   9   3   7  148.99   27.60
  -9   3  -7   66.39   26.90
   0   4   7  658.03   21.40
   0   4  -7  645.84   26.40
   0   4  -7  595.94   25.00
   1   4  -7 2711.83   69.89
   1   4  -7 2632.44   72.69
   1   4   7 2687.33   63.39
  -1   4  -7 2567.44   70.99
   1  -4  -7 2625.24   62.39
   2   4  -7  592.94   27.40
   2   4  -7  560.14   24.10
  -2   4  -7  628.24   28.00
   2   4   7  551.54   14.90
  -2   4  -7  539.35   25.20
   2   4   7  551.44   19.70
   3   4  -7  317.07   21.90
   3   4  -7  324.77   18.90
  -3   4   7  332.57   20.20
  -3   4  -7  332.77   23.00
  -3   4  -7  343.87   23.10
   3   4   7  331.07   17.00
   4   4  -7   30.00   10.50
  -4   4   7   16.90   11.50
   4   4  -7   48.60   13.80
  -4   4  -7   21.20   12.70
   4   4   7   24.70    9.90
  -4   4  -7   36.40   14.40
  -5   4   7  273.77   24.50
  -5  -4  -7  274.77   17.50
   5   4  -7  233.38   24.40
   5   4   7  272.07   21.70
  -5  -4   7  287.17   23.80
  -5   4  -7  309.07   27.50
  -5   4  -7  298.57   25.20
   5  -4  -7  276.27   23.50
  -6  -4  -7  192.78   23.30
   6   4  -7  242.18   28.70
  -6   4   7  225.38   27.10
   6  -4  -7  246.08   25.70
   6   4   7  236.28   23.50
  -6   4  -7  261.37   28.00
  -6  -4   7  209.58   25.20
  -6   4  -7  291.87   26.80
  -7   4   7  346.47   33.80
   7   4  -7  349.17   35.80
  -7  -4   7  343.37   34.10
  -7   4  -7  335.37   30.90
   7   4   7  353.66   31.80
  -7   4  -7  312.57   33.20
   7  -4  -7  340.97   33.60
   8   4  -7   47.40   24.20
  -8   4   7   32.30   22.40
  -8   4  -7   -1.40   17.10
   8  -4  -7   -7.70   19.40
   8   4   7   40.90   21.30
  -8   4  -7   26.20   22.90
  -8  -4   7    0.50   22.00
   0   5  -7  839.72   32.00
   0   5   7  800.32   27.40
   0   5  -7  851.81   33.90
   1   5  -7   14.20   11.00
   1   5  -7    8.20    8.30
   1   5   7    6.00    6.30
   1  -5  -7   14.20    5.30
  -1   5  -7    1.70    9.00
   2   5  -7  517.15   28.20
   2   5  -7  538.55   24.30
  -2   5  -7  535.65   26.70
   2   5   7  532.55   21.10
  -2   5  -7  528.65   28.00
  -3   5   7   58.49   11.80
   3   5  -7   38.90   12.40
   3   5  -7   26.80   10.00
   3   5   7   28.90    9.20
  -3   5  -7   19.20   13.20
  -3   5  -7   42.60   12.90
  -4   5   7  163.08   17.50
   4   5  -7  129.89   18.50
   4   5  -7  199.08   17.80
   4   5   7  172.88   17.00
  -4   5  -7  154.18   20.10
  -4   5  -7  153.58   19.50
   5   5  -7   29.00   15.40
  -5   5   7   36.40   15.40
   5   5   7   18.40   12.30
  -5   5  -7   14.80   14.90
  -5   5  -7   10.50   13.10
   6   5  -7  322.27   31.80
  -6   5   7  311.97   30.30
  -6   5  -7  357.16   33.80
  -6  -5   7  306.77   28.80
  -6   5  -7  284.37   28.70
   6   5   7  264.97   25.30
   6  -5  -7  304.17   28.40
   7   5  -7   78.99   23.60
  -7   5   7   43.40   21.30
   7   5   7   32.10   18.80
  -7   5  -7    8.70   17.40
  -7  -5   7   41.30   20.70
   7  -5  -7   48.40   19.80
  -7   5  -7    7.80   20.30
  -8   5   7  118.59   30.10
   8   5  -7  145.29   29.20
   8  -5  -7  135.19   27.20
  -8   5  -7  140.19   28.90
  -8   5  -7  130.69   25.90
   8   5   7  141.09   26.60
  -8  -5   7  153.98   29.60
   0  -6  -7  107.39    7.30
   0   6  -7   87.59   15.00
   0   6   7  100.69   12.60
   0   6  -7   85.89   13.60
   1   6  -7 1459.55   50.99
   1   6  -7 1405.86   45.50
   1   6   7 1400.06   43.00
  -1   6  -7 1425.56   48.90
  -2   6   7   38.40   10.10
   2   6  -7   54.99   15.70
   2   6  -7   37.90   10.70
   2   6   7   42.10   10.10
  -2   6  -7   30.70   12.80
  -3   6   7  246.08   20.50
   3   6  -7  247.68   19.00
   3   6  -7  244.58   22.90
  -3   6  -7  271.37   24.70
   3   6   7  262.57   18.60
  -3   6  -7  283.17   25.50
   4   6  -7  475.95   30.60
   4   6  -7  512.55   25.50
  -4   6   7  514.45   29.60
   4   6   7  438.36   25.60
  -4   6  -7  522.35   31.40
  -4   6  -7  504.95   33.40
  -5   6   7  206.38   24.50
   5   6  -7  183.38   23.70
   5   6   7  225.38   22.70
  -5   6  -7  170.18   22.80
  -5   6  -7  208.48   26.30
   6   6  -7   70.99   21.20
  -6   6   7   74.89   22.30
  -6  -6   7   54.79   18.90
   6  -6  -7   41.70   17.40
   6   6   7   71.49   18.30
  -6   6  -7   53.09   19.00
  -6   6  -7   49.30   22.80
   7   6  -7  293.97   33.20
  -7   6   7  374.06   37.70
  -7   6  -7  358.66   36.40
   7  -6  -7  354.96   32.70
   7   6   7  355.96   32.10
  -7   6  -7  429.26   37.40
  -7  -6   7  325.37   33.10
   8   6  -7  108.39   27.70
  -8   6   7   24.50   27.30
  -8   6  -7   36.70   22.40
  -8  -6   7  113.69   29.70
   8  -6  -7   79.19   24.70
   8   6   7   71.49   23.60
  -8   6  -7   58.19   28.30
   0   7  -7 1971.10   60.59
   0   7  -7 1941.21   63.59
   0   7   7 1880.31   56.59
   1   7  -7  428.46   29.70
   1   7  -7  480.65   25.90
   1   7   7  431.46   23.90
  -1   7  -7  423.36   26.70
  -2   7   7   92.49   13.00
   2   7  -7  123.49   21.20
   2   7  -7  109.79   15.40
  -2   7  -7   96.69   18.10
   2   7   7   98.79   14.80
   3   7  -7 1029.70   47.40
  -3   7   7 1083.19   38.90
   3   7  -7 1087.89   39.30
  -3   7  -7 1068.59   46.50
  -3   7  -7 1056.79   44.90
   3   7   7 1047.10   38.70
  -4   7   7  379.06   27.50
   4   7  -7  376.86   23.70
   4   7  -7  413.36   32.80
   4   7   7  435.56   26.20
  -4   7  -7  411.56   31.10
  -4   7  -7  406.26   30.10
   5   7  -7  535.55   37.90
  -5   7   7  474.05   33.80
  -5   7  -7  458.25   35.20
  -5   7  -7  485.95   38.70
   5   7   7  494.05   31.40
  -6   7   7  341.27   32.80
   6   7  -7  424.56   38.30
  -6  -7   7  464.95   38.80
  -6   7  -7  334.17   34.70
  -6   7  -7  436.16   37.20
   6   7   7  425.06   32.00
  -7   7   7  129.09   25.70
   7   7  -7  201.58   31.90
  -7  -7   7  189.88   28.60
   7  -7  -7  157.88   25.80
  -7   7  -7  100.19   26.00
  -7   7  -7  170.98   31.80
   7   7   7  196.68   27.50
  -8   7   7  132.79   29.50
   8   7  -7  143.89   31.30
   8  -7  -7  140.79   28.00
  -8   7  -7  115.89   31.80
  -8   7  -7   89.59   27.20
  -8  -7   7  172.88   32.60
   0   8  -7  147.29   20.90
   0   8  -7  141.29   18.60
   0   8   7  146.09   18.00
   1   8  -7  312.87   28.40
   1   8  -7  299.47   23.10
  -1   8  -7  284.67   25.90
   1   8   7  305.97   23.60
   2   8  -7  151.38   24.10
  -2   8   7  173.28   16.40
   2   8  -7  191.98   20.40
   2   8   7  167.78   19.70
  -2   8  -7  110.59   19.30
  -3   8   7  255.47   22.80
   3   8  -7  262.77   23.00
   3   8  -7  276.37   30.30
  -3   8  -7  192.98   24.40
   3   8   7  256.47   23.60
   4   8  -7  259.27   31.50
  -4   8   7  262.17   24.40
  -4   8  -7  291.97   31.40
   4   8   7  272.77   25.20
  -4   8  -7  279.07   29.80
  -5   8   7  275.57   27.10
   5   8  -7  339.27   36.20
  -5   8  -7  263.67   30.70
  -5   8  -7  253.37   30.40
   5   8   7  257.77   26.90
   6   8  -7   31.00   23.10
  -6   8   7   11.90   18.40
  -6  -8   7   -5.00   18.80
  -6   8  -7    8.60   19.60
  -6   8  -7   27.30   23.10
   6   8   7   -8.40   16.60
   7   8  -7    6.50   24.40
  -7   8   7   13.60   23.50
  -7   8  -7   -9.50   20.20
   7  -8  -7   -6.50   17.90
  -7   8  -7   28.40   26.60
  -7  -8   7   23.10   21.30
   0   9  -7   23.80   17.20
   0   9  -7   14.40   14.30
   0   9   7   33.80   13.60
   1   9  -7    6.90   16.20
   1   9  -7   49.90   15.00
   1   9   7   19.70   13.90
  -1   9  -7   35.60   16.30
  -2   9   7  714.63   32.60
   2   9  -7  700.53   35.00
   2   9  -7  690.03   40.70
  -2   9  -7  771.62   41.80
   2   9   7  709.73   36.70
  -3   9   7   97.59   17.20
   3   9  -7   91.79   23.20
   3   9  -7  139.69   18.60
   3   9   7  119.09   19.40
  -3   9  -7  122.39   23.30
  -4   9   7  398.66   30.10
   4   9  -7  470.75   43.50
   4   9   7  404.66   30.40
  -4   9  -7  358.56   34.90
  -4   9  -7  386.46   35.80
   5   9  -7   55.99   25.30
  -5   9   7   20.10   17.30
  -5   9  -7    1.70   22.50
   5   9   7   20.20   20.40
  -5   9  -7    5.00   19.00
   6   9  -7   23.40   24.10
  -6   9   7    6.40   19.10
  -6   9  -7   39.30   26.60
  -6   9  -7   19.70   22.80
  -6  -9   7    0.90   20.10
   7   9  -7    4.80   24.30
  -7   9   7  -27.90   23.00
  -7   9  -7   -8.20   21.40
   7  -9  -7   11.20   18.90
  -7  -9   7   17.80   21.70
  -7   9  -7   55.99   29.60
   0  10   7   24.60   14.60
   0  10  -7   28.70   19.00
   0  10  -7   25.20   16.00
   1  10  -7  114.79   19.60
   1  10  -7   61.19   20.20
   1  10   7   73.69   18.10
  -1  10  -7  123.39   22.70
   2  10  -7  211.68   31.00
   2  10  -7  168.68   21.80
  -2  10  -7  214.08   28.20
   2  10   7  184.08   24.10
   3  10  -7  116.69   25.30
  -3  10   7  102.09   18.40
  -3  10  -7  132.59   25.50
   3  10   7   88.19   20.10
  -4  10   7  120.59   20.90
   4  10  -7  117.89   29.60
  -4  10  -7  118.09   26.30
  -5  10   7    9.40   19.00
   5  10  -7   54.89   25.20
  -5  10  -7   11.10   21.10
  -6  10   7  163.18   28.60
   6  10  -7  189.88   36.30
  -6  10  -7   89.39   25.90
  -6 -10   7  144.59   27.00
  -6  10  -7  136.39   32.50
   0  11  -7    4.30   19.10
   0  11  -7    3.30   16.60
   0  11   7   21.80   15.50
   1  11  -7  127.49   25.60
   1  11  -7  147.19   22.10
   1  11   7   77.59   20.50
  -1  11  -7  140.99   25.30
   2  11  -7  899.21   46.00
   2  11  -7  947.01   53.19
   2  11   7  998.90   48.90
  -2  11  -7 1034.20   53.19
   3  11  -7   80.19   27.20
  -3  11  -7   47.40   21.70
   4  11  -7  451.65   45.70
  -4  11   7  500.35   35.20
  -4  11  -7  511.65   43.40
  -5  11   7  231.88   28.50
   5  11  -7  275.57   38.60
  -5  11  -7  217.18   33.50
   6  11  -7   -2.70   26.90
  -6  11   7   17.90   23.00
  -6 -11   7   34.30   22.80
  -6  11  -7   22.70   24.30
   0  12  -7  353.76   34.60
   1  12  -7  551.24   43.90
   1  12  -7  558.84   36.80
  -1  12  -7  527.65   40.90
   1  12   7  628.54   56.99
   2  12  -7  224.28   32.90
  -2  12  -7  239.48   33.20
   3  12  -7  102.79   30.90
  -3  12  -7   67.39   25.20
   4  12  -7   96.09   30.70
  -4  12  -7   79.19   25.80
  -5  12   7   93.49   23.40
   5  12  -7  112.49   33.20
  -5  12  -7   82.39   28.30
   0  13  -7    1.00   17.20
   1  13  -7   75.49   28.20
  -1  13  -7   44.20   22.20
   2  13  -7   90.49   28.40
  -2  13  -7   65.59   25.40
   3  13  -7   56.09   27.40
  -3  13  -7   23.30   26.20
   4  13  -7   60.09   30.70
  -4  13  -7   30.50   26.60
   1  14  -7  215.68   36.60
  -1  14  -7  195.98   31.80
   2  14  -7  109.79   31.80
  -2  14  -7   15.90   23.70
   0   0  -8   14.40    6.50
  -1   0  -8  403.16   17.00
   1   0  -8  443.26   18.70
   1   0  -8  394.56   14.50
   2   0  -8 1716.03   49.60
   2   0  -8 1767.92   46.60
  -2   0  -8 1831.62   47.20
   3   0  -8   -1.90    7.10
  -3   0  -8   -1.60    6.20
  -3   0   8    4.90    7.50
  -4   0  -8   83.49   12.30
  -4   0   8   74.09   13.10
  -4   0  -8   84.49   10.70
   4   0  -8   67.39   11.80
  -5   0   8   98.69   16.50
   5   0  -8  138.49   17.90
  -5   0  -8   92.89   12.40
  -5   0  -8  126.39   16.20
  -6   0   8  167.28   22.70
  -6   0  -8  149.59   19.00
   6   0  -8  129.39   19.50
  -6   0  -8  200.18   17.60
  -7   0  -8    0.30   15.20
   7   0  -8   11.90   16.70
  -7   0   8   18.90   18.70
  -8   0  -8  265.17   29.70
  -8   0   8  295.57   35.00
   8   0   8  314.27   32.90
   8   0  -8  322.27   34.00
  -9   0  -8   17.40   21.90
   9   0  -8  -10.30   21.00
  -9   0   8  -15.30   26.90
   9   0   8    0.00   22.90
   0   1  -8   14.50    7.70
   0  -1  -8   16.60    6.70
   1   1  -8  263.17   13.90
  -1  -1  -8  264.27   12.90
   1   1  -8  284.37   16.20
  -1   1  -8  255.37   15.10
   1  -1  -8  268.57   15.30
   1  -1  -8  251.17    8.80
   2   1  -8  325.37   17.40
  -2  -1  -8  312.87   13.70
   2   1  -8  295.37   15.80
   2  -1  -8  305.17   14.00
  -2   1  -8  294.77   16.10
  -3   1   8  195.48   16.30
  -3  -1  -8  201.38   11.50
   3   1  -8  194.58   16.40
   3   1  -8  180.28   15.40
  -3   1  -8  191.28   14.70
   3  -1  -8  159.38   13.20
  -3   1  -8  200.78   15.80
  -4  -1  -8  363.46   16.20
  -4  -1  -8  364.56   18.90
   4   1  -8  353.06   21.90
  -4   1   8  363.26   22.20
  -4   1  -8  389.76   22.00
  -4  -1   8  346.87   23.20
  -4   1  -8  342.37   19.80
   4  -1  -8  367.96   21.20
  -5  -1  -8    7.80    9.50
  -5  -1  -8    1.00    6.80
  -5   1   8  -18.30   10.90
   5   1  -8   -9.70   10.80
  -5  -1   8    3.90   12.50
  -5   1  -8    4.70   11.70
   5  -1  -8   -1.70   11.10
  -5   1  -8    2.10    9.10
  -6  -1  -8  397.46   26.00
   6   1  -8  416.86   30.00
  -6  -1  -8  355.76   19.30
  -6   1   8  326.97   30.00
  -6   1  -8  379.26   24.10
   6  -1  -8  357.26   27.80
  -6  -1   8  429.36   31.80
  -6   1  -8  326.77   27.40
  -7  -1  -8  201.18   22.40
  -7   1   8  217.38   29.20
   7   1  -8  163.78   25.20
  -7   1  -8  144.09   22.90
   7  -1  -8  120.39   22.30
  -7   1  -8  172.98   20.00
  -7  -1   8  192.38   27.90
[truncated: 169,787 more chars]
