# Supplementary material for: Cadmium phosphates Cd2(PO4)OH and Cd5(PO4)2(OH)4 crystallizing in mineral structures
Source: Acta Crystallogr E Crystallogr Commun. 2024 Jan 26;80(Pt 2):207–12. doi: 10.1107/S2056989024000793 (PMC10848977; doi:10.1107/S2056989024000793)
Supplement: Supplementary file 2 [file e-80-00207-CdPO4OHsup2.hkl]

data_CdPO4OH                                                                    
_shelx_title ' isotypic__a.res in I2/a'                                         
_shelx_refln_list_code          4                                               
_shelx_F_calc_maximum      665.72                                               
_exptl_crystal_F_000      1216.00                                               
_reflns_d_resolution_high  0.6695                                               
                                                                                
loop_                                                                           
 _space_group_symop_operation_xyz                                               
 'x, y, z'                                                                      
 '-x+1/2, y, -z'                                                                
 'x+1/2, y+1/2, z+1/2'                                                          
 '-x+1, y+1/2, -z+1/2'                                                          
 '-x, -y, -z'                                                                   
 'x-1/2, -y, z'                                                                 
 '-x+1/2, -y+1/2, -z+1/2'                                                       
 'x, -y+1/2, z+1/2'                                                             
                                                                                
_cell_length_a    12.4307                                                       
_cell_length_b     6.6910                                                       
_cell_length_c    10.7087                                                       
_cell_angle_alpha  90.000                                                       
_cell_angle_beta  107.506                                                       
_cell_angle_gamma  90.000                                                       
                                                                                
_shelx_F_squared_multiplier     1.000                                           
                                                                                
loop_                                                                           
 _refln_index_h                                                                 
 _refln_index_k                                                                 
 _refln_index_l                                                                 
 _refln_F_squared_calc                                                          
 _refln_F_squared_meas                                                          
 _refln_F_squared_sigma                                                         
 _refln_observed_status                                                         
   2   0   0      23161.99      19364.65       960.97 o                         
   4   0   0      41192.49      45140.20       615.46 o                         
   6   0   0      15770.76      17616.39       367.66 o                         
   8   0   0       7220.51       6715.29       183.45 o                         
  10   0   0      41743.07      41677.07      1451.55 o                         
  12   0   0      11572.33      11248.31       933.11 o                         
  14   0   0        742.01       2425.18       710.31 o                         
  16   0   0        180.45        824.00       650.96 o                         
   1   1   0      15163.24      16160.89       158.39 o                         
   3   1   0       8194.87       8289.58       125.26 o                         
   5   1   0        128.54         16.88        94.73 o                         
   7   1   0      21878.52      23565.51       630.57 o                         
   9   1   0       1860.84       2493.15       236.30 o                         
  11   1   0       7921.57       7126.33       542.83 o                         
  13   1   0        753.20         35.90       372.85 o                         
  15   1   0       1575.42        742.58       412.05 o                         
  17   1   0        584.37        -78.48       464.24 o                         
   0   2   0       9330.04       7937.06       200.26 o                         
   2   2   0      72373.16      71397.25       525.97 o                         
   4   2   0      29409.15      28915.88       367.66 o                         
   6   2   0      18240.71      19862.92       358.04 o                         
   8   2   0      23475.42      22898.58      1058.36 o                         
  10   2   0      21000.77      21727.62       610.81 o                         
  12   2   0      17017.23      16616.28       814.81 o                         
  14   2   0       1247.56        243.58       418.27 o                         
  16   2   0        534.96        944.47       656.73 o                         
   1   3   0        424.77        492.46        90.26 o                         
   3   3   0       4027.89       3564.39       156.10 o                         
   5   3   0         29.44          2.48       108.76 o                         
   7   3   0        349.30        219.89       124.43 o                         
   9   3   0        694.96        455.54       150.44 o                         
  11   3   0         75.78        535.90       274.04 o                         
  13   3   0         98.00        337.39       379.85 o                         
  15   3   0         41.76        661.49       457.87 o                         
   0   4   0        881.67        186.05       197.32 o                         
   2   4   0      56026.26      55341.02       635.39 o                         
   4   4   0      21558.19      22810.02       459.79 o                         
   6   4   0      21943.06      22706.60       412.15 o                         
   8   4   0      17928.39      18291.57       455.92 o                         
  10   4   0       8040.84       8182.08       536.03 o                         
  12   4   0       8392.90       8811.04       539.20 o                         
  14   4   0       2266.53       1790.74       488.23 o                         
  16   4   0        198.35        569.08       510.38 o                         
   1   5   0      19264.44      19072.39       393.76 o                         
   3   5   0       4340.32       4899.78       223.09 o                         
   5   5   0       3268.02       3113.84       209.52 o                         
   7   5   0       6411.40       7619.33       317.81 o                         
   9   5   0         12.46       -190.87       198.89 o                         
  11   5   0       5381.23       3923.95       420.77 o                         
  13   5   0        331.43       -415.04       415.04 o                         
  15   5   0        867.64         78.35       525.36 o                         
   0   6   0     158366.61     156339.23      2379.76 o                         
   2   6   0       3747.27       3118.79       209.98 o                         
   4   6   0       9711.65       9313.09       323.47 o                         
   6   6   0       7627.26       8462.36       329.75 o                         
   8   6   0       1747.02       1646.59       238.83 o                         
  10   6   0      17746.60      17481.25       700.18 o                         
  12   6   0       3501.33       2615.15       480.53 o                         
  14   6   0        388.81        872.21       659.53 o                         
   1   7   0        513.91        210.68       232.98 o                         
   3   7   0       1798.61       2572.41       270.36 o                         
   5   7   0       1245.35        824.89       222.57 o                         
   7   7   0       6128.08       6243.75       367.74 o                         
   9   7   0       1968.06       1848.09       415.98 o                         
  11   7   0        703.76        621.02       436.95 o                         
   0   8   0       2666.49       3385.77       471.19 o                         
   2   8   0       6516.71       7145.39       413.07 o                         
   4   8   0       1526.93       1394.99       320.56 o                         
   6   8   0       1900.31       2238.00       367.91 o                         
   8   8   0       2123.79       1553.03       382.23 o                         
  10   8   0       3410.30       4798.67      1021.58 o                         
   1   9   0         45.03        179.11       323.66 o                         
   3   9   0       2555.85       2690.56       436.72 o                         
   5   9   0         14.25        -20.64       388.35 o                         
   7   9   0       1650.97       2207.57       453.03 o                         
 -16   1   1       5371.30       4851.33       642.22 o                         
 -14   1   1       4012.19       6648.37       625.47 o                         
 -12   1   1       3164.38       3068.60       431.83 o                         
 -10   1   1       4525.33       4321.49       428.67 o                         
  -8   1   1      50107.63      51585.73       669.83 o                         
  -6   1   1      95878.79      94395.22       944.08 o                         
  -4   1   1      16096.39      14542.20       213.97 o                         
  -2   1   1      11775.72      10869.85       137.07 o                         
   0   1   1          5.59        -30.53        30.53 o                         
   2   1   1      92205.18      88150.05       659.10 o                         
   4   1   1     103245.04      97098.55       889.34 o                         
   6   1   1      18254.89      16120.82       798.28 o                         
   8   1   1         94.96        281.83       123.06 o                         
  10   1   1         32.01        221.88       396.26 o                         
  12   1   1      12431.87      11315.67       700.84 o                         
  14   1   1      16326.59      13102.45      1469.13 o                         
  16   1   1       2885.68       4146.37       602.51 o                         
 -17   2   1          5.87        747.01       719.21 o                         
 -15   2   1        115.54        256.08       396.85 o                         
 -13   2   1       1476.56        913.48       376.48 o                         
 -11   2   1       1469.32        944.51       354.69 o                         
  -9   2   1       1562.48       1472.20       163.23 o                         
  -7   2   1      28688.49      31729.38       634.71 o                         
  -5   2   1      15738.62      16360.40       281.02 o                         
  -3   2   1      35526.56      36654.80       324.08 o                         
  -1   2   1     136023.95     139339.52       866.58 o                         
   1   2   1       2828.18       2285.40        86.55 o                         
   3   2   1      34975.59      37456.84       421.57 o                         
   5   2   1       5688.24       5700.06       200.42 o                         
   7   2   1      18058.28      18401.99       440.90 o                         
   9   2   1       1884.37       1538.54       270.15 o                         
  11   2   1        390.76        112.99       323.67 o                         
  13   2   1        168.77        670.86       411.86 o                         
  15   2   1        114.99        410.54       407.88 o                         
 -16   3   1      11142.04      10693.13       808.02 o                         
 -14   3   1       9010.98       6349.81       708.68 o                         
 -12   3   1       3010.01       3097.75       378.68 o                         
 -10   3   1       4905.55       4165.36       257.39 o                         
  -8   3   1        373.86        125.73       166.21 o                         
  -6   3   1      26551.39      25478.46       415.70 o                         
  -4   3   1     155965.36     156593.44      1414.98 o                         
  -2   3   1       1188.53       1429.23       108.54 o                         
   0   3   1     151884.64     152144.67      1146.69 o                         
   2   3   1      25727.36      23927.93       304.64 o                         
   4   3   1       5095.67       4125.95       180.14 o                         
   6   3   1      74343.04      75011.38       861.36 o                         
   8   3   1      25006.63      26717.82       435.42 o                         
  10   3   1      17007.98      15227.66       638.87 o                         
  12   3   1       8711.02       9851.39       903.99 o                         
  14   3   1       1030.36       2520.63       533.53 o                         
  16   3   1       5434.65       3846.14       583.60 o                         
 -15   4   1        337.65       1271.88       497.83 o                         
 -13   4   1        520.59        116.88       384.62 o                         
 -11   4   1       1732.56       1267.54       366.68 o                         
  -9   4   1        209.25         67.63       217.44 o                         
  -7   4   1      22907.11      25293.86       441.85 o                         
  -5   4   1       3418.46       3379.97       213.08 o                         
  -3   4   1       8499.83       9103.63       258.66 o                         
  -1   4   1      52930.13      54711.25       578.03 o                         
   1   4   1        824.06        828.65       108.71 o                         
   3   4   1      43898.45      43777.79       559.75 o                         
   5   4   1       1256.00       1594.92       160.06 o                         
   7   4   1       7250.09       7211.20       291.58 o                         
   9   4   1        406.02        442.40       182.28 o                         
  11   4   1        257.89         -1.41       317.52 o                         
  13   4   1        368.33       -186.63       388.11 o                         
  15   4   1         86.74       -474.16       474.16 o                         
 -14   5   1       2370.43       3902.33       667.91 o                         
 -12   5   1       1742.97       1758.00       373.95 o                         
 -10   5   1       2525.53       2589.78       275.31 o                         
  -8   5   1      20026.89      20212.93       832.70 o                         
  -6   5   1      20961.43      20499.55       455.31 o                         
  -4   5   1      15158.02      14422.05       351.64 o                         
  -2   5   1        581.62        479.90       140.09 o                         
   0   5   1       2031.47       1736.98       197.44 o                         
   2   5   1      13470.44      12998.71       411.03 o                         
   4   5   1      28336.62      28046.21       456.81 o                         
   6   5   1       8845.81       8787.72       307.37 o                         
   8   5   1        571.85        382.25       196.14 o                         
  10   5   1         94.24        -20.16       295.72 o                         
  12   5   1       5292.15       4677.40       553.66 o                         
  14   5   1       9087.24       8473.99      1093.40 o                         
 -13   6   1        279.60       -520.10       520.10 o                         
 -11   6   1        424.28        101.67       346.76 o                         
  -9   6   1        335.74        115.89       232.00 o                         
  -7   6   1       3542.19       3635.11       294.16 o                         
  -5   6   1        156.10        182.69       176.81 o                         
  -3   6   1        418.37        554.97       162.98 o                         
  -1   6   1        526.58        430.73       166.52 o                         
   1   6   1         50.45       -186.32       186.32 o                         
   3   6   1       2664.27       3129.45       223.20 o                         
   5   6   1        483.18        466.12       172.02 o                         
   7   6   1        115.09        449.66       185.25 o                         
   9   6   1         69.17        134.92       257.02 o                         
  11   6   1         10.66         24.72       346.57 o                         
  13   6   1       1032.89        502.54       716.49 o                         
 -12   7   1        521.72       -456.48       456.48 o                         
 -10   7   1        291.91        583.23       390.21 o                         
  -8   7   1      13054.37      13366.95       545.63 o                         
  -6   7   1      12836.80      12868.50       478.41 o                         
  -4   7   1        148.20         18.16       201.00 o                         
  -2   7   1       2127.94       2411.33       283.89 o                         
   0   7   1       2780.71       2743.07       287.18 o                         
   2   7   1      18782.99      19305.41       538.82 o                         
   4   7   1      27522.06      26479.44       544.70 o                         
   6   7   1        439.22        470.90       234.92 o                         
   8   7   1          9.04         85.76       255.99 o                         
  10   7   1        163.61       -218.97       466.98 o                         
  12   7   1       2405.72       3728.03      1055.62 o                         
  -9   8   1        170.78        -62.25       461.57 o                         
  -7   8   1       5433.84       4618.90       444.33 o                         
  -5   8   1       5609.29       5628.88       363.10 o                         
  -3   8   1      10585.43      10984.80       521.89 o                         
  -1   8   1      14559.54      13316.39       562.15 o                         
   1   8   1       2668.43       2481.62       344.47 o                         
   3   8   1       5764.42       5228.82       437.00 o                         
   5   8   1       2983.75       4494.09       459.73 o                         
   7   8   1       3683.81       3903.55       554.25 o                         
   9   8   1       1503.76       2359.63       516.96 o                         
  -6   9   1       3674.70       3373.92       488.00 o                         
  -4   9   1      11879.68      12134.55       694.64 o                         
  -2   9   1          9.00       -280.21       309.70 o                         
   0   9   1      12140.95      12227.91       784.29 o                         
   2   9   1       1090.34       1417.99       371.66 o                         
   4   9   1         27.77        380.97       349.20 o                         
   6   9   1       8904.32       9422.02       653.02 o                         
 -18   0   2         90.55       1270.87       812.92 o                         
 -16   0   2       2195.72       1914.17       692.17 o                         
 -14   0   2      18989.20      15974.12      2647.29 o                         
 -12   0   2      10780.25      11952.36       940.38 o                         
 -10   0   2         33.59        349.28       233.95 o                         
  -8   0   2      55616.78      58714.50       812.59 o                         
  -6   0   2      11180.52      10048.59       273.58 o                         
  -4   0   2     443186.06     414517.50      3543.64 o                         
  -2   0   2       2430.98       1569.16       123.70 o                         
   0   0   2        589.76        864.85        79.63 o                         
   2   0   2     176743.73     176956.31      1578.01 o                         
   4   0   2        540.41        733.31       200.72 o                         
   6   0   2     178079.23     177738.70      5830.63 o                         
   8   0   2      32043.39      30956.58      1160.06 o                         
  10   0   2       6080.76       6552.72       755.11 o                         
  12   0   2        783.44        192.00       520.85 o                         
  14   0   2        762.35       1865.58       693.76 o                         
  16   0   2       1168.34       -201.33      1703.77 o                         
 -17   1   2         20.57        165.42       481.02 o                         
 -15   1   2        225.04         94.55       412.00 o                         
 -13   1   2       1469.91       1631.02       402.61 o                         
 -11   1   2       2172.27       1949.96       361.04 o                         
  -9   1   2       5441.18       6284.97       277.18 o                         
  -7   1   2       5042.98       5205.87       219.42 o                         
  -5   1   2      35737.41      37923.45       424.09 o                         
  -3   1   2       3389.00       3857.19       112.97 o                         
  -1   1   2      30733.30      30434.33       282.99 o                         
   1   1   2      18640.14      19830.37       235.84 o                         
   3   1   2      33869.51      35588.11       414.43 o                         
   5   1   2        553.18        453.33       102.96 o                         
   7   1   2      20106.21      22423.64       763.63 o                         
   9   1   2       6557.65       5326.00       313.03 o                         
  11   1   2        371.13        674.50       338.32 o                         
  13   1   2       3454.21       1486.19       399.75 o                         
  15   1   2         72.88        341.88       441.45 o                         
 -16   2   2       2504.48       2833.45       677.05 o                         
 -14   2   2       5229.69       6311.52       597.87 o                         
 -12   2   2      19432.28      19783.61      1076.19 o                         
 -10   2   2      29071.43      29021.95       925.83 o                         
  -8   2   2        137.01        387.79       144.08 o                         
  -6   2   2      16818.52      17284.61       297.86 o                         
  -4   2   2      25513.40      23754.88       365.17 o                         
  -2   2   2     136772.88     130222.87      1015.03 o                         
   0   2   2      68414.83      65485.99       558.08 o                         
   2   2   2       6990.54       7728.97       201.29 o                         
   4   2   2       3802.71       3142.43       195.98 o                         
   6   2   2      10660.10      10906.74       284.19 o                         
   8   2   2      36578.65      33781.75       604.01 o                         
  10   2   2      13139.59      12113.63       543.39 o                         
  12   2   2       1024.33       1322.20       384.82 o                         
  14   2   2       1047.85        998.40       470.44 o                         
  16   2   2       4692.01       7809.13       727.23 o                         
 -17   3   2         21.04         38.76       507.83 o                         
 -15   3   2         12.22        143.07       419.45 o                         
 -13   3   2          5.24       -316.66       343.55 o                         
 -11   3   2        970.78        665.20       206.77 o                         
  -9   3   2        484.14        296.78       176.57 o                         
  -7   3   2       1028.01       1068.73       155.01 o                         
  -5   3   2         12.68         95.75       110.78 o                         
  -3   3   2       2177.47       2218.28       128.42 o                         
  -1   3   2       1660.16       1430.67       113.93 o                         
   1   3   2        207.26        148.63        73.72 o                         
   3   3   2       1451.51       1635.63       144.22 o                         
   5   3   2          8.80        194.38       142.02 o                         
   7   3   2         83.98        229.95       128.88 o                         
   9   3   2        988.29        562.30       257.17 o                         
  11   3   2         40.38       -339.41       379.11 o                         
  13   3   2         17.99        -17.81       341.99 o                         
  15   3   2        134.76        -80.86       399.79 o                         
 -16   4   2       1773.64       2535.23       545.36 o                         
 -14   4   2       4996.03       6036.17       613.21 o                         
 -12   4   2      13353.12      12296.79       605.57 o                         
 -10   4   2      16970.23      17511.19       503.09 o                         
  -8   4   2       4081.21       4515.75       283.73 o                         
  -6   4   2       7257.72       7600.02       332.65 o                         
  -4   4   2        479.07        212.63       123.68 o                         
  -2   4   2      86226.12      83242.64       911.39 o                         
   0   4   2      70040.08      68386.05       693.07 o                         
   2   4   2       4127.21       4588.44       176.14 o                         
   4   4   2       8607.67       8642.72       329.18 o                         
   6   4   2       3840.48       3219.82       226.38 o                         
   8   4   2      26361.54      26374.63       532.41 o                         
  10   4   2      11029.77      11622.37       569.53 o                         
  12   4   2        133.24        106.92       426.36 o                         
  14   4   2        686.06        168.96       449.99 o                         
 -15   5   2        953.03         91.06       585.35 o                         
 -13   5   2          6.71       -322.90       322.90 o                         
 -11   5   2        625.26        246.60       295.36 o                         
  -9   5   2       3732.34       3333.97       289.72 o                         
  -7   5   2       2363.55       2805.21       282.28 o                         
  -5   5   2      12171.81      12411.21       351.02 o                         
  -3   5   2       4923.35       5464.28       147.22 o                         
  -1   5   2       8352.30       8318.12       364.18 o                         
   1   5   2        475.56        652.48       114.22 o                         
   3   5   2      17790.17      19226.73       541.60 o                         
   5   5   2       1753.05       1771.29       190.75 o                         
   7   5   2      19169.73      20228.00       472.72 o                         
   9   5   2       1832.26       1424.95       330.55 o                         
  11   5   2        687.38         88.23       294.54 o                         
  13   5   2       1140.92        122.49       423.96 o                         
 -14   6   2       7199.82       5846.85      1608.56 o                         
 -12   6   2       2357.12       2694.50       545.14 o                         
 -10   6   2        203.26        -19.10       231.38 o                         
  -8   6   2      17063.91      17344.63       528.26 o                         
  -6   6   2       2691.75       2795.36       323.79 o                         
  -4   6   2      98537.37      97200.52      1258.16 o                         
  -2   6   2        702.89        587.50       199.17 o                         
   0   6   2       2277.66       2400.03       266.33 o                         
   2   6   2      37482.96      39563.71       616.42 o                         
   4   6   2        629.04        844.65       180.40 o                         
   6   6   2      35611.41      35892.06       606.92 o                         
   8   6   2       7447.05       7996.23       442.11 o                         
  10   6   2       2483.66       3563.54       394.68 o                         
  12   6   2        373.18        236.29       444.21 o                         
 -13   7   2       1424.98        426.71       528.97 o                         
 -11   7   2       1581.44       2308.90       522.70 o                         
  -9   7   2        440.62       -126.57       257.26 o                         
  -7   7   2        155.22        876.87       278.40 o                         
  -5   7   2        884.88        376.76       233.75 o                         
  -3   7   2          2.98        291.09       219.50 o                         
  -1   7   2       7196.26       7569.31       423.02 o                         
   1   7   2       2203.68       1406.38       299.28 o                         
   3   7   2       7973.34       8471.83       432.23 o                         
   5   7   2        484.69        669.48       261.63 o                         
   7   7   2       2575.39       2005.94       356.67 o                         
   9   7   2       2012.85       2512.96       514.54 o                         
  11   7   2        582.46       1214.85      1420.66 o                         
 -10   8   2       3801.58       3811.64       559.21 o                         
  -8   8   2          0.60        154.96       297.56 o                         
  -6   8   2       1574.07       2166.87       520.00 o                         
  -4   8   2       2603.41       3210.88       597.33 o                         
  -2   8   2      11226.82      11638.61       569.79 o                         
   0   8   2       4542.51       4145.62       398.33 o                         
   2   8   2         80.04         66.25       292.59 o                         
   4   8   2         59.40        141.77       307.81 o                         
   6   8   2       2884.23       3083.94       434.40 o                         
   8   8   2       5859.87       7104.58       678.92 o                         
  -7   9   2        749.59        848.41       526.16 o                         
  -5   9   2        145.77        245.24       443.69 o                         
  -3   9   2         81.89        662.49       452.91 o                         
  -1   9   2       3656.78       4557.30       459.00 o                         
   1   9   2          0.67       -129.62       324.67 o                         
   3   9   2       1585.60       1823.72       489.33 o                         
   5   9   2          0.05       -351.23       351.23 o                         
 -18   1   3       4428.10       7688.71      1016.52 o                         
 -16   1   3       4113.26       3031.14       576.49 o                         
 -14   1   3         28.53        -65.60       350.71 o                         
 -12   1   3       9635.15       9613.05       595.20 o                         
 -10   1   3      24613.29      22486.05       582.80 o                         
  -8   1   3      30875.16      29985.48       452.69 o                         
  -6   1   3      45506.11      44774.28       577.81 o                         
  -4   1   3      11646.59      12603.30       234.69 o                         
  -2   1   3      29679.00      28044.55       306.71 o                         
   0   1   3     150146.61     146464.81      1038.92 o                         
   2   1   3      16957.73      14971.06       253.50 o                         
   4   1   3      20000.90      19310.86       348.70 o                         
   6   1   3      18554.29      19537.23       438.04 o                         
   8   1   3      12617.84      11787.67       457.75 o                         
  10   1   3      21268.54      19884.70       704.45 o                         
  12   1   3       7920.19      10288.09       698.02 o                         
  14   1   3       4063.16       3992.09       533.74 o                         
  16   1   3        855.77         11.91       470.61 o                         
 -17   2   3        535.30        422.55       488.21 o                         
 -15   2   3        333.85       -182.05       377.80 o                         
 -13   2   3         16.38        217.26       365.68 o                         
 -11   2   3      13977.83      13539.16       599.80 o                         
  -9   2   3      14836.23      14800.29       411.05 o                         
  -7   2   3       8351.04       8945.19       256.47 o                         
  -5   2   3      61430.28      65833.12       761.39 o                         
  -3   2   3        100.84         78.90        71.55 o                         
  -1   2   3      27664.99      26367.66       323.82 o                         
   1   2   3      23532.77      23792.45       318.27 o                         
   3   2   3      23709.19      23670.25       352.38 o                         
   5   2   3      13813.02      15151.51       314.62 o                         
   7   2   3        165.38        -74.63       158.43 o                         
   9   2   3       1110.25       1342.74       229.28 o                         
  11   2   3          1.17        309.00       367.94 o                         
  13   2   3        130.59        274.06       405.85 o                         
  15   2   3        274.00       1353.48       510.62 o                         
 -16   3   3        588.87        726.39       494.60 o                         
 -14   3   3        458.23       1074.73       404.01 o                         
 -12   3   3         78.72        453.03       274.74 o                         
 -10   3   3      27778.06      29710.40       619.96 o                         
  -8   3   3      59549.11      59772.41       830.05 o                         
  -6   3   3       3096.17       2802.75       170.69 o                         
  -4   3   3      33109.61      35772.57       404.22 o                         
  -2   3   3          6.28        -91.15        91.15 o                         
   0   3   3        318.77        564.06       104.02 o                         
   2   3   3     242717.50     244705.20      2548.69 o                         
   4   3   3      67826.22      67171.29       861.92 o                         
   6   3   3      22317.38      24531.36       438.54 o                         
   8   3   3       1360.17       1604.35       223.40 o                         
  10   3   3       1208.16        710.73       322.82 o                         
  12   3   3      17168.61      13700.34      1254.00 o                         
  14   3   3       4583.77       3449.25       646.64 o                         
 -15   4   3       1047.60       1008.40       457.34 o                         
 -13   4   3         22.96       -226.24       265.00 o                         
 -11   4   3      10551.89      10006.56       546.72 o                         
  -9   4   3       2792.05       3242.91       292.10 o                         
  -7   4   3       2636.42       3071.55       231.15 o                         
  -5   4   3      41188.46      42771.26       576.36 o                         
  -3   4   3        109.85        207.63        83.42 o                         
  -1   4   3      27327.13      27272.33       419.12 o                         
   1   4   3       7866.50       8790.91       256.80 o                         
   3   4   3       2467.84       2809.00       177.57 o                         
   5   4   3       6279.77       7206.63       282.83 o                         
   7   4   3          4.59          2.00       159.81 o                         
   9   4   3       2364.54       1678.75       283.38 o                         
  11   4   3        743.51        516.16       526.73 o                         
  13   4   3          0.69          3.40       420.21 o                         
 -16   5   3       2125.64       2456.74       698.64 o                         
 -14   5   3         48.12        144.30       447.78 o                         
 -12   5   3       2482.32       2312.12       476.35 o                         
 -10   5   3       8346.80       8352.28       428.70 o                         
  -8   5   3      22448.84      22630.00       542.56 o                         
  -6   5   3      11420.70      10803.51       340.66 o                         
  -4   5   3       2120.37       2706.36       220.60 o                         
  -2   5   3       7926.27       7565.39       317.32 o                         
   0   5   3      34247.93      34500.82       671.88 o                         
   2   5   3      12436.02      11502.70       311.51 o                         
   4   5   3       5679.33       6300.13       324.77 o                         
   6   5   3       3658.56       4142.62       241.68 o                         
   8   5   3       2512.57       2028.13       277.86 o                         
  10   5   3       9722.46       9713.68       553.09 o                         
  12   5   3       3273.89       4282.24       612.38 o                         
 -13   6   3         23.23        -25.55       611.13 o                         
 -11   6   3        351.51        233.78       405.49 o                         
  -9   6   3         19.00        569.30       257.94 o                         
  -7   6   3        339.55        525.89       242.09 o                         
  -5   6   3       2124.24       2700.44       291.86 o                         
  -3   6   3         52.60        346.45       190.07 o                         
  -1   6   3       5543.75       5333.87       331.27 o                         
   1   6   3        606.42        566.38       214.10 o                         
   3   6   3        552.85        553.52       215.01 o                         
   5   6   3        466.42        457.48       274.50 o                         
   7   6   3          8.52         35.15       209.64 o                         
   9   6   3       1103.58       1392.83       359.04 o                         
  11   6   3        266.08       -383.77       383.77 o                         
 -12   7   3       4430.93       4339.68       753.23 o                         
 -10   7   3       5614.00       5875.07       580.31 o                         
  -8   7   3       1702.95       2092.35       327.22 o                         
  -6   7   3       5520.65       4907.04       387.54 o                         
  -4   7   3       6774.61       6522.76       370.43 o                         
  -2   7   3       8833.88       9177.62       505.79 o                         
   0   7   3      22162.87      20415.71       979.32 o                         
   2   7   3        234.06         20.92       325.45 o                         
   4   7   3       3781.36       4991.35       373.07 o                         
   6   7   3       7384.13       7167.31       429.03 o                         
   8   7   3       3286.09       3432.89       616.91 o                         
  10   7   3       7838.58       8820.83      1025.61 o                         
 -11   8   3       1548.23       2346.10       558.96 o                         
  -9   8   3       4894.97       5214.23       529.98 o                         
  -7   8   3       3464.41       3707.63       445.32 o                         
  -5   8   3      12755.86      13124.73       606.12 o                         
  -3   8   3         43.54         53.28       299.51 o                         
  -1   8   3       8800.51       8441.28       609.99 o                         
   1   8   3       7725.39       8957.77       524.33 o                         
   3   8   3       6813.14       6664.66       480.37 o                         
   5   8   3       1768.99       2172.77       357.08 o                         
   7   8   3        577.65        114.57       435.77 o                         
   9   8   3         24.84        713.74       497.67 o                         
  -6   9   3        629.54        850.31       520.63 o                         
  -4   9   3       3758.57       3343.34       526.42 o                         
  -2   9   3         19.17       -281.54       396.54 o                         
   0   9   3         87.64       -478.50       478.54 o                         
   2   9   3      21475.92      24462.35      1015.07 o                         
   4   9   3       6013.58       6336.94       625.45 o                         
 -18   0   4       3964.51       1203.99       777.06 o                         
 -16   0   4       4567.75       8465.86      1031.18 o                         
 -14   0   4       9821.19      11727.10      1033.88 o                         
 -12   0   4      49282.49      45580.59      1250.65 o                         
 -10   0   4       4216.83       3964.37       327.28 o                         
  -8   0   4      86101.16      91279.18      1611.10 o                         
  -6   0   4         50.92       -148.15       184.21 o                         
  -4   0   4        134.74        792.28       242.21 o                         
  -2   0   4     233347.45     231830.84      2590.52 o                         
   0   0   4       3492.99       2881.44       154.13 o                         
   2   0   4     192206.33     197202.33      2279.24 o                         
   4   0   4      21700.43      20404.69       436.51 o                         
   6   0   4      24216.25      21925.83       538.62 o                         
   8   0   4      19239.42      16170.44      1262.52 o                         
  10   0   4       3783.44       4161.07       702.76 o                         
  12   0   4       1823.85        878.22       969.06 o                         
  14   0   4      11161.96      14888.79      1961.13 o                         
 -17   1   4        161.73       -134.78       447.23 o                         
 -15   1   4        289.03        106.88       387.26 o                         
 -13   1   4        595.20        954.20       377.00 o                         
 -11   1   4        280.73          3.80       190.95 o                         
  -9   1   4        851.38       1157.61       141.66 o                         
  -7   1   4        269.35         81.23       125.07 o                         
  -5   1   4      25768.46      26442.47       568.34 o                         
  -3   1   4        265.03        207.96       111.90 o                         
  -1   1   4      43374.03      44158.04       412.91 o                         
   1   1   4      32360.56      35239.62       438.68 o                         
   3   1   4      37034.54      40299.05       524.39 o                         
   5   1   4      20624.14      21772.79       439.49 o                         
   7   1   4       1372.15       2142.11       271.87 o                         
   9   1   4       8530.03       7232.55       574.05 o                         
  11   1   4         55.57       -311.03       311.03 o                         
  13   1   4        214.99        275.71       425.68 o                         
  15   1   4        790.08       -168.18       424.27 o                         
 -18   2   4       1188.66       1742.42       838.92 o                         
 -16   2   4       7888.09       6377.49       652.48 o                         
 -14   2   4      11423.55      10698.38      1236.48 o                         
 -12   2   4       1198.98       1458.61       274.81 o                         
 -10   2   4        383.61        360.89       190.26 o                         
  -8   2   4       1642.84       1331.60       172.30 o                         
  -6   2   4      81616.27      81847.72      1216.05 o                         
  -4   2   4     100708.77     100759.88       940.40 o                         
  -2   2   4       9931.04       9674.41       263.08 o                         
   0   2   4       4197.59       4038.09       209.15 o                         
   2   2   4       4095.34       3819.69       183.54 o                         
   4   2   4      53227.08      53610.39       681.50 o                         
   6   2   4      27423.73      27523.06       559.90 o                         
   8   2   4       5702.04       5931.41       312.58 o                         
  10   2   4        118.61       -343.78       343.78 o                         
  12   2   4       1619.85       2691.67      1074.21 o                         
  14   2   4       3490.19       3710.46       593.68 o                         
 -17   3   4          1.28        363.95       463.64 o                         
 -15   3   4        242.17         -9.26       501.59 o                         
 -13   3   4         12.16        460.02       433.21 o                         
 -11   3   4          0.44        393.67       223.10 o                         
  -9   3   4        873.38       1151.63       165.65 o                         
  -7   3   4         78.13         57.74       157.99 o                         
  -5   3   4       2289.80       2234.08       153.38 o                         
  -3   3   4       1691.35       1527.97       102.77 o                         
  -1   3   4        888.37        779.52       122.68 o                         
   1   3   4          6.45        -64.42       159.40 o                         
   3   3   4        524.54        617.90       137.11 o                         
   5   3   4       1288.33       1208.23       199.91 o                         
   7   3   4          0.94        -92.41       188.28 o                         
   9   3   4         39.68        285.08       259.48 o                         
  11   3   4         87.32        -95.05       419.34 o                         
  13   3   4          0.35        699.98       465.74 o                         
 -16   4   4       6501.43       4811.43       674.94 o                         
 -14   4   4      10796.41      11919.87       693.77 o                         
 -12   4   4        295.17        626.22       318.67 o                         
 -10   4   4        203.85       -207.82       207.82 o                         
  -8   4   4        918.72        976.77       210.77 o                         
  -6   4   4      55712.38      56772.46       865.70 o                         
  -4   4   4      61717.34      58994.55       694.69 o                         
  -2   4   4         21.24        106.29       105.97 o                         
   0   4   4        800.54        566.73       185.40 o                         
   2   4   4       1897.96       1997.73       165.87 o                         
   4   4   4      36133.25      35326.73       660.92 o                         
   6   4   4      27972.41      28770.62       655.96 o                         
   8   4   4       3834.53       4543.93       327.60 o                         
  10   4   4          0.90       -114.17       272.54 o                         
  12   4   4       1235.42       1855.51       531.81 o                         
  14   4   4       2669.41       2085.63       703.22 o                         
 -15   5   4         78.66        360.18       433.57 o                         
 -13   5   4       2364.74       2232.86       440.47 o                         
 -11   5   4        806.99        407.29       293.10 o                         
  -9   5   4       2653.30       3198.53       324.69 o                         
  -7   5   4       1157.77       1467.67       229.84 o                         
  -5   5   4      10144.51      11184.54       353.61 o                         
  -3   5   4        184.84        188.63       182.04 o                         
  -1   5   4      21914.66      21903.20       666.63 o                         
   1   5   4      10836.29      10465.69       448.55 o                         
   3   5   4      20645.92      20308.94       406.66 o                         
   5   5   4       6003.03       7811.25       359.79 o                         
   7   5   4          2.60        260.63       192.92 o                         
   9   5   4       6289.42       5479.24       429.90 o                         
  11   5   4        820.87        641.87       432.09 o                         
  13   5   4       1047.45         -0.65       502.85 o                         
 -14   6   4       2791.98       2741.58       548.42 o                         
 -12   6   4      14804.80      14029.68       843.30 o                         
 -10   6   4        522.81       -176.45       395.14 o                         
  -8   6   4      26077.84      26627.77       742.34 o                         
  -6   6   4        448.76        480.35       245.16 o                         
  -4   6   4        541.06        662.14       236.04 o                         
  -2   6   4      61976.32      60921.39      1575.77 o                         
   0   6   4         11.65       -197.96       197.96 o                         
   2   6   4      39750.31      38779.79      1453.91 o                         
   4   6   4       6070.83       5143.12       383.93 o                         
   6   6   4       3649.70       4231.89       383.02 o                         
   8   6   4       5940.63       5938.42       476.88 o                         
  10   6   4       1504.67       2032.74       398.50 o                         
  12   6   4        471.93        202.68       988.06 o                         
 -13   7   4          1.71         58.78       444.82 o                         
 -11   7   4         15.54       -310.33       403.45 o                         
  -9   7   4        215.99        743.51       356.01 o                         
  -7   7   4         60.93        -64.34       285.52 o                         
  -5   7   4       8417.52       8990.75       566.54 o                         
  -3   7   4       1061.27       1345.07       351.88 o                         
  -1   7   4       5520.89       5068.57       412.18 o                         
   1   7   4       1170.74       1049.60       296.05 o                         
   3   7   4       3964.64       3527.68       362.52 o                         
   5   7   4       7323.33       7667.91       440.47 o                         
   7   7   4       1075.07       1813.54       399.63 o                         
   9   7   4       3106.30       2841.51       474.62 o                         
 -10   8   4         28.75        404.19       554.91 o                         
  -8   8   4        691.00        918.81       468.82 o                         
  -6   8   4       9679.06      10331.02       643.05 o                         
  -4   8   4       6050.20       5444.05       584.15 o                         
  -2   8   4       1487.65       1833.23       530.72 o                         
   0   8   4       1112.19        946.65       449.31 o                         
   2   8   4       1390.03       2109.12       446.34 o                         
   4   8   4       5682.41       6684.76       580.28 o                         
   6   8   4       2635.03       2391.95       640.67 o                         
   8   8   4       1844.46       1070.90       631.18 o                         
  -7   9   4         69.29        298.87       424.58 o                         
  -5   9   4       3412.67       3296.30       527.78 o                         
  -3   9   4         37.65        174.70       416.22 o                         
  -1   9   4        723.92        308.86       420.20 o                         
   1   9   4        155.16       -129.60       454.58 o                         
   3   9   4         30.81       -285.40       427.56 o                         
 -18   1   5       1241.53        505.61       477.00 o                         
 -16   1   5        313.25        334.49       445.52 o                         
 -14   1   5       3122.33       2360.36       472.34 o                         
 -12   1   5      15670.43      18228.52       589.52 o                         
 -10   1   5      23895.40      24453.66       473.94 o                         
  -8   1   5      22114.57      22516.58       723.15 o                         
  -6   1   5       1648.74       1687.06       226.96 o                         
  -4   1   5      54609.38      54966.75       750.42 o                         
  -2   1   5      12081.37      10942.14       201.07 o                         
   0   1   5      85051.78      85131.55       768.25 o                         
   2   1   5      75237.55      74646.63       824.86 o                         
   4   1   5       2996.98       3058.36       269.81 o                         
   6   1   5      16570.56      17900.27       432.72 o                         
   8   1   5       4925.19       5844.71       624.73 o                         
  10   1   5      11474.80      10617.73       783.34 o                         
  12   1   5       7275.76       6562.46       608.95 o                         
  14   1   5         57.01        308.67       436.36 o                         
 -17   2   5         10.32       -307.22       414.13 o                         
 -15   2   5       1262.86        224.08       425.37 o                         
 -13   2   5       4897.34       4100.28       599.20 o                         
 -11   2   5        811.91        784.86       224.85 o                         
  -9   2   5      16117.07      18798.86       460.99 o                         
  -7   2   5       6470.23       7109.11       382.15 o                         
  -5   2   5      43371.16      44152.18       555.16 o                         
  -3   2   5      36522.04      37404.56       522.50 o                         
  -1   2   5       6645.02       6898.78       182.92 o                         
   1   2   5      26401.49      27199.63       415.10 o                         
   3   2   5        416.70        356.08       155.61 o                         
   5   2   5        763.87        827.81       222.31 o                         
   7   2   5          1.67        160.04       193.10 o                         
   9   2   5       3695.46       2905.99       354.20 o                         
  11   2   5         86.63        349.47       418.30 o                         
  13   2   5        564.78        954.85       689.24 o                         
 -16   3   5        278.85       -133.19       416.32 o                         
 -14   3   5       8752.80       9502.89       616.24 o                         
 -12   3   5      21672.92      21815.97       621.04 o                         
 -10   3   5      13925.46      13807.40       390.07 o                         
  -8   3   5         16.62        -18.15       179.32 o                         
  -6   3   5      12506.88      12602.91       302.47 o                         
  -4   3   5       1795.77       2200.29       133.83 o                         
  -2   3   5     199426.77     189729.53      3214.87 o                         
   0   3   5      35741.45      33782.54       388.59 o                         
   2   3   5      23677.38      25786.74       507.36 o                         
   4   3   5       8841.40       9362.91       350.85 o                         
   6   3   5        517.82        703.45       212.91 o                         
   8   3   5      45556.74      45308.43       794.25 o                         
  10   3   5      14408.69      14506.61       894.59 o                         
  12   3   5        886.44       2421.50       571.42 o                         
  14   3   5        638.94        413.95       465.08 o                         
 -17   4   5         69.81       -603.82       895.17 o                         
 -15   4   5        727.79        699.13       456.09 o                         
 -13   4   5       1327.87        863.12       326.99 o                         
 -11   4   5          1.24       -204.75       204.75 o                         
  -9   4   5      19448.47      21325.27       523.77 o                         
  -7   4   5       4936.76       4716.86       314.32 o                         
  -5   4   5      23979.77      23979.99       484.99 o                         
  -3   4   5      10864.84      10204.80       350.87 o                         
  -1   4   5        287.55        118.44       141.48 o                         
   1   4   5      14694.25      13936.14       234.64 o                         
   3   4   5        991.84       1050.31       183.96 o                         
   5   4   5       1579.09       1255.22       217.60 o                         
   7   4   5        599.78        649.48       234.26 o                         
   9   4   5        303.46        244.06       266.83 o                         
  11   4   5         12.29        417.50       456.11 o                         
  13   4   5        244.82       -484.97       484.97 o                         
 -16   5   5         48.91       -686.57       686.57 o                         
 -14   5   5       2558.83       1295.37       512.86 o                         
 -12   5   5       7960.70       8749.71       618.95 o                         
 -10   5   5       7735.55       7980.15       499.75 o                         
  -8   5   5       6681.86       6768.97       607.65 o                         
  -6   5   5         17.32        -83.86       233.68 o                         
  -4   5   5      11257.50      10910.77       404.61 o                         
  -2   5   5      13919.91      13412.09       442.47 o                         
   0   5   5      22906.95      22292.06       578.66 o                         
   2   5   5      22935.19      23198.91       579.94 o                         
   4   5   5        845.08        752.76       190.31 o                         
   6   5   5       6301.09       6368.74       356.45 o                         
   8   5   5       2024.75       2610.01       337.05 o                         
  10   5   5       6622.27       5843.67       522.47 o                         
  12   5   5       2815.33       3945.90       850.36 o                         
 -13   6   5          0.17       -267.50       426.90 o                         
 -11   6   5         10.58        304.60       350.36 o                         
  -9   6   5       1035.35       1152.56       377.32 o                         
  -7   6   5        269.26        527.10       303.39 o                         
  -5   6   5       1446.34       1258.62       258.16 o                         
  -3   6   5         13.57         94.15       208.54 o                         
  -1   6   5         26.94       -209.44       209.44 o                         
   1   6   5       3424.92       3192.71       334.34 o                         
   3   6   5         17.70       -249.58       303.46 o                         
   5   6   5       2289.86       1942.34       332.45 o                         
   7   6   5        384.63       1166.01       446.69 o                         
   9   6   5          0.15        217.64       427.13 o                         
  11   6   5        134.14        585.25       637.46 o                         
 -12   7   5       2515.48       2813.33       552.01 o                         
 -10   7   5       7819.66       8138.75       664.44 o                         
  -8   7   5       6913.07       6704.97       546.00 o                         
  -6   7   5       3591.40       3668.79       441.63 o                         
  -4   7   5      10944.19       9413.50       592.53 o                         
  -2   7   5         11.66        601.37       388.30 o                         
   0   7   5       9300.33       8462.93       649.70 o                         
   2   7   5      22384.01      24278.18       866.91 o                         
   4   7   5       1095.55       1623.78       412.24 o                         
   6   7   5       4878.28       5085.92       604.44 o                         
   8   7   5        398.62       1420.59       507.41 o                         
  -9   8   5       3590.54       3245.44       769.80 o                         
  -7   8   5       1859.69       1414.03       417.93 o                         
  -5   8   5       5955.22       5378.79       612.93 o                         
  -3   8   5      10100.45       9291.29       715.57 o                         
  -1   8   5       2986.83       3722.82       526.04 o                         
   1   8   5       4602.28       3674.90       553.35 o                         
   3   8   5        131.98        166.88       405.23 o                         
   5   8   5        906.01        347.22       447.47 o                         
   7   8   5        326.49       1472.23       590.61 o                         
  -6   9   5       2529.57       2280.96       548.84 o                         
  -4   9   5        528.55        644.85       490.01 o                         
  -2   9   5      22600.30      21869.77      1097.26 o                         
   0   9   5       4825.71       4301.48       556.67 o                         
   2   9   5       4354.45       2562.89       533.40 o                         
 -18   0   6       4190.69       5312.93      1781.68 o                         
 -16   0   6      17568.59      13799.49      1215.38 o                         
 -14   0   6        373.11        273.50       519.95 o                         
 -12   0   6       4412.41       5393.32       500.29 o                         
 -10   0   6       1101.65       1403.81       345.83 o                         
  -8   0   6      23858.19      22906.68      1035.38 o                         
  -6   0   6     215614.78     206180.92      3201.71 o                         
  -4   0   6       2448.85       2002.17       197.95 o                         
  -2   0   6      65443.81      67233.45      1007.27 o                         
   0   0   6       1689.91       1626.13       230.25 o                         
   2   0   6       1912.71       1834.22       249.12 o                         
   4   0   6      47095.45      47513.42       929.44 o                         
   6   0   6      29927.32      30203.97       852.79 o                         
   8   0   6       2000.01       1304.75       650.26 o                         
  10   0   6       8447.08       9432.19      1368.09 o                         
  12   0   6       3757.30       6468.28       922.23 o                         
  14   0   6       4378.20       2062.72       798.15 o                         
 -17   1   6        158.35         23.56       531.88 o                         
 -15   1   6        153.17        369.10       478.44 o                         
 -13   1   6        449.21        235.30       292.54 o                         
 -11   1   6        696.35        493.27       192.75 o                         
  -9   1   6      15327.15      16103.25       470.22 o                         
  -7   1   6         69.77        103.43       181.98 o                         
  -5   1   6      28284.80      29588.01       466.87 o                         
  -3   1   6      23599.85      24075.57       347.13 o                         
  -1   1   6       4688.83       4540.42       170.88 o                         
   1   1   6      37340.32      40142.21       541.54 o                         
   3   1   6          1.09         -6.36       171.54 o                         
   5   1   6      16281.90      18224.89       565.29 o                         
   7   1   6       5281.02       5383.42       428.58 o                         
   9   1   6       1723.46       1447.20       501.53 o                         
  11   1   6       1945.02       1471.71       516.79 o                         
  13   1   6        107.92        564.76       446.05 o                         
 -18   2   6       6505.18       8059.98      1354.41 o                         
 -16   2   6       3578.42       6042.85      1060.05 o                         
 -14   2   6       3155.84       3889.45       453.71 o                         
 -12   2   6          2.84         37.32       227.43 o                         
 -10   2   6      23021.92      24280.84       585.98 o                         
  -8   2   6      22066.08      21837.28       726.01 o                         
  -6   2   6      12671.10      11971.64       552.19 o                         
  -4   2   6      29760.52      28193.10       461.19 o                         
  -2   2   6       2979.69       2784.21       172.22 o                         
   0   2   6      30943.31      30438.99       451.88 o                         
   2   2   6      50583.45      50928.65       718.38 o                         
   4   2   6      19488.40      19538.30       523.99 o                         
   6   2   6       5858.86       5338.08       369.96 o                         
   8   2   6        283.49        439.16       218.96 o                         
  10   2   6       2156.45       1714.45       482.42 o                         
  12   2   6       7439.61       6201.19       744.07 o                         
 -17   3   6         55.60       -264.44       530.10 o                         
 -15   3   6         69.19         43.29       445.51 o                         
 -13   3   6          9.35         83.31       231.95 o                         
 -11   3   6          7.28       -163.19       262.42 o                         
  -9   3   6        530.07        518.71       241.79 o                         
  -7   3   6         22.52         83.48       173.38 o                         
  -5   3   6        127.25        300.54       130.08 o                         
  -3   3   6       2140.13       2194.98       137.80 o                         
  -1   3   6         55.66          9.83        96.56 o                         
   1   3   6       1432.92       1457.88       157.48 o                         
   3   3   6        958.27        789.92       190.93 o                         
   5   3   6         25.93        199.48       197.81 o                         
   7   3   6         39.12        185.60       215.87 o                         
   9   3   6         13.90       -247.67       441.53 o                         
  11   3   6        322.09       -299.65       394.60 o                         
  13   3   6         30.31        667.87       558.85 o                         
 -16   4   6       2010.47       3375.56       670.45 o                         
 -14   4   6       3897.27       3603.37       491.31 o                         
 -12   4   6        587.40        143.97       284.14 o                         
 -10   4   6      17376.18      16867.30       577.64 o                         
  -8   4   6      26333.62      26559.88       630.15 o                         
  -6   4   6       2078.71       2173.80       212.09 o                         
  -4   4   6      13666.30      12230.21       409.73 o                         
  -2   4   6       5450.09       5248.43       415.12 o                         
   0   4   6      26343.37      26408.68       422.27 o                         
   2   4   6      35667.18      36050.12       642.64 o                         
   4   4   6       6201.42       6025.28       445.97 o                         
   6   4   6       2538.42       2779.81       287.08 o                         
   8   4   6       1773.15       1963.14       320.11 o                         
  10   4   6       1687.46       1104.97       350.03 o                         
  12   4   6       6590.23       6105.11       745.93 o                         
 -15   5   6        122.23        397.41       553.24 o                         
 -13   5   6         49.92        -48.84       408.45 o                         
 -11   5   6        260.72        477.52       328.27 o                         
  -9   5   6       3989.03       4273.17       443.98 o                         
  -7   5   6       3556.24       3384.67       371.20 o                         
  -5   5   6      20400.58      20655.36       676.88 o                         
  -3   5   6      15011.73      14895.03       626.91 o                         
  -1   5   6       8266.94       7725.87       526.84 o                         
   1   5   6      17042.54      18337.15       610.17 o                         
   3   5   6        423.78        365.11       226.03 o                         
   5   5   6      11975.49      12250.27       585.67 o                         
   7   5   6       2913.88       3096.24       370.57 o                         
   9   5   6       1755.76       1634.12       410.19 o                         
  11   5   6        276.84        167.81       494.51 o                         
 -14   6   6          8.89        504.06       439.66 o                         
 -12   6   6       3137.98       3823.91       484.02 o                         
 -10   6   6       1383.79        785.00       380.82 o                         
  -8   6   6       6625.12       6479.34       518.09 o                         
  -6   6   6      51406.80      50694.03      1122.18 o                         
  -4   6   6        764.70       1158.41       470.91 o                         
  -2   6   6      13286.15      11896.65       706.02 o                         
   0   6   6         86.70        803.50       343.91 o                         
   2   6   6        594.35        919.11       379.90 o                         
   4   6   6      17921.52      18898.56       736.05 o                         
   6   6   6       8363.69       8226.70       593.15 o                         
   8   6   6        664.69        706.75       456.66 o                         
  10   6   6       3702.24       4395.67       748.71 o                         
 -11   7   6          0.47       -145.44       361.03 o                         
  -9   7   6       3993.87       4691.22       518.92 o                         
  -7   7   6        185.38        547.18       375.02 o                         
  -5   7   6       3844.46       3530.27       690.22 o                         
  -3   7   6       4456.12       4851.25       618.54 o                         
  -1   7   6       1991.01        908.74       767.19 o                         
   1   7   6      14259.95      13205.02       797.29 o                         
   3   7   6        527.70        448.21       398.40 o                         
   5   7   6       2717.58       2378.46       514.76 o                         
   7   7   6       1037.64       1068.92       502.62 o                         
 -10   8   6       3429.03       2917.03       495.98 o                         
  -8   8   6       2350.02       2225.26       452.84 o                         
  -6   8   6       3540.14       4069.30       519.85 o                         
  -4   8   6       4501.52       5715.45       622.33 o                         
  -2   8   6         53.81       -284.23       431.42 o                         
   0   8   6       3011.37       2224.92       547.18 o                         
   2   8   6       3721.77       3520.83       523.98 o                         
   4   8   6       4299.00       5472.26       515.85 o                         
   6   8   6       1244.21        980.01       896.53 o                         
  -5   9   6         68.64       -247.47       477.54 o                         
  -3   9   6       1058.57        901.08       500.91 o                         
  -1   9   6          0.86       -152.20       496.82 o                         
   1   9   6       2451.96       2763.12       539.01 o                         
 -18   1   7         79.02       -385.28       783.27 o                         
 -16   1   7       4486.07       5010.03       918.39 o                         
 -14   1   7      10624.31       9974.96       986.62 o                         
 -12   1   7      17986.63      18523.68       584.08 o                         
 -10   1   7        525.61        652.09       217.87 o                         
  -8   1   7       2192.42       2264.44       267.37 o                         
  -6   1   7       1589.14       1247.84       171.51 o                         
  -4   1   7      58484.20      57438.00       655.94 o                         
  -2   1   7      89853.89      89279.96      1027.93 o                         
   0   1   7        588.56        525.98       121.48 o                         
   2   1   7       3535.24       3837.18       275.36 o                         
   4   1   7          2.64       -115.18       206.92 o                         
   6   1   7      24697.34      22882.64       662.81 o                         
   8   1   7      19915.32      18435.46       830.13 o                         
  10   1   7        731.53       1618.92       560.89 o                         
  12   1   7          6.71        399.85       661.21 o                         
 -17   2   7       1007.27       -252.31       613.20 o                         
 -15   2   7        249.60        429.29       905.72 o                         
 -13   2   7       3298.53       2290.35       520.36 o                         
 -11   2   7       4479.43       5041.42       340.31 o                         
  -9   2   7       8242.06       8056.72       387.49 o                         
  -7   2   7      21695.15      22578.82       460.72 o                         
  -5   2   7         11.41         93.61       157.77 o                         
  -3   2   7      19945.33      19493.29       578.38 o                         
  -1   2   7        344.47        415.71       104.57 o                         
   1   2   7       9680.57      10468.18       354.22 o                         
   3   2   7        697.44        771.08       238.25 o                         
   5   2   7      10239.91      10334.89       465.08 o                         
   7   2   7        257.57        474.72       250.04 o                         
   9   2   7       1225.38       1019.58       409.12 o                         
  11   2   7        397.82        224.31       480.38 o                         
  13   2   7         54.24        606.96       490.43 o                         
 -16   3   7       3479.57       3104.83       807.31 o                         
 -14   3   7       6405.62       7187.97       683.76 o                         
 -12   3   7       4511.98       5530.82       656.91 o                         
 -10   3   7      26743.56      26632.09       642.62 o                         
  -8   3   7       1553.70       1649.58       244.27 o                         
  -6   3   7      91229.75      90953.77      1234.24 o                         
  -4   3   7      17662.40      16461.21       316.99 o                         
  -2   3   7       7904.42       7681.62       267.20 o                         
   0   3   7      47992.21      50712.05       684.06 o                         
   2   3   7       9603.18       9510.75       428.94 o                         
   4   3   7      60414.91      62499.79       942.42 o                         
   6   3   7       9662.90      11743.38       522.13 o                         
   8   3   7       2101.82       3146.87       332.81 o                         
  10   3   7       6236.84       5114.25      1015.31 o                         
  12   3   7         15.26       1250.35       705.42 o                         
 -15   4   7          1.98       -123.70       445.91 o                         
 -13   4   7       4412.80       4238.52       448.57 o                         
 -11   4   7       1843.45       1902.07       325.25 o                         
  -9   4   7       2281.35       2422.93       286.08 o                         
  -7   4   7       6942.36       6310.99       534.56 o                         
  -5   4   7        874.73        651.02       236.71 o                         
  -3   4   7      19006.16      18795.11       328.79 o                         
  -1   4   7          8.26        205.86       173.23 o                         
   1   4   7       5649.28       5493.67       226.10 o                         
   3   4   7         24.10        206.99       179.63 o                         
   5   4   7       2054.57       2408.77       269.44 o                         
   7   4   7        323.52        361.13       237.96 o                         
   9   4   7       2065.67       2114.31       519.59 o                         
  11   4   7        463.84        537.61       458.16 o                         
 -14   5   7       5459.54       6542.61       643.22 o                         
 -12   5   7       6025.74       6121.66       534.91 o                         
 -10   5   7        953.41        715.15       343.56 o                         
  -8   5   7       1365.47        773.90       315.18 o                         
  -6   5   7       2181.04       1976.57       342.54 o                         
  -4   5   7      16376.62      14702.64       651.18 o                         
  -2   5   7      30993.71      29208.81       901.07 o                         
   0   5   7        633.73        364.35       331.29 o                         
   2   5   7         99.88       -275.71       275.71 o                         
   4   5   7        436.87        661.11       272.82 o                         
   6   5   7      12887.43      12573.99       585.95 o                         
   8   5   7       7946.12       9765.68       632.88 o                         
  10   5   7        560.36        878.38       540.49 o                         
 -13   6   7        954.52       1104.35       484.84 o                         
 -11   6   7         71.98        -92.94       369.89 o                         
  -9   6   7        739.52        865.64       372.35 o                         
  -7   6   7        278.06        500.27       347.69 o                         
  -5   6   7         35.20        253.72       316.37 o                         
  -3   6   7       2794.64       2821.32       465.19 o                         
  -1   6   7        367.83        130.73       363.56 o                         
   1   6   7        943.24       1058.83       426.26 o                         
   3   6   7         16.97       -321.82       321.82 o                         
   5   6   7         40.24        375.25       377.41 o                         
   7   6   7       1057.69       1190.98       488.59 o                         
   9   6   7         39.28       1055.23       589.52 o                         
 -12   7   7       5261.49       5807.77       688.31 o                         
 -10   7   7          4.52        638.95       417.80 o                         
  -8   7   7        447.03        383.93       400.51 o                         
  -6   7   7        138.58        -72.88       398.92 o                         
  -4   7   7      13019.87      12349.71       918.34 o                         
  -2   7   7      26729.88      26294.46       982.94 o                         
   0   7   7        722.52        321.92       369.42 o                         
   2   7   7       1825.00       1296.43       430.90 o                         
   4   7   7        706.51        405.37       428.75 o                         
   6   7   7       4600.66       6017.34       821.17 o                         
  -9   8   7       3015.51       3375.62       524.75 o                         
  -7   8   7       6777.99       4792.15       567.75 o                         
  -5   8   7       1413.51       1438.07       507.65 o                         
  -3   8   7       3841.04       3207.36       563.63 o                         
  -1   8   7        242.44       -340.78       406.50 o                         
   1   8   7       2735.10       1849.33       566.97 o                         
   3   8   7        889.56       1135.92       486.40 o                         
 -18   0   8        684.09       1921.23      1152.74 o                         
 -16   0   8          1.68       -396.91       852.94 o                         
 -14   0   8       4177.27       2891.98       954.28 o                         
 -12   0   8      13229.64      14566.32      1460.98 o                         
 -10   0   8      71245.21      78266.62      2250.38 o                         
  -8   0   8       6590.06       5922.09       396.82 o                         
  -6   0   8         18.27         37.80       186.83 o                         
  -4   0   8       5302.23       4821.92       290.09 o                         
  -2   0   8        107.33        387.00       219.24 o                         
   0   0   8      84884.96      87747.72      1610.61 o                         
   2   0   8      40979.40      40914.04       889.21 o                         
   4   0   8       3914.68       4037.13       427.72 o                         
   6   0   8       1385.40       2414.97       395.16 o                         
   8   0   8        200.00        409.58       755.83 o                         
  10   0   8       7953.06       3930.71      1211.85 o                         
  12   0   8      10089.18       9762.49      1146.74 o                         
 -17   1   8         19.33        489.30       751.60 o                         
 -15   1   8        225.36        238.51       606.44 o                         
 -13   1   8       1252.09        806.51       351.54 o                         
 -11   1   8       1881.21       1881.27       274.22 o                         
  -9   1   8       7944.35       8662.00       527.32 o                         
  -7   1   8      20104.02      20462.22       585.08 o                         
  -5   1   8       1383.16        989.46       143.06 o                         
  -3   1   8      59022.94      60637.43       751.42 o                         
  -1   1   8        866.54        969.49       140.97 o                         
   1   1   8      15029.79      16724.75       440.15 o                         
   3   1   8      14950.38      15314.12       474.36 o                         
   5   1   8        643.63       1060.91       313.62 o                         
   7   1   8       2239.34       2817.98       471.26 o                         
   9   1   8        274.67        690.84       817.39 o                         
  11   1   8         62.66        -28.85       578.41 o                         
 -16   2   8       2061.79       1636.48       683.72 o                         
 -14   2   8       2840.37       3127.85       610.13 o                         
 -12   2   8       5310.83       5471.07       472.50 o                         
 -10   2   8      11199.12       9857.11       414.74 o                         
  -8   2   8      23520.17      23770.41       605.44 o                         
  -6   2   8       4980.08       4968.10       423.90 o                         
  -4   2   8       5807.51       5796.63       368.51 o                         
  -2   2   8      18788.28      18657.83       495.69 o                         
   0   2   8      14628.82      13950.17       335.89 o                         
   2   2   8      19873.74      19924.59       573.02 o                         
   4   2   8      13993.30      14383.10       548.81 o                         
   6   2   8         31.30        254.97       286.13 o                         
   8   2   8       8739.31       8794.89       581.30 o                         
  10   2   8       4919.84       6835.04       733.56 o                         
  12   2   8       2228.03       2252.54       595.81 o                         
 -17   3   8        183.16        -25.36       586.34 o                         
 -15   3   8         56.14        551.85       526.64 o                         
 -13   3   8        507.34        617.63       289.22 o                         
 -11   3   8         26.17        164.97       280.72 o                         
  -9   3   8         57.98        104.53       242.18 o                         
  -7   3   8        272.44        354.63       206.92 o                         
  -5   3   8         25.30        257.95       188.23 o                         
  -3   3   8        428.49        148.61       138.93 o                         
  -1   3   8        115.47        143.65       280.38 o                         
   1   3   8        113.27        200.70       246.47 o                         
   3   3   8        621.89        840.91       265.51 o                         
   5   3   8         27.65        161.05       211.29 o                         
   7   3   8        387.12        952.66       265.13 o                         
   9   3   8        224.15        -34.31       357.41 o                         
  11   3   8         25.73        217.04       446.75 o                         
 -16   4   8       1422.29        717.88       629.00 o                         
 -14   4   8       2685.37       2672.13       435.89 o                         
 -12   4   8       2952.27       3306.72       511.39 o                         
 -10   4   8       2607.65       2346.09       398.76 o                         
  -8   4   8      21267.04      20363.34       727.95 o                         
  -6   4   8      10950.14      10232.69       552.43 o                         
  -4   4   8       6188.21       6207.51       373.48 o                         
  -2   4   8      24280.88      23658.71       644.91 o                         
   0   4   8       4239.65       4309.12       349.66 o                         
   2   4   8       9718.26       9003.23       461.48 o                         
   4   4   8      13774.60      14744.90       494.50 o                         
   6   4   8        282.74         76.97       273.28 o                         
   8   4   8       6021.92       6733.16       766.58 o                         
  10   4   8       2852.65       3213.60       562.93 o                         
 -15   5   8         54.56         -1.33       446.88 o                         
 -13   5   8        891.91       1050.42       377.88 o                         
 -11   5   8       1897.56       1995.58       460.00 o                         
  -9   5   8       8855.69       9553.70       595.87 o                         
  -7   5   8       7786.80       7418.71       530.97 o                         
  -5   5   8        573.53        436.10       296.70 o                         
  -3   5   8      25145.77      22598.67       831.43 o                         
  -1   5   8       5127.43       5308.38       537.49 o                         
   1   5   8      14724.74      14854.53       790.50 o                         
   3   5   8       8187.82       8302.78       587.53 o                         
   5   5   8       1323.33       1553.08       409.60 o                         
   7   5   8        846.94       1400.04       501.41 o                         
   9   5   8        696.10       2029.84       660.42 o                         
 -12   6   8       6116.69       6028.07       585.04 o                         
 -10   6   8      25155.55      27498.04      1331.64 o                         
  -8   6   8       1322.75       1424.63       405.35 o                         
  -6   6   8        406.79        455.11       356.37 o                         
  -4   6   8       2939.10       3496.75       483.99 o                         
  -2   6   8         50.64         71.28       370.59 o                         
   0   6   8      23622.57      24189.81      1294.99 o                         
   2   6   8      13564.68      13896.25       746.60 o                         
   4   6   8        909.21       1070.75       386.56 o                         
   6   6   8        558.43        897.84       475.66 o                         
   8   6   8          0.08       1396.46       642.32 o                         
 -11   7   8          5.08       -469.70       469.70 o                         
  -9   7   8       1234.16       1282.23       436.70 o                         
  -7   7   8       5778.71       5733.78       581.82 o                         
  -5   7   8        330.70       1061.91       462.51 o                         
  -3   7   8      16366.57      16315.05       929.29 o                         
  -1   7   8         46.29       -249.49       419.34 o                         
   1   7   8       1882.98        656.88       422.60 o                         
   3   7   8       4227.52       4246.20       539.53 o                         
   5   7   8        182.69         97.63       496.79 o                         
  -8   8   8       4254.68       4709.96       571.28 o                         
  -6   8   8        142.21         18.17       468.22 o                         
  -4   8   8        264.07        251.63       472.80 o                         
  -2   8   8       1391.26       1410.09       477.52 o                         
   0   8   8       4662.15       4515.45       608.19 o                         
   2   8   8       3214.56       2666.65       571.39 o                         
 -16   1   9       8986.51       9403.08      1043.44 o                         
 -14   1   9       3851.03       3811.45       743.65 o                         
 -12   1   9       1900.14       2225.95       306.55 o                         
 -10   1   9        219.05        527.68       218.69 o                         
  -8   1   9      20690.79      20268.98       441.20 o                         
  -6   1   9      46874.38      46012.84       646.58 o                         
  -4   1   9        960.80        739.51       156.95 o                         
  -2   1   9       1490.46       1537.24       257.58 o                         
   0   1   9       5794.17       6082.53       325.81 o                         
   2   1   9      24237.13      23827.76       581.21 o                         
   4   1   9      28366.89      31134.97       671.42 o                         
   6   1   9       4659.48       4995.77       497.31 o                         
   8   1   9       1811.31       1589.26       680.17 o                         
  10   1   9          2.63        394.93       491.83 o                         
 -17   2   9        544.13        368.05       712.68 o                         
 -15   2   9       2806.91       2921.38       941.40 o                         
 -13   2   9        301.50       -134.70       243.35 o                         
 -11   2   9       6421.91       7466.63       392.70 o                         
  -9   2   9         73.00        -74.58       218.47 o                         
  -7   2   9       6228.56       6360.05       323.34 o                         
  -5   2   9       1788.97       1698.88       214.26 o                         
  -3   2   9      16394.25      16054.81       492.37 o                         
  -1   2   9       3104.66       3502.99       287.97 o                         
   1   2   9       4916.22       5333.62       337.04 o                         
   3   2   9       4031.97       3852.60       369.68 o                         
   5   2   9       1853.01       2547.94       349.21 o                         
   7   2   9       2433.40       1685.75       397.05 o                         
   9   2   9          4.71        323.23       405.31 o                         
  11   2   9       2328.98       1777.76       594.70 o                         
 -16   3   9       2773.88       3072.28       723.89 o                         
 -14   3   9      12251.82      11652.24       657.72 o                         
 -12   3   9       1522.81       1539.51       324.73 o                         
 -10   3   9      19788.46      20803.53       605.01 o                         
  -8   3   9       1185.23        837.01       255.24 o                         
  -6   3   9          4.60       -133.96       158.98 o                         
  -4   3   9      99202.12      96450.44      1458.91 o                         
  -2   3   9      17683.25      17134.98       582.23 o                         
   0   3   9      39680.52      40901.49       886.76 o                         
   2   3   9       1391.11       1762.55       306.27 o                         
   4   3   9        585.97        480.16       302.42 o                         
   6   3   9      13339.72      13581.63       553.04 o                         
   8   3   9       1445.70       1352.48       395.66 o                         
  10   3   9        357.53        721.33       669.97 o                         
 -15   4   9        923.76       1645.72       504.40 o                         
 -13   4   9          0.43        453.78       381.94 o                         
 -11   4   9       3734.28       3604.78       435.63 o                         
  -9   4   9         21.47        278.86       315.40 o                         
  -7   4   9       7166.47       7514.81       503.45 o                         
  -5   4   9        104.59        -62.80       260.02 o                         
  -3   4   9       4734.42       4706.72       476.46 o                         
  -1   4   9        365.46        537.97       244.06 o                         
   1   4   9       1162.79        626.52       294.57 o                         
   3   4   9       4425.34       4765.52       408.81 o                         
   5   4   9       3802.76       4573.86       415.46 o                         
   7   4   9       1613.44       1471.61       474.71 o                         
   9   4   9         78.51         14.47       450.72 o                         
 -14   5   9       3661.54       3472.95       567.00 o                         
 -12   5   9        369.25        688.46       372.54 o                         
 -10   5   9          0.00        -20.18       364.64 o                         
  -8   5   9       9875.92      10101.49       616.72 o                         
  -6   5   9      15359.07      14920.55       701.77 o                         
  -4   5   9        934.96        744.35       399.76 o                         
  -2   5   9       2025.24       2012.82       459.33 o                         
   0   5   9        644.01        255.15       385.62 o                         
   2   5   9       9185.29       8475.62       615.86 o                         
   4   5   9      11216.61      11067.42       688.76 o                         
   6   5   9       2837.17       3419.18       500.30 o                         
   8   5   9       1599.73       1422.13       617.76 o                         
 -13   6   9          5.46        517.24       417.14 o                         
 -11   6   9        210.79       -165.75       394.22 o                         
  -9   6   9         31.89        348.99       373.09 o                         
  -7   6   9       2424.30       1496.99       408.98 o                         
  -5   6   9         63.79        -63.13       390.85 o                         
  -3   6   9        902.70        892.22       412.95 o                         
  -1   6   9        362.43        571.83       450.39 o                         
   1   6   9         13.39       -415.77       415.77 o                         
   3   6   9       1404.62       1605.57       463.66 o                         
   5   6   9        268.30        -14.13       412.87 o                         
 -10   7   9       1179.11        743.04       423.05 o                         
  -8   7   9       5732.96       4908.90       548.38 o                         
  -6   7   9      15485.38      16285.93      1101.24 o                         
  -4   7   9         60.18        527.05       432.79 o                         
  -2   7   9        119.58        261.58       419.28 o                         
   0   7   9       3969.91       3033.95       574.49 o                         
   2   7   9       5850.70       6696.46       789.48 o                         
   4   7   9      10926.58      11754.48       776.42 o                         
  -5   8   9       2023.55       2880.33       573.49 o                         
  -3   8   9       6163.43       5654.75       717.01 o                         
  -1   8   9       1392.87        654.49       577.77 o                         
 -16   0  10       4747.43       6620.02      1355.42 o                         
 -14   0  10      13382.74      14448.09      1650.99 o                         
 -12   0  10       1842.96       1935.68       411.20 o                         
 -10   0  10       2419.66       2085.45       344.16 o                         
  -8   0  10      16939.66      17668.10       559.09 o                         
  -6   0  10       1159.25       1106.67       242.70 o                         
  -4   0  10      59480.89      59666.27      1145.53 o                         
  -2   0  10      37367.25      37832.73      1240.16 o                         
   0   0  10         84.19        299.52       289.85 o                         
   2   0  10       3279.57       2843.52       366.46 o                         
   4   0  10       6029.73       5115.92       747.74 o                         
   6   0  10      13015.28      11704.32       991.34 o                         
   8   0  10      12759.71      13215.12      1765.00 o                         
  10   0  10        185.29       1241.41      1021.84 o                         
 -17   1  10        454.17       1591.35       735.87 o                         
 -15   1  10         73.47       -191.99       572.42 o                         
 -13   1  10       1823.17       1262.82       353.41 o                         
 -11   1  10       5964.75       6934.64       384.58 o                         
  -9   1  10         65.66        435.67       212.64 o                         
  -7   1  10      22979.60      21806.56       496.96 o                         
  -5   1  10      12861.73      12456.64       411.05 o                         
  -3   1  10       8575.76       8208.91       427.63 o                         
  -1   1  10      23189.98      24178.67       656.51 o                         
   1   1  10          3.21       -115.90       221.24 o                         
   3   1  10       6710.33       8282.47       498.61 o                         
   5   1  10         14.00       -175.11       287.74 o                         
   7   1  10        233.21        655.81       432.19 o                         
   9   1  10        110.25        743.35       677.69 o                         
 -16   2  10         28.09        161.78       456.39 o                         
 -14   2  10       3862.00       4351.99       417.14 o                         
 -12   2  10      16872.34      18053.83       605.34 o                         
 -10   2  10       9936.19       9702.75       445.45 o                         
  -8   2  10         37.81       -106.76       190.20 o                         
  -6   2  10       2224.48       2153.14       243.21 o                         
  -4   2  10       5584.95       5564.96       366.99 o                         
  -2   2  10      15469.70      15526.89       486.33 o                         
   0   2  10      22814.15      23328.72       961.49 o                         
   2   2  10        882.71        845.23       300.01 o                         
   4   2  10       4059.98       4161.31       407.81 o                         
   6   2  10       1492.63       1970.48       572.34 o                         
   8   2  10       4773.56       4567.44       691.74 o                         
 -15   3  10         19.16        472.20       421.40 o                         
 -13   3  10        139.84        -26.80       476.99 o                         
 -11   3  10        510.57        492.82       368.54 o                         
  -9   3  10        224.83         15.20       297.73 o                         
  -7   3  10        615.22        374.74       232.42 o                         
  -5   3  10         44.75       -232.89       232.89 o                         
  -3   3  10         15.65         65.62       258.78 o                         
  -1   3  10        556.62        526.71       270.51 o                         
   1   3  10          9.65       -147.96       249.80 o                         
   3   3  10        161.77        255.16       290.67 o                         
   5   3  10        120.50        511.61       268.80 o                         
   7   3  10          0.21       1029.58       418.52 o                         
   9   3  10         83.83        372.65       754.55 o                         
 -14   4  10       2167.07       2817.91       488.26 o                         
 -12   4  10      11882.39      13045.59       713.28 o                         
 -10   4  10       8874.44       8608.54       593.31 o                         
  -8   4  10        106.37        163.38       333.65 o                         
  -6   4  10       2190.18       1659.61       373.51 o                         
  -4   4  10        113.12        241.89       331.54 o                         
  -2   4  10      12458.94      12642.03       734.32 o                         
   0   4  10      25370.35      25860.62       930.03 o                         
   2   4  10        194.84        391.25       370.71 o                         
   4   4  10       4657.67       5139.77       570.22 o                         
   6   4  10        784.88       1511.17       440.39 o                         
   8   4  10       2651.93       1901.13       699.25 o                         
 -13   5  10       2209.94       2684.80       468.20 o                         
 -11   5  10       3874.17       4610.91       524.46 o                         
  -9   5  10          2.81       -188.78       327.26 o                         
  -7   5  10      15315.91      14238.60       710.73 o                         
  -5   5  10       9821.76       8794.12       989.16 o                         
  -3   5  10      10245.11       9327.83       742.88 o                         
  -1   5  10       9456.64       8253.78       672.94 o                         
   1   5  10         11.58         97.42       582.31 o                         
   3   5  10       3971.70       3808.27       517.55 o                         
   5   5  10        830.80       1013.83       440.61 o                         
   7   5  10       1184.96       1121.79      1003.78 o                         
 -12   6  10        540.49        389.96       436.89 o                         
 -10   6  10       1007.67       1079.26       425.52 o                         
  -8   6  10       7214.64       7150.14       606.16 o                         
  -6   6  10         87.11        399.48       438.15 o                         
  -4   6  10      20044.27      20050.16      1591.13 o                         
  -2   6  10      12517.51      12208.07       828.94 o                         
   0   6  10        515.46        252.19       448.08 o                         
   2   6  10       1408.31        860.15       453.06 o                         
   4   6  10       3416.98       4038.26       557.76 o                         
  -9   7  10         89.39        531.31       449.75 o                         
  -7   7  10       6581.47       6460.46       876.90 o                         
  -5   7  10       1506.63        941.23       519.29 o                         
  -3   7  10        888.13        564.24       484.01 o                         
  -1   7  10       7243.94       7200.47       745.87 o                         
   1   7  10         18.60       -426.48       426.48 o                         
 -16   1  11       3189.30       2214.55       639.58 o                         
 -14   1  11       2519.43       3169.35       525.63 o                         
 -12   1  11       4063.72       4531.67       332.16 o                         
 -10   1  11      14402.27      15461.15       505.27 o                         
  -8   1  11       1326.81       1176.31       233.29 o                         
  -6   1  11      13193.10      13628.98       447.23 o                         
  -4   1  11      11958.52      11268.52       494.30 o                         
  -2   1  11       9434.08       9614.14       442.85 o                         
   0   1  11      18271.88      18511.42       556.31 o                         
   2   1  11       3783.91       3867.92       337.68 o                         
   4   1  11       5056.60       5654.07       443.14 o                         
   6   1  11       3268.38       2840.94       547.95 o                         
   8   1  11        480.32        196.48       916.06 o                         
 -15   2  11        443.00        473.36       561.81 o                         
 -13   2  11        106.85        294.32       394.00 o                         
 -11   2  11       1642.15       1735.47       262.64 o                         
  -9   2  11       2502.04       2503.30       323.72 o                         
  -7   2  11       8250.05       9065.44       406.29 o                         
  -5   2  11       5104.03       4901.12       379.84 o                         
  -3   2  11       3924.86       3994.21       458.89 o                         
  -1   2  11       8386.57       8916.85       529.17 o                         
   1   2  11        750.88        353.85       310.30 o                         
   3   2  11       8751.60       8899.87       532.02 o                         
   5   2  11        312.08        371.75       329.11 o                         
   7   2  11       2629.24       3036.54       521.85 o                         
 -14   3  11       2805.05       3008.73       464.96 o                         
 -12   3  11        682.25        814.12       368.14 o                         
 -10   3  11        371.36        174.32       354.87 o                         
  -8   3  11      62949.37      64120.78      1295.35 o                         
  -6   3  11       7269.98       8147.78       534.69 o                         
  -4   3  11       9930.71       9106.46       656.19 o                         
  -2   3  11       1601.05       1409.70       314.24 o                         
   0   3  11          0.81        238.14       286.85 o                         
   2   3  11      25728.53      25339.17      1168.42 o                         
   4   3  11       7812.16       8312.14       538.82 o                         
   6   3  11         17.06        258.47       398.02 o                         
 -13   4  11        298.10        293.27       374.71 o                         
 -11   4  11       1363.32       1111.07       419.15 o                         
  -9   4  11        457.89       -130.12       337.91 o                         
  -7   4  11       2321.30       1489.28       442.98 o                         
  -5   4  11       2218.42       2430.95       466.54 o                         
  -3   4  11       2679.74       3301.38       591.73 o                         
  -1   4  11       8480.47       8979.55       685.91 o                         
   1   4  11       2396.11       1446.88       417.38 o                         
   3   4  11       3490.27       3131.02       504.08 o                         
   5   4  11        165.19       -327.95       388.63 o                         
 -12   5  11       1654.73       2669.88       484.48 o                         
 -10   5  11       4941.77       4367.79       537.98 o                         
  -8   5  11       2195.29       1733.31       427.70 o                         
  -6   5  11       6933.31       7427.66       713.34 o                         
  -4   5  11       2544.73       2046.28       499.30 o                         
  -2   5  11       4406.47       3577.74       585.69 o                         
   0   5  11       5894.96       7584.63       693.57 o                         
   2   5  11       2231.75       2430.53       509.89 o                         
   4   5  11       4070.59       5101.17       584.36 o                         
 -11   6  11       1050.74        193.45       425.31 o                         
  -9   6  11        128.29        -18.09       400.99 o                         
  -7   6  11         18.08        488.37       444.86 o                         
  -5   6  11        909.53        850.66       478.80 o                         
  -3   6  11          1.89       -142.94       432.11 o                         
  -1   6  11       1436.85       1790.95       564.85 o                         
   1   6  11        179.84       -364.31       417.06 o                         
   3   6  11         45.19       -134.66       449.11 o                         
  -6   7  11       2650.38       2948.17       595.46 o                         
  -4   7  11       8120.95       8493.34       799.10 o                         
  -2   7  11       2530.71       3064.02       607.38 o                         
 -14   0  12       4429.89       4794.68       862.82 o                         
 -12   0  12      12643.61      14218.25       885.47 o                         
 -10   0  12        307.33       1203.75       409.09 o                         
  -8   0  12      20003.10      20190.00       829.42 o                         
  -6   0  12      10474.73      11155.93       746.25 o                         
  -4   0  12         37.14       -330.88       369.33 o                         
  -2   0  12      20122.41      18899.85       909.91 o                         
   0   0  12      23913.48      23324.87       911.57 o                         
   2   0  12      13938.18      13116.95       833.14 o                         
   4   0  12       8204.54       9030.50      1129.56 o                         
   6   0  12         75.14      -1823.38      2645.18 o                         
 -15   1  12       3371.69       3052.18       575.47 o                         
 -13   1  12         87.03        218.80       338.37 o                         
 -11   1  12       6419.59       6359.29       416.69 o                         
  -9   1  12       8584.37       8441.95       447.90 o                         
  -7   1  12       2779.03       3179.95       313.30 o                         
  -5   1  12      13221.92      12834.33       564.62 o                         
  -3   1  12        626.77        270.80       405.73 o                         
  -1   1  12       8735.66       9522.22       554.62 o                         
   1   1  12       1099.89        925.93       330.77 o                         
   3   1  12        443.29        427.52       320.62 o                         
   5   1  12        987.60       1067.04       623.17 o                         
   7   1  12        292.57        224.97       570.56 o                         
 -14   2  12       4692.89       5525.05       546.43 o                         
 -12   2  12       2864.20       3122.71       377.47 o                         
 -10   2  12       1094.79       1276.91       289.97 o                         
  -8   2  12        122.00        138.05       235.46 o                         
  -6   2  12       9049.40       8569.48       590.12 o                         
  -4   2  12      22724.84      24933.22       878.00 o                         
  -2   2  12       1910.97       1716.47       347.07 o                         
   0   2  12        422.32       -210.86       284.17 o                         
   2   2  12        103.65        532.10       331.23 o                         
   4   2  12       4010.85       4639.19       454.11 o                         
   6   2  12      10421.89      11475.54       829.66 o                         
 -13   3  12         75.30        417.53       386.41 o                         
 -11   3  12         38.41       -279.63       370.23 o                         
  -9   3  12        120.32        228.57       335.53 o                         
  -7   3  12         11.34        226.53       315.79 o                         
  -5   3  12        835.18         94.05       373.12 o                         
  -3   3  12        221.01        281.10       309.80 o                         
  -1   3  12        238.64        891.78       347.33 o                         
   1   3  12         50.76       -337.40       337.40 o                         
   3   3  12         10.32        371.11       329.68 o                         
   5   3  12        235.61        953.05       396.19 o                         
 -12   4  12        550.95        887.79       402.35 o                         
 -10   4  12        308.05       -295.02       352.91 o                         
  -8   4  12        209.42        530.86       376.91 o                         
  -6   4  12       7083.37       6412.85       617.42 o                         
  -4   4  12      20131.30      20052.41       957.26 o                         
  -2   4  12        686.77        838.68       411.96 o                         
   0   4  12        786.85       -164.44       405.05 o                         
   2   4  12        913.12        629.17       440.05 o                         
   4   4  12       2675.04       2701.41       736.64 o                         
 -11   5  12       4568.48       4597.20       581.69 o                         
  -9   5  12       7582.38       6763.53       598.86 o                         
  -7   5  12       3810.59       4800.55       598.76 o                         
  -5   5  12       8146.77       7931.69       698.36 o                         
  -3   5  12        740.25        590.85       454.66 o                         
  -1   5  12       7767.56       8344.26       727.58 o                         
   1   5  12       1468.05       1116.46       606.94 o                         
   3   5  12       1533.81       1177.50       594.92 o                         
  -8   6  12       7642.17       6294.15       720.61 o                         
  -6   6  12       3984.96       4468.33       639.96 o                         
  -4   6  12        148.21       -129.50       432.15 o                         
  -2   6  12       9028.26      10179.44       827.24 o                         
   0   6  12       8952.58       8725.62       867.40 o                         
 -14   1  13       1585.90       1407.05       578.35 o                         
 -12   1  13        714.26        747.17       298.75 o                         
 -10   1  13      14313.39      14923.22       649.93 o                         
  -8   1  13      13041.51      13100.02       604.58 o                         
  -6   1  13        945.56        874.11       374.08 o                         
  -4   1  13       4170.54       4287.03       935.40 o                         
  -2   1  13        556.29        625.50       414.95 o                         
   0   1  13       7041.11       6775.81       578.78 o                         
   2   1  13       8552.15       8849.52       633.67 o                         
   4   1  13         21.37         -5.84       480.32 o                         
 -13   2  13        477.07        827.75       456.99 o                         
 -11   2  13       1221.81        573.66       380.56 o                         
  -9   2  13       2585.81       1477.25       801.79 o                         
  -7   2  13       1944.16        772.37       468.07 o                         
  -5   2  13       9220.06       8823.40       635.42 o                         
  -3   2  13        402.81       -155.64       450.86 o                         
  -1   2  13      14911.45      15055.47       714.08 o                         
   1   2  13       2246.31       2724.30       401.55 o                         
   3   2  13       1519.38       2060.11       412.60 o                         
   5   2  13       2486.71       3297.04       579.32 o                         
 -12   3  13      23737.89      25037.95      1012.30 o                         
 -10   3  13       1339.16       1415.46       476.88 o                         
  -8   3  13       1508.07       1346.11       396.43 o                         
  -6   3  13       7602.78       8104.28       837.36 o                         
  -4   3  13        139.83        357.79       397.34 o                         
  -2   3  13      25575.29      24591.33      1039.59 o                         
   0   3  13       9966.52       9772.39       873.79 o                         
   2   3  13        356.24        728.17       459.64 o                         
   4   3  13        459.85        831.16       498.26 o                         
 -11   4  13        156.92       -147.49       379.60 o                         
  -9   4  13       2126.93       2236.93       445.11 o                         
  -7   4  13       1642.07       1309.36       472.41 o                         
  -5   4  13       7366.56       7536.55       697.23 o                         
  -3   4  13          1.59        136.82       409.22 o                         
  -1   4  13       6049.05       5995.44       664.01 o                         
   1   4  13       1728.03       1145.69       474.25 o                         
  -8   5  13       5077.62       5513.16       627.38 o                         
  -6   5  13        364.86        -76.32       454.64 o                         
  -4   5  13        643.43       -435.14       435.14 o                         
  -2   5  13       1200.26        321.28       518.29 o                         
   0   5  13       4785.77       4522.29       597.69 o                         
 -12   0  14       2190.52       1705.88       747.33 o                         
 -10   0  14        845.46       1035.53       480.11 o                         
  -8   0  14        124.99       -482.92       482.92 o                         
  -6   0  14      25130.11      24015.65      1790.10 o                         
  -4   0  14      15713.67      15867.51      1331.02 o                         
  -2   0  14      11195.75       9116.32       969.47 o                         
   0   0  14       1563.04        625.29       571.65 o                         
   2   0  14        100.50      -1179.58      1747.90 o                         
 -13   1  14       3537.74       3441.46       533.69 o                         
 -11   1  14         29.34        495.40       333.55 o                         
  -9   1  14       8464.52       8213.31       610.82 o                         
  -7   1  14        779.91        683.94       443.86 o                         
  -5   1  14       5621.67       4361.64       647.25 o                         
  -3   1  14       3280.67       2367.84       612.50 o                         
  -1   1  14       1107.75        621.96       424.40 o                         
   1   1  14       1181.26       1646.28       539.00 o                         
   3   1  14        218.51         91.40       534.71 o                         
 -12   2  14        493.37       1841.51       502.78 o                         
 -10   2  14       2088.00       1894.35       439.08 o                         
  -8   2  14      10085.83       8831.44      1304.74 o                         
  -6   2  14       1988.08        975.28      1159.72 o                         
  -4   2  14       1661.80       1919.32       851.30 o                         
  -2   2  14       4001.68       3771.83       544.92 o                         
   0   2  14       1605.84        421.80       547.57 o                         
   2   2  14       9547.86      11348.62       730.79 o                         
 -11   3  14          2.11       -390.86       390.86 o                         
  -9   3  14        236.48       -350.18       433.41 o                         
  -7   3  14        149.97       1072.82       585.13 o                         
  -5   3  14         90.21        -16.01       559.12 o                         
  -3   3  14        125.84         56.49       429.67 o                         
  -1   3  14         11.03       -520.61       520.61 o                         
   1   3  14        400.92         45.34       456.59 o                         
  -8   4  14      11450.13      11003.80       812.43 o                         
  -6   4  14        495.34       1307.79       502.37 o                         
  -4   4  14        386.40        424.46       487.92 o                         
  -2   4  14       5778.69       6823.98      1062.54 o                         
 -10   1  15          5.39       1016.58       553.94 o                         
  -8   1  15          1.10        571.14       472.24 o                         
  -6   1  15        108.49       -213.09       432.44 o                         
  -4   1  15       6408.12       5769.15      1005.93 o                         
  -2   1  15      10717.04       9471.08       748.49 o                         
   0   1  15        988.35        879.51       668.43 o                         
  -9   2  15       6485.14       6051.56       678.94 o                         
  -7   2  15       1230.82        387.60       956.44 o                         
  -5   2  15       8810.35       7366.06       992.53 o                         
  -3   2  15       4851.61       4398.95       830.15 o                         
  -1   2  15        758.53       -328.14       851.36 o                         
  -8   3  15        216.48       -254.13      1255.05 o                         
  -6   3  15      13182.45      12434.40      1528.61 o                         
  -4   3  15       3612.13       3743.90       737.61 o                         
                                                                                
