# Supplementary material for: Cadmium phosphates Cd2(PO4)OH and Cd5(PO4)2(OH)4 crystallizing in mineral structures
Source: Acta Crystallogr E Crystallogr Commun. 2024 Jan 26;80(Pt 2):207–12. doi: 10.1107/S2056989024000793 (PMC10848977; doi:10.1107/S2056989024000793)
Supplement: Supplementary file 3 [file e-80-00207-Cd5PO42OH2sup3.hkl]

data_Cd5PO42OH2                                                                 
_shelx_title ' mit stidy standardisiert, was aber Inversion des Datensatzes'    
_shelx_refln_list_code          4                                               
_shelx_F_calc_maximum      499.15                                               
_exptl_crystal_F_000      1480.00                                               
_reflns_d_resolution_high  0.6202                                               
                                                                                
loop_                                                                           
 _space_group_symop_operation_xyz                                               
 'x, y, z'                                                                      
 '-x+1/2, -y, z+1/2'                                                            
 '-x, y+1/2, -z+1/2'                                                            
 'x+1/2, -y+1/2, -z'                                                            
                                                                                
_cell_length_a     5.8901                                                       
_cell_length_b     9.3455                                                       
_cell_length_c    18.7423                                                       
_cell_angle_alpha  90.000                                                       
_cell_angle_beta   90.000                                                       
_cell_angle_gamma  90.000                                                       
                                                                                
_shelx_F_squared_multiplier     1.000                                           
                                                                                
loop_                                                                           
 _refln_index_h                                                                 
 _refln_index_k                                                                 
 _refln_index_l                                                                 
 _refln_F_squared_calc                                                          
 _refln_F_squared_meas                                                          
 _refln_F_squared_sigma                                                         
 _refln_observed_status                                                         
   4   0   0       4438.90       4874.65       409.99 o                         
   6   0   0      61708.17      65018.93      1385.22 o                         
   8   0   0      10848.81      12311.68       694.29 o                         
   1   1   0        483.86        344.92        40.95 o                         
   2   1   0       6174.84       5808.92       303.14 o                         
   3   1   0       3666.98       4203.75       340.42 o                         
   4   1   0     100771.41     103212.19      1826.23 o                         
   5   1   0          3.62        -28.81       146.28 o                         
   6   1   0      14807.47      14882.74       486.22 o                         
   7   1   0       4445.60       4950.56       312.93 o                         
   8   1   0       5419.70       5729.84       391.21 o                         
   9   1   0       1059.25        993.15       309.26 o                         
   0   2   0        162.03        325.51       161.51 o                         
   1   2   0       3846.41       4056.55       106.22 o                         
   2   2   0      11390.85      10246.25       427.38 o                         
   3   2   0       9290.27       9676.33       355.79 o                         
   4   2   0      12640.36      12548.82       335.87 o                         
   5   2   0        462.74        670.21       198.12 o                         
   6   2   0        528.28        681.97       214.23 o                         
   7   2   0       1717.46       1476.06       241.86 o                         
   8   2   0       1769.21       1957.29       298.93 o                         
   9   2   0       2296.35       2056.94       341.38 o                         
   1   3   0      26920.46      26835.66       796.25 o                         
   2   3   0      44883.95      46979.03      1608.77 o                         
   3   3   0      31994.71      33107.97       722.65 o                         
   4   3   0      20514.91      20600.80       451.52 o                         
   5   3   0       8220.71       7983.13       331.94 o                         
   6   3   0      22225.01      22960.47       626.41 o                         
   7   3   0        830.87        918.93       262.55 o                         
   8   3   0        354.19        467.42       271.92 o                         
   9   3   0       3001.28       3321.51       363.89 o                         
   0   4   0      12544.02      15958.27       641.07 o                         
   1   4   0       1821.83       1759.20       148.93 o                         
   2   4   0     129497.42     131115.73      2136.66 o                         
   3   4   0          1.29       -152.15       152.15 o                         
   4   4   0        569.59        706.19       152.40 o                         
   5   4   0       5888.45       5432.37       295.65 o                         
   6   4   0       3133.45       2600.79       278.32 o                         
   7   4   0         63.74        -99.72       241.42 o                         
   8   4   0      22755.57      24196.83       901.04 o                         
   9   4   0          2.86         94.98       291.04 o                         
   1   5   0        286.18        190.69       104.27 o                         
   2   5   0      30992.00      31341.79       536.37 o                         
   3   5   0      24787.87      26496.03       840.97 o                         
   4   5   0      12446.33      12428.62       373.08 o                         
   5   5   0        854.28        717.61       188.15 o                         
   6   5   0       9112.65       9494.75       427.73 o                         
   7   5   0       1833.47       1700.06       295.64 o                         
   8   5   0         44.05         83.42       288.79 o                         
   0   6   0        693.09        753.25       176.84 o                         
   1   6   0       6121.50       6124.00       251.36 o                         
   2   6   0       7034.65       6841.06       291.36 o                         
   3   6   0        581.26        730.62       108.32 o                         
   4   6   0       6360.92       6543.87       297.82 o                         
   5   6   0        410.40        669.38       353.33 o                         
   6   6   0        562.65        588.86       230.09 o                         
   7   6   0        109.16        -24.53       253.58 o                         
   8   6   0       7952.40       7103.85       610.41 o                         
   1   7   0       5576.65       5964.20       277.44 o                         
   2   7   0        954.92        883.02       151.70 o                         
   3   7   0       8923.82       8971.66       329.04 o                         
   4   7   0       5055.60       4546.57      1007.45 o                         
   5   7   0        551.59        571.18       203.94 o                         
   6   7   0       6446.68       6825.04       648.88 o                         
   7   7   0       2572.04       2552.95       336.62 o                         
   8   7   0       3873.65       3612.47       539.82 o                         
   0   8   0     110145.38     114707.98      2093.50 o                         
   1   8   0         16.74       -116.13       179.84 o                         
   2   8   0       2989.28       3168.54       228.83 o                         
   3   8   0         82.52        197.71       244.87 o                         
   4   8   0       3844.59       3789.05       792.52 o                         
   5   8   0         66.42        210.02       203.59 o                         
   6   8   0      19892.75      20680.86       722.71 o                         
   7   8   0         14.97        103.35       388.00 o                         
   8   8   0       1571.13       1894.64       498.76 o                         
   1   9   0       2824.83       2542.45       248.31 o                         
   2   9   0       5604.36       5327.93       289.37 o                         
   3   9   0      19330.66      19074.01       778.86 o                         
   4   9   0      11432.67      12858.55       623.57 o                         
   5   9   0        811.75        548.50       331.16 o                         
   6   9   0          4.77        -79.22       361.87 o                         
   7   9   0         37.83        333.48       417.82 o                         
   0  10   0         14.68        -65.88       241.25 o                         
   1  10   0       7557.41       7822.44       377.64 o                         
   2  10   0       8786.45       9451.06       581.18 o                         
   3  10   0       3201.85       3627.07       422.69 o                         
   4  10   0       2395.41       2084.64       379.71 o                         
   5  10   0        626.41        787.82       378.49 o                         
   6  10   0        151.45         82.97       374.77 o                         
   7  10   0       1880.04       2210.12       501.16 o                         
   1  11   0         22.29        -84.66       295.04 o                         
   2  11   0       5800.52       6462.13       537.66 o                         
   3  11   0         25.44        125.73       327.59 o                         
   4  11   0        707.25        771.52       313.17 o                         
   5  11   0        455.56        447.38       459.13 o                         
   6  11   0        993.10        927.30       365.16 o                         
   0  12   0      14364.61      14771.51       660.04 o                         
   1  12   0         16.80         43.02       464.65 o                         
   2  12   0       4054.89       4256.20       496.36 o                         
   3  12   0        306.78        131.32       383.58 o                         
   4  12   0          2.42         65.61       373.20 o                         
   5  12   0        646.16        801.68       349.01 o                         
   1  13   0       1198.94       1095.81       383.71 o                         
   2  13   0        367.60        301.94       396.13 o                         
   3  13   0        258.07         82.99       395.31 o                         
   4  13   0       4000.96       3640.55       550.86 o                         
   1  14   0       3304.83       3813.64       782.71 o                         
   2  14   0       2476.53       2282.36       465.42 o                         
   3  14   0       2300.93       1279.40       699.34 o                         
   4   0   1       6271.32       5994.84       313.53 o                         
   5   0   1       2985.44       3341.84       249.54 o                         
   6   0   1      43785.98      44627.46       859.59 o                         
   7   0   1       1078.56       1081.18       232.22 o                         
   8   0   1       1067.52        768.30       268.81 o                         
   9   0   1        419.69        470.50       292.87 o                         
  -9   1   1        500.93        335.45       292.74 o                         
  -8   1   1       6924.62       6924.21       507.09 o                         
  -7   1   1       2353.83       2066.34       249.53 o                         
  -6   1   1       5262.56       5303.44       285.35 o                         
  -5   1   1       4573.34       4538.15       783.90 o                         
  -4   1   1      41346.25      41775.00       723.78 o                         
  -1   1   1      11721.46      12080.10       298.17 o                         
   0   1   1       1084.12       1226.65        54.01 o                         
   1   1   1      12086.80      12373.20       309.36 o                         
   2   1   1     162266.09     164081.11      3734.13 o                         
   3   1   1        831.77        921.85       226.12 o                         
   4   1   1      42303.10      43880.34       813.18 o                         
   5   1   1       4887.52       5231.48       285.06 o                         
   6   1   1       5306.90       5549.31       331.20 o                         
   7   1   1       2393.96       2174.85       251.25 o                         
   8   1   1       7152.91       7645.48       408.71 o                         
   9   1   1        522.53        769.93       308.94 o                         
  -9   2   1        634.84        920.09       306.81 o                         
  -8   2   1      10853.83      12086.29       489.03 o                         
  -7   2   1       2310.64       2187.00       266.66 o                         
  -6   2   1       7359.09       7815.98       376.38 o                         
  -5   2   1       4937.56       5323.59       287.88 o                         
  -4   2   1       2060.60       2567.99       194.34 o                         
  -3   2   1       7144.17       7538.85       331.33 o                         
  -2   2   1      44714.48      44338.95      1130.58 o                         
  -1   2   1      19930.25      19795.74       577.71 o                         
   0   2   1      57423.43      54695.90       878.97 o                         
   1   2   1      20118.69      20138.35       392.62 o                         
   2   2   1      43460.77      43372.10       613.31 o                         
   3   2   1       7336.26       8097.23       593.74 o                         
   4   2   1       2121.04       2454.38       185.97 o                         
   5   2   1       5073.12       5324.30       418.19 o                         
   6   2   1       7467.33       7398.44       370.83 o                         
   7   2   1       2212.40       2367.42       297.35 o                         
   8   2   1      10673.60      11961.58       552.25 o                         
   9   2   1        657.52        404.45       287.42 o                         
  -9   3   1        533.67        860.26       311.78 o                         
  -8   3   1       4169.79       4762.91       410.65 o                         
  -7   3   1        820.03        934.61       274.18 o                         
  -6   3   1      17972.03      18850.82       730.39 o                         
  -5   3   1       3200.00       3566.87       298.82 o                         
  -4   3   1      19257.03      19822.09       444.73 o                         
  -3   3   1       1216.82       1334.13       182.10 o                         
  -2   3   1       5665.44       6146.85       355.32 o                         
  -1   3   1      11681.28      11472.55       269.20 o                         
   0   3   1     155797.30     147698.75      1958.71 o                         
   1   3   1      12173.13      12180.68       303.25 o                         
   2   3   1       5662.80       5903.56       136.19 o                         
   3   3   1       1267.64       1456.46       240.90 o                         
   4   3   1      19229.06      18802.49       542.71 o                         
   5   3   1       3246.79       3740.91       255.90 o                         
   6   3   1      17808.87      17681.03       520.68 o                         
   7   3   1        835.14        366.38       256.37 o                         
   8   3   1       4224.27       4335.50       344.50 o                         
   9   3   1        556.97        812.33       456.16 o                         
  -9   4   1        110.45        173.20       328.16 o                         
  -8   4   1       3573.99       4341.36       364.63 o                         
  -7   4   1       5926.71       6535.98       421.00 o                         
  -6   4   1       5673.56       5844.66       692.56 o                         
  -5   4   1       7103.71       7117.71       379.99 o                         
  -4   4   1      52290.59      53987.63       889.39 o                         
  -3   4   1       1865.65       1931.06       214.65 o                         
  -2   4   1      28648.27      29217.44       553.41 o                         
  -1   4   1      25266.29      25592.67       747.80 o                         
   0   4   1       2129.33       2565.26       171.91 o                         
   1   4   1      24544.46      24504.49       532.41 o                         
   2   4   1      28691.37      29336.90       637.35 o                         
   3   4   1       1840.48       1865.53       277.68 o                         
   4   4   1      51596.64      51711.69      1315.03 o                         
   5   4   1       6854.38       6554.08       482.47 o                         
   6   4   1       5546.54       5885.23       719.56 o                         
   7   4   1       5910.81       6413.98       414.31 o                         
   8   4   1       3671.37       3919.53       388.67 o                         
   9   4   1        111.43        561.30       284.72 o                         
  -8   5   1       3524.82       2894.76       374.17 o                         
  -7   5   1         90.54        105.56       262.10 o                         
  -6   5   1       8319.40       7959.15       404.78 o                         
  -5   5   1        542.08        414.82       177.36 o                         
  -4   5   1      13844.65      13392.32       385.13 o                         
  -3   5   1      17535.18      19372.81       766.56 o                         
  -2   5   1       4271.46       4579.25       185.59 o                         
  -1   5   1        412.06        609.35       130.57 o                         
   0   5   1      31509.46      31433.56       570.01 o                         
   1   5   1        447.00        361.64       113.88 o                         
   2   5   1       4435.11       4801.69       291.29 o                         
   3   5   1      17849.84      18524.60       388.49 o                         
   4   5   1      14240.92      13783.86       384.28 o                         
   5   5   1        489.33         76.49       167.10 o                         
   6   5   1       8608.16       8145.09       406.68 o                         
   7   5   1        122.22        230.66       277.12 o                         
   8   5   1       3586.97       3489.00       383.43 o                         
  -8   6   1       2075.63       1674.96       350.10 o                         
  -7   6   1       1038.78        506.74       266.95 o                         
  -6   6   1       3545.13       3428.46       311.71 o                         
  -5   6   1       4408.48       4560.40       307.75 o                         
  -4   6   1       5499.42       5674.87       385.64 o                         
  -3   6   1        657.82        437.60       201.69 o                         
  -2   6   1       9646.89       9443.78       273.96 o                         
  -1   6   1        296.69        308.99       113.14 o                         
   0   6   1      25989.13      26956.71       539.62 o                         
   1   6   1        315.35        153.02       130.73 o                         
   2   6   1      10706.84      10994.40       300.33 o                         
   3   6   1        727.93        890.96       164.83 o                         
   4   6   1       5272.25       5532.52       434.65 o                         
   5   6   1       4469.12       4780.43       292.89 o                         
   6   6   1       3649.49       4003.39       325.75 o                         
   7   6   1       1041.01        594.86       274.17 o                         
   8   6   1       2178.35       2138.18       371.09 o                         
  -8   7   1       7872.75       6689.93       592.67 o                         
  -7   7   1       1858.82       1895.78       326.79 o                         
  -6   7   1       7555.77       7236.85       416.99 o                         
  -5   7   1       1490.88       1736.82       248.80 o                         
  -4   7   1      21038.87      21070.14       681.66 o                         
  -3   7   1      11875.05      12225.43       501.39 o                         
  -2   7   1      42360.56      42509.78       729.57 o                         
  -1   7   1       4109.98       4227.88       302.62 o                         
   0   7   1       8979.94       9610.42       289.13 o                         
   1   7   1       4071.87       4145.97       224.84 o                         
   2   7   1      42653.46      42999.05      1310.75 o                         
   3   7   1      11828.27      11760.93       337.77 o                         
   4   7   1      20989.62      20468.30       863.96 o                         
   5   7   1       1484.99       1629.84       379.41 o                         
   6   7   1       7594.89       7698.04       520.82 o                         
   7   7   1       1811.08       1913.90       437.11 o                         
   8   7   1       7918.00       6248.36       616.10 o                         
  -8   8   1        662.55        473.05       436.40 o                         
  -7   8   1       5367.88       4564.44       469.76 o                         
  -6   8   1       9066.01       8640.14       801.94 o                         
  -5   8   1       2337.75       2016.95       270.32 o                         
  -4   8   1       2456.88       2368.38       348.74 o                         
  -3   8   1       2518.97       2821.77       966.58 o                         
  -2   8   1       8769.12       9044.66       324.26 o                         
  -1   8   1      19037.89      19223.51       473.68 o                         
   0   8   1       9547.35      10015.96       312.87 o                         
   1   8   1      19190.31      19334.04       590.26 o                         
   2   8   1       8952.53       8843.36       328.92 o                         
   3   8   1       2671.56       2140.63       319.29 o                         
   4   8   1       2429.05       2133.35       351.19 o                         
   5   8   1       2368.13       2193.81       503.17 o                         
   6   8   1       8970.86       7796.33       587.72 o                         
   7   8   1       5408.43       4355.35       542.88 o                         
   8   8   1        685.32        525.79       465.14 o                         
  -7   9   1        396.20        573.46       436.16 o                         
  -6   9   1       2861.13       3386.92       657.10 o                         
  -5   9   1        517.11        548.89       252.05 o                         
  -4   9   1       5166.97       4795.18       710.65 o                         
  -3   9   1       1035.04        920.85       310.08 o                         
  -2   9   1       5818.24       5619.51      1123.00 o                         
  -1   9   1       3614.70       3727.22       268.00 o                         
   0   9   1       3679.97       3808.35       243.90 o                         
   1   9   1       3675.89       4061.31       644.68 o                         
   2   9   1       5773.04       6257.93       321.06 o                         
   3   9   1        997.68       1301.53       378.81 o                         
   4   9   1       5186.13       5518.13       488.57 o                         
   5   9   1        450.83        664.55       353.04 o                         
   6   9   1       2819.58       2498.96       461.28 o                         
   7   9   1        368.12       -104.64       389.09 o                         
  -7  10   1       1822.99       1197.71       426.32 o                         
  -6  10   1       1227.82       1056.49       433.45 o                         
  -5  10   1       4944.88       5022.85       517.51 o                         
  -4  10   1       1289.48       1174.02       368.95 o                         
  -3  10   1        695.21        655.53       250.16 o                         
  -2  10   1        868.06       1225.74       324.16 o                         
  -1  10   1       8748.32       8629.24       537.08 o                         
   0  10   1       5341.11       5893.60       308.61 o                         
   1  10   1       8679.58       8723.34       410.02 o                         
   2  10   1        733.91       1070.94       479.56 o                         
   3  10   1        768.57        927.36       317.20 o                         
   4  10   1       1297.96       1461.12       424.77 o                         
   5  10   1       5015.55       4963.61       517.83 o                         
   6  10   1       1182.25       1149.91       438.44 o                         
   7  10   1       1971.87       1363.07       479.02 o                         
  -6  11   1       1583.48       1120.83       369.28 o                         
  -5  11   1       8854.71       9129.95       686.65 o                         
  -4  11   1       6580.23       7023.58       555.12 o                         
  -3  11   1       2447.43       2695.86       438.87 o                         
  -2  11   1        279.73        157.95       457.20 o                         
  -1  11   1      10481.18      10492.92       606.95 o                         
   0  11   1       9746.19      10043.79       393.86 o                         
   1  11   1      10434.37      10553.24       464.54 o                         
   2  11   1        269.75        440.63       319.79 o                         
   3  11   1       2513.75       2498.95       429.96 o                         
   4  11   1       6448.24       7250.29       959.13 o                         
   5  11   1       8579.40       8621.70      1652.26 o                         
   6  11   1       1441.88       1685.14       463.76 o                         
  -5  12   1       3922.19       3638.71      1103.12 o                         
  -4  12   1       5848.56       5682.68      1788.79 o                         
  -3  12   1       1146.13        362.92       394.58 o                         
  -2  12   1       1552.05       2156.55       436.40 o                         
  -1  12   1       1358.22       1487.63       363.08 o                         
   0  12   1          5.46        -23.15       198.07 o                         
   1  12   1       1298.56        971.55       347.89 o                         
   2  12   1       1479.16       1419.87       397.82 o                         
   3  12   1       1121.69        912.82       389.15 o                         
   4  12   1       5945.70       4797.39       679.59 o                         
   5  12   1       3902.46       3431.57       438.51 o                         
  -4  13   1       3055.93       1668.28       475.36 o                         
  -3  13   1          2.02       -366.26       366.26 o                         
  -2  13   1       6889.25       6954.63      1180.15 o                         
  -1  13   1        292.32        267.66       385.14 o                         
   1  13   1        336.01        194.51       348.04 o                         
   2  13   1       6929.24       6176.47       838.49 o                         
   3  13   1          0.18       -383.88       383.88 o                         
   4  13   1       3120.99       2934.78      1236.06 o                         
  -3  14   1       4049.45       3594.39       966.46 o                         
  -2  14   1       2124.74       3210.13       505.14 o                         
  -1  14   1         38.59       -216.18       534.23 o                         
   1  14   1         36.68        -64.60       536.71 o                         
   2  14   1       2090.82       3038.22       506.47 o                         
   3  14   1       3975.45       3513.43       638.46 o                         
   0   0   2         29.49         37.77        33.08 o                         
   1   0   2       3239.63       3006.77       130.82 o                         
   2   0   2      22002.32      24258.93       710.65 o                         
   3   0   2      25457.78      25871.55       815.01 o                         
   4   0   2      13223.62      12997.97       346.78 o                         
   5   0   2       3949.32       3745.59       242.80 o                         
   6   0   2       1513.37       1499.23       206.55 o                         
   7   0   2         23.34         66.94       204.36 o                         
   8   0   2       1789.94       1711.78       291.99 o                         
   9   0   2       6989.67       7445.63       451.78 o                         
  -9   1   2       1466.29       1041.71       371.68 o                         
  -8   1   2       4337.65       4556.51       352.75 o                         
  -7   1   2        265.14       -201.31       201.31 o                         
  -6   1   2       1179.69       1149.84       203.20 o                         
  -5   1   2       3217.44       3156.03       240.36 o                         
  -4   1   2      17711.30      17671.52       500.60 o                         
   0   1   2        901.60       1053.98        48.47 o                         
   1   1   2       4464.42       4395.72       161.21 o                         
   2   1   2       8008.52       8213.95       367.75 o                         
   3   1   2       9735.36       9659.84       474.59 o                         
   4   1   2      17818.09      18200.52       581.21 o                         
   5   1   2       2880.40       2801.97       333.10 o                         
   6   1   2       1182.34       1550.77       241.12 o                         
   7   1   2        257.84        377.44       207.87 o                         
   8   1   2       4499.14       4903.85       354.14 o                         
   9   1   2       1429.86       1020.01       315.15 o                         
  -9   2   2          8.68       -215.09       274.02 o                         
  -8   2   2       3540.83       3607.26       500.96 o                         
  -7   2   2       4995.62       5026.15       343.25 o                         
  -6   2   2       9630.71      10069.40       424.28 o                         
  -5   2   2       9671.98       9995.16       356.07 o                         
  -4   2   2      35514.53      35879.93       643.99 o                         
  -3   2   2        782.31        805.52       163.09 o                         
  -2   2   2      42179.28      42530.28      1113.18 o                         
  -1   2   2      10326.47       9893.41       340.42 o                         
   0   2   2      14283.20      13788.61       338.13 o                         
   1   2   2      10309.99       9788.26       214.54 o                         
   2   2   2      42610.89      43670.53       787.58 o                         
   3   2   2        798.59        638.53       152.38 o                         
   4   2   2      35713.10      35469.36       642.13 o                         
   5   2   2       9565.57       9230.38       347.77 o                         
   6   2   2       9835.98      10489.97       416.62 o                         
   7   2   2       4937.57       5292.85       530.44 o                         
   8   2   2       3564.60       3422.02       447.16 o                         
   9   2   2          4.34       -145.73       283.04 o                         
  -9   3   2       2217.73       2628.06       343.61 o                         
  -8   3   2       6795.95       6607.95       398.34 o                         
  -7   3   2       2972.48       3351.54       291.77 o                         
  -6   3   2       9586.23       9530.25       404.11 o                         
  -5   3   2       5819.36       6466.80       319.53 o                         
  -4   3   2       3044.94       3415.18       218.57 o                         
  -3   3   2      19768.62      20482.12       530.50 o                         
  -2   3   2      35086.20      35111.46       979.00 o                         
  -1   3   2       2643.27       2802.59       236.05 o                         
   0   3   2     128403.76     123214.42      1989.57 o                         
   1   3   2       2831.67       2893.58       367.75 o                         
   2   3   2      34644.46      36075.71       690.18 o                         
   3   3   2      19358.09      19282.65       349.63 o                         
   4   3   2       2915.38       3034.21       258.15 o                         
   5   3   2       5895.46       6270.23       311.15 o                         
   6   3   2       9847.07      10308.33       422.73 o                         
   7   3   2       2919.83       2935.14       496.21 o                         
   8   3   2       6871.41       7141.68       503.89 o                         
   9   3   2       2109.82       1593.87       330.04 o                         
  -9   4   2       3458.10       3232.58       372.89 o                         
  -8   4   2       1065.54       1443.10       297.23 o                         
  -7   4   2       3573.96       3891.10       348.71 o                         
  -6   4   2         18.28        -14.15       190.29 o                         
  -5   4   2        654.02        488.47       177.92 o                         
  -4   4   2       4624.85       4866.30       257.44 o                         
  -3   4   2      62039.18      63853.71      1223.63 o                         
  -2   4   2      23643.97      24527.29       785.19 o                         
  -1   4   2      29190.96      29797.10       569.22 o                         
   0   4   2        203.07        232.94       132.80 o                         
   1   4   2      29241.66      29508.48       620.53 o                         
   2   4   2      24225.69      24870.07       534.29 o                         
   3   4   2      63092.96      64191.36       964.39 o                         
   4   4   2       4873.35       4994.88       250.18 o                         
   5   4   2        674.15        687.75       184.41 o                         
   6   4   2         15.59       -180.01       192.68 o                         
   7   4   2       3751.82       3652.07       333.58 o                         
   8   4   2       1091.28       1258.05       320.72 o                         
   9   4   2       3467.86       3828.88       445.73 o                         
  -8   5   2       3110.89       3641.09       342.42 o                         
  -7   5   2       8134.28       8440.92       456.74 o                         
  -6   5   2       7738.01       7769.94       405.15 o                         
  -5   5   2       3671.76       3704.18       279.12 o                         
  -4   5   2       7214.99       7550.48       405.99 o                         
  -3   5   2       2096.95       2037.30       238.75 o                         
  -2   5   2      20161.18      19933.13       365.55 o                         
  -1   5   2      11462.12      11705.08       327.14 o                         
   0   5   2      39573.16      39282.83       671.72 o                         
   1   5   2      11402.22      11418.42       365.95 o                         
   2   5   2      20293.76      20508.34       413.42 o                         
   3   5   2       2297.44       2162.37       231.72 o                         
   4   5   2       6982.53       6805.45       292.92 o                         
   5   5   2       3818.01       3735.10       267.46 o                         
   6   5   2       7701.62       7598.18       546.48 o                         
   7   5   2       8238.16       8039.12       583.64 o                         
   8   5   2       3059.66       3086.43       538.89 o                         
  -8   6   2       3202.07       3579.56       402.37 o                         
  -7   6   2       4363.89       4431.50       379.75 o                         
  -6   6   2      20632.47      20580.89       596.60 o                         
  -5   6   2       3186.00       3045.02       271.68 o                         
  -4   6   2      14681.03      14791.66       558.84 o                         
  -3   6   2        533.42        926.00       238.54 o                         
  -2   6   2      15071.01      14867.29       328.85 o                         
  -1   6   2      27539.22      27701.83       467.28 o                         
   0   6   2      91505.14      90812.97      1353.02 o                         
   1   6   2      27570.49      27208.64       547.08 o                         
   2   6   2      15044.46      15321.76       371.87 o                         
   3   6   2        496.81        586.28       130.83 o                         
   4   6   2      14750.38      14934.28       515.45 o                         
   5   6   2       3029.55       3213.53       327.75 o                         
   6   6   2      20988.13      20357.38       627.56 o                         
   7   6   2       4273.67       4290.94       575.12 o                         
   8   6   2       3160.46       2466.91       728.04 o                         
  -8   7   2       1100.59       1114.37       340.03 o                         
  -7   7   2        923.88       1105.11       308.73 o                         
  -6   7   2       2973.73       2562.69       306.76 o                         
  -5   7   2       5086.77       5444.45       503.22 o                         
  -4   7   2      19651.43      19152.76       703.07 o                         
  -3   7   2       3149.44       3004.34       421.17 o                         
  -2   7   2       6464.43       6695.60       245.48 o                         
  -1   7   2       3931.60       4345.11       251.10 o                         
   0   7   2       3232.91       3028.95       232.65 o                         
   1   7   2       4093.55       4244.13       209.88 o                         
   2   7   2       6295.23       6323.81       278.63 o                         
   3   7   2       3195.73       3561.02       223.41 o                         
   4   7   2      19180.39      18650.28       476.89 o                         
   5   7   2       5220.24       5445.97       322.49 o                         
   6   7   2       2841.06       2954.98       421.29 o                         
   7   7   2        823.69        947.50       414.81 o                         
   8   7   2       1163.64        923.72       454.33 o                         
  -8   8   2        372.87        339.05       343.97 o                         
  -7   8   2       4655.06       5105.17       427.07 o                         
  -6   8   2         73.44        196.82       262.50 o                         
  -5   8   2       6254.52       7047.57       960.14 o                         
  -4   8   2       6699.93       6716.15       529.13 o                         
  -3   8   2      16882.05      17164.08       774.01 o                         
  -2   8   2       5693.27       5540.70       240.99 o                         
  -1   8   2      16843.14      17897.17       600.01 o                         
   0   8   2       2207.80       2487.30       232.76 o                         
   1   8   2      16871.78      16871.73       559.29 o                         
   2   8   2       5509.39       5235.09       561.05 o                         
   3   8   2      16711.13      16477.10       619.10 o                         
   4   8   2       6585.93       6956.81       493.38 o                         
   5   8   2       6236.86       6272.49       505.47 o                         
   6   8   2         66.29        -54.85       334.91 o                         
   7   8   2       4397.12       4696.62       637.35 o                         
   8   8   2        345.40        400.27       468.04 o                         
  -7   9   2        939.07       1016.23       351.31 o                         
  -6   9   2       3613.09       3258.45       359.63 o                         
  -5   9   2      10899.71      10907.85       486.15 o                         
  -4   9   2       3746.53       3899.54       425.09 o                         
  -3   9   2      18687.59      18628.87       569.46 o                         
  -2   9   2       7975.71       8586.44       508.14 o                         
  -1   9   2       7408.01       7279.92       338.49 o                         
   0   9   2        431.75        284.07       159.78 o                         
   1   9   2       7520.61       7079.75       900.73 o                         
   2   9   2       8212.48       8386.78       367.35 o                         
   3   9   2      18680.46      18705.60       696.33 o                         
   4   9   2       3784.71       3203.22       617.34 o                         
   5   9   2      11029.00      12570.98       684.56 o                         
   6   9   2       3577.57       3178.21       478.32 o                         
   7   9   2        894.60        126.98       405.31 o                         
  -7  10   2       2694.00       2624.29       862.22 o                         
  -6  10   2       5138.71       4925.41       459.38 o                         
  -5  10   2       2016.37       2116.55       351.11 o                         
  -4  10   2        462.12        465.59       391.01 o                         
  -3  10   2        440.76        651.90       328.43 o                         
  -2  10   2      12114.30      12518.17      1211.33 o                         
  -1  10   2       8713.96       9296.37       403.97 o                         
   0  10   2       2005.54       2380.28       235.53 o                         
   1  10   2       8755.31       8908.11       486.85 o                         
   2  10   2      12167.84      14879.87       998.88 o                         
   3  10   2        447.07        500.75       297.42 o                         
   4  10   2        461.48        223.58       330.64 o                         
   5  10   2       1872.63       2154.26       670.89 o                         
   6  10   2       5018.43       4283.05       538.42 o                         
   7  10   2       2667.62       1804.28       502.42 o                         
  -6  11   2       6406.69       6566.58       829.79 o                         
  -5  11   2       1330.03       1455.31       337.67 o                         
  -4  11   2       3559.61       3383.31       568.89 o                         
  -3  11   2       6677.69       7383.31      1259.66 o                         
  -2  11   2       8902.73       9549.50       614.83 o                         
  -1  11   2       2170.70       2670.26       385.30 o                         
   0  11   2       2218.06       2372.27       254.02 o                         
   1  11   2       2076.62       2132.52       288.44 o                         
   2  11   2       9020.72       9826.91       923.10 o                         
   3  11   2       6647.18       6944.22       877.13 o                         
   4  11   2       3613.36       3388.57       462.59 o                         
   5  11   2       1458.21       1865.88       441.72 o                         
   6  11   2       6423.87       5025.93       583.63 o                         
  -5  12   2       2136.94       2123.79       472.62 o                         
  -4  12   2       2083.39       1886.98       597.47 o                         
  -3  12   2      13380.68      13897.34       774.83 o                         
  -2  12   2       8872.97       8674.60      2062.24 o                         
  -1  12   2      10112.65      10892.52       632.74 o                         
   0  12   2        407.39        179.43       249.38 o                         
   1  12   2      10339.61      10472.65      1995.03 o                         
   2  12   2       8448.14       9470.47       652.56 o                         
   3  12   2      13581.17      15248.34       804.38 o                         
   4  12   2       2028.33       1436.86       731.64 o                         
   5  12   2       2092.30       1759.37       446.11 o                         
  -4  13   2        697.25       1126.10       752.76 o                         
  -3  13   2       2522.18       2429.99       487.84 o                         
  -2  13   2        530.90        617.93       396.20 o                         
  -1  13   2       4025.60       4398.28       503.21 o                         
   1  13   2       3995.07       4173.17       494.90 o                         
   2  13   2        532.90        114.19       373.24 o                         
   3  13   2       2360.29       2063.63       483.01 o                         
   4  13   2        609.00        284.51       405.87 o                         
  -3  14   2        194.71        381.46       430.37 o                         
  -2  14   2       2205.08       2399.26       936.76 o                         
  -1  14   2        751.48        297.38       514.35 o                         
   1  14   2        786.21        474.59       546.65 o                         
   2  14   2       2241.30       1551.89       444.82 o                         
   3  14   2        206.17         18.33       419.35 o                         
   1   0   3       8626.48       8213.91       235.43 o                         
   2   0   3      28885.75      31647.93       874.64 o                         
   3   0   3       4952.62       5369.12       372.72 o                         
   4   0   3       5695.06       5371.25       238.60 o                         
   5   0   3       2561.91       2424.85       230.18 o                         
   6   0   3       1648.59       1767.27       244.60 o                         
   7   0   3       9424.00       9830.38       409.53 o                         
   8   0   3       2960.92       2409.03       292.13 o                         
   9   0   3       1603.74       1822.86       328.11 o                         
  -9   1   3       3792.49       3709.03       373.30 o                         
  -8   1   3       1168.09        809.50       274.60 o                         
  -7   1   3       5900.11       6459.77       349.99 o                         
  -6   1   3       3540.06       3510.25       251.35 o                         
  -5   1   3       3260.73       3563.35       253.77 o                         
  -4   1   3        483.41        573.68       166.47 o                         
  -1   1   3       2794.82       2662.99       203.75 o                         
   0   1   3       5873.17       6121.30       142.72 o                         
   1   1   3       3087.87       3094.82       167.86 o                         
   2   1   3        533.73        812.40       125.92 o                         
   3   1   3      68805.03      70836.42      1816.13 o                         
   4   1   3        385.07        110.25       123.18 o                         
   5   1   3       3115.19       3218.84       245.62 o                         
   6   1   3       3439.56       4110.11       308.34 o                         
   7   1   3       5681.40       5057.58       364.28 o                         
   8   1   3       1305.36       1356.66       391.57 o                         
   9   1   3       3862.02       4104.69       383.17 o                         
  -9   2   3        291.34        286.50       294.54 o                         
  -8   2   3       1094.26       1216.37       282.40 o                         
  -7   2   3       9530.21       9203.06       667.29 o                         
  -6   2   3        407.23        258.41       177.53 o                         
  -5   2   3      11794.26      12044.24       513.75 o                         
  -4   2   3      11072.81      11525.50       334.54 o                         
  -3   2   3       5173.71       5230.82       256.83 o                         
  -2   2   3      23019.46      23006.85       675.86 o                         
  -1   2   3      14187.74      13749.20       229.06 o                         
   0   2   3         93.12         91.71        66.06 o                         
   1   2   3      14313.00      13847.38       333.46 o                         
   2   2   3      23605.09      23867.78       368.87 o                         
   3   2   3       4859.73       4613.91       271.91 o                         
   4   2   3      11509.85      10878.84       323.92 o                         
   5   2   3      12211.95      12612.26       436.50 o                         
   6   2   3        394.33        267.75       198.10 o                         
   7   2   3       9243.85       9741.71       462.25 o                         
   8   2   3       1125.30       1101.83       259.97 o                         
   9   2   3        289.08        843.89       313.26 o                         
  -9   3   3        771.31        577.21       306.15 o                         
  -8   3   3         10.98        135.08       247.66 o                         
  -7   3   3       4132.73       3534.15       290.14 o                         
  -6   3   3        689.69        884.54       226.44 o                         
  -5   3   3      12879.82      13173.37       412.39 o                         
  -4   3   3       1302.94       1639.93       282.34 o                         
  -3   3   3       8346.77       8580.98       325.39 o                         
  -2   3   3       2173.46       2273.33       228.60 o                         
  -1   3   3      38091.80      37874.28       814.88 o                         
   0   3   3        618.67        755.48        90.26 o                         
   1   3   3      38262.41      38600.35       579.11 o                         
   2   3   3       2194.63       2369.20       176.00 o                         
   3   3   3       8262.33       8551.28       262.46 o                         
   4   3   3       1427.87       1598.05       169.66 o                         
   5   3   3      12606.29      11891.75       496.78 o                         
   6   3   3        722.68        905.59       223.71 o                         
   7   3   3       4184.36       3856.82       337.83 o                         
   8   3   3          9.69        -83.51       271.36 o                         
   9   3   3        768.01        617.89       303.64 o                         
  -9   4   3       3514.78       3836.12       334.66 o                         
  -8   4   3       8405.05       9248.50       458.32 o                         
  -7   4   3       1213.55        914.02       236.70 o                         
  -6   4   3        334.61        421.27       214.45 o                         
  -5   4   3      15153.22      15258.87       446.82 o                         
  -4   4   3       9136.08       8873.87       488.14 o                         
  -3   4   3       7928.13       7917.61       344.06 o                         
  -2   4   3      36155.82      36288.20       743.92 o                         
  -1   4   3      19019.68      19585.21       471.73 o                         
   0   4   3       7483.46       7110.96       236.54 o                         
   1   4   3      18850.20      19695.66       479.56 o                         
   2   4   3      35741.75      35910.24       730.18 o                         
   3   4   3       7802.20       8167.24       384.85 o                         
   4   4   3       9205.65       8961.87       385.96 o                         
   5   4   3      15278.43      14522.13       541.67 o                         
   6   4   3        391.47         44.71       193.69 o                         
   7   4   3       1139.25       1003.26       271.18 o                         
   8   4   3       8547.19       8835.49       592.67 o                         
   9   4   3       3374.45       2975.62       386.98 o                         
  -8   5   3       3704.52       3236.53       336.70 o                         
  -7   5   3       9257.11       9003.46       790.10 o                         
  -6   5   3       4118.91       4120.29       328.87 o                         
  -5   5   3      33013.35      32835.98       807.44 o                         
  -4   5   3      15483.20      16166.84       538.17 o                         
  -3   5   3       5742.77       5454.53       608.77 o                         
  -2   5   3      33434.47      34580.25       751.38 o                         
  -1   5   3     116178.66     114121.48      1958.55 o                         
   0   5   3       2089.86       2081.26       230.93 o                         
   1   5   3     116437.78     113285.09      1963.12 o                         
   2   5   3      33787.46      34825.69       741.77 o                         
   3   5   3       5305.06       5359.99       236.42 o                         
   4   5   3      15830.24      15108.78       976.71 o                         
   5   5   3      32467.76      32820.08      1115.74 o                         
   6   5   3       4090.94       3868.73       311.10 o                         
   7   5   3       8956.90       8771.82       467.92 o                         
   8   5   3       3667.22       3473.00       376.27 o                         
  -8   6   3       2029.17       2029.11       316.18 o                         
  -7   6   3       1591.35       1780.64       367.91 o                         
  -6   6   3       3639.14       3584.42       572.52 o                         
  -5   6   3       8528.20       8629.63       882.13 o                         
  -4   6   3        110.15        -72.35       203.03 o                         
  -3   6   3      20230.20      20291.49       607.22 o                         
  -2   6   3       5075.22       5187.38       274.76 o                         
  -1   6   3      10924.77      10944.77       302.23 o                         
   0   6   3      13283.00      13334.69       366.55 o                         
   1   6   3      10827.31      10771.75       404.15 o                         
   2   6   3       4598.29       4360.40       238.93 o                         
   3   6   3      20515.89      20792.94       460.88 o                         
   4   6   3         99.06        322.26       141.54 o                         
   5   6   3       8826.60       9139.47       399.03 o                         
   6   6   3       3554.16       3660.57       309.81 o                         
   7   6   3       1538.93       1905.25       479.56 o                         
   8   6   3       2065.75       2125.84       482.28 o                         
  -8   7   3        572.40        694.09       250.03 o                         
  -7   7   3       1722.96       1561.15       319.15 o                         
  -6   7   3        438.57        -36.13       228.60 o                         
  -5   7   3      10997.35      11200.94       447.44 o                         
  -4   7   3       1907.21       1838.53       296.76 o                         
  -3   7   3       4991.85       4900.19       360.29 o                         
  -2   7   3       8850.37       8660.30       244.59 o                         
  -1   7   3      18066.25      18396.39       430.69 o                         
   0   7   3        102.30        181.69       151.53 o                         
   1   7   3      18189.65      18384.90       440.25 o                         
   2   7   3       9106.51       8901.06       321.88 o                         
   3   7   3       5183.38       4848.75       253.45 o                         
   4   7   3       1886.79       1464.27       296.54 o                         
   5   7   3      10689.93      11271.26       595.62 o                         
   6   7   3        378.26        322.38       326.29 o                         
   7   7   3       1891.95       1864.80       624.80 o                         
   8   7   3        592.66        857.96       444.65 o                         
  -7   8   3       2943.06       2709.00       321.96 o                         
  -6   8   3       3502.58       3538.65       344.95 o                         
  -5   8   3       7106.08       7133.13       398.35 o                         
  -4   8   3       2098.00       2309.66       536.71 o                         
  -3   8   3      12889.62      12590.27       465.18 o                         
  -2   8   3       4639.32       4843.77       290.24 o                         
  -1   8   3       2991.53       3261.24       238.44 o                         
   0   8   3      27779.95      27405.30       612.61 o                         
   1   8   3       2724.55       2870.76       340.42 o                         
   2   8   3       4811.75       5125.97       319.11 o                         
   3   8   3      13345.26      13015.83       403.88 o                         
   4   8   3       2021.67       2129.31       340.78 o                         
   5   8   3       6898.09       6497.80      1432.35 o                         
   6   8   3       3312.11       3888.93       476.27 o                         
   7   8   3       2929.75       2904.04       497.08 o                         
  -7   9   3       5408.53       6193.15       429.14 o                         
  -6   9   3       4678.97       4766.34       467.64 o                         
  -5   9   3       2934.47       3111.56       356.05 o                         
  -4   9   3      15314.41      15777.92       681.98 o                         
  -3   9   3      20410.16      20455.43       658.87 o                         
  -2   9   3       1644.80       1920.02       334.54 o                         
  -1   9   3       8115.02       8147.62       347.60 o                         
   0   9   3       5799.70       5973.38       409.73 o                         
   1   9   3       7753.89       8151.83       459.70 o                         
   2   9   3       1583.26       1991.47       270.91 o                         
   3   9   3      20757.15      20960.71       951.55 o                         
   4   9   3      15506.41      15983.78       853.40 o                         
   5   9   3       2961.99       2649.71       427.37 o                         
   6   9   3       4688.63       4158.42       640.95 o                         
   7   9   3       5514.75       5510.81       682.07 o                         
  -7  10   3       5097.88       5368.50      1055.91 o                         
  -6  10   3       1989.83       2227.30       373.22 o                         
  -5  10   3       1807.42       1543.21       328.09 o                         
  -4  10   3      11857.01      12590.61       781.46 o                         
  -3  10   3       2225.33       1539.74       346.01 o                         
  -2  10   3       9432.16      10512.11       591.83 o                         
  -1  10   3       9900.74      10491.36       414.18 o                         
   0  10   3      11220.68      11780.92       750.22 o                         
   1  10   3       9992.77       9952.36      1046.09 o                         
   2  10   3       9528.14       9063.43       513.77 o                         
   3  10   3       2236.48       2902.52       537.96 o                         
   4  10   3      11680.10      12712.94      1090.69 o                         
   5  10   3       1840.55       1071.58       390.32 o                         
   6  10   3       2088.37       1639.56       445.24 o                         
   7  10   3       5351.31       4710.31       897.01 o                         
  -6  11   3       1646.15       1000.07       358.65 o                         
  -5  11   3        823.74        469.01       500.89 o                         
  -4  11   3        395.07        132.78       350.36 o                         
  -3  11   3       9378.71       9250.43      1115.54 o                         
  -2  11   3       1109.95        851.37       649.65 o                         
  -1  11   3       1504.99       1545.61       357.47 o                         
   0  11   3       5093.60       5310.91       409.58 o                         
   1  11   3       1636.47       1791.04       278.00 o                         
   2  11   3       1127.05       1294.32       573.98 o                         
   3  11   3       9625.56       8733.24       931.67 o                         
   4  11   3        375.32        608.41       347.61 o                         
   5  11   3        820.00        775.56       399.77 o                         
   6  11   3       1590.66       1393.81       470.13 o                         
  -5  12   3       2443.06       1748.30       462.91 o                         
  -4  12   3       4461.60       4445.78      1065.85 o                         
  -3  12   3        599.49        631.61       386.49 o                         
  -2  12   3       8718.26       9830.27       667.49 o                         
  -1  12   3       1516.11       1012.31       353.04 o                         
   0  12   3        710.23        766.49       280.54 o                         
   1  12   3       1576.26       1475.49       360.07 o                         
   2  12   3       8908.18       9295.80       647.16 o                         
   3  12   3        608.24        785.19       596.35 o                         
   4  12   3       4363.28       4759.38       624.92 o                         
   5  12   3       2424.65       2015.99       467.91 o                         
  -4  13   3       5239.90       6101.39      1209.96 o                         
  -3  13   3       1524.11       1197.09       437.78 o                         
  -2  13   3       6729.27       6881.83       617.17 o                         
  -1  13   3      13933.00      14986.72       754.08 o                         
   0  13   3       6610.59       6795.13       998.88 o                         
   1  13   3      14032.93      14181.68       845.94 o                         
   2  13   3       6698.75       6583.09      1904.46 o                         
   3  13   3       1579.12       1822.73       452.84 o                         
   4  13   3       5039.51       7895.89      1056.03 o                         
  -3  14   3       3212.77       2945.64       516.12 o                         
  -2  14   3       3363.67       3148.30       513.87 o                         
  -1  14   3        590.52        177.66       370.73 o                         
   1  14   3        582.63        402.53       578.95 o                         
   2  14   3       3542.58       3325.56       729.16 o                         
   3  14   3       3224.47       2289.49       780.22 o                         
   0   0   4      12996.29      12737.46       309.35 o                         
   1   0   4      52918.93      51830.76       974.07 o                         
   2   0   4       4320.11       4014.29       295.56 o                         
   3   0   4          7.19        182.23       149.61 o                         
   4   0   4       1308.67       1587.11       177.30 o                         
   5   0   4      14560.75      14717.97       414.83 o                         
   6   0   4         17.12        438.92       205.08 o                         
   7   0   4      11402.63      11925.28       439.00 o                         
   8   0   4       1072.64        629.11       266.07 o                         
   9   0   4       1573.87       2006.68       331.24 o                         
  -9   1   4       1521.60       2077.47       327.59 o                         
  -8   1   4        953.96       1035.31       274.61 o                         
  -7   1   4       6251.24       6427.79       362.60 o                         
  -6   1   4       5146.27       4847.44       381.96 o                         
  -5   1   4      29376.05      29293.40       666.04 o                         
  -4   1   4       2325.24       2493.44       197.90 o                         
  -3   1   4      57326.64      58423.92      1303.14 o                         
  -2   1   4      12631.44      12648.15       332.67 o                         
  -1   1   4        829.75        776.09       101.10 o                         
   0   1   4      36769.37      37134.61       836.99 o                         
   1   1   4        765.24        783.03        79.73 o                         
   2   1   4      12705.49      12777.28       339.86 o                         
   3   1   4      58372.92      61138.36      1122.55 o                         
   4   1   4       2513.91       2693.63       192.54 o                         
   5   1   4      29616.84      30418.32       625.14 o                         
   6   1   4       5072.08       5743.98       343.72 o                         
   7   1   4       6303.94       6470.10       549.99 o                         
   8   1   4        977.04        727.15       263.80 o                         
   9   1   4       1526.93       1820.42       326.86 o                         
  -9   2   4      13125.85      14510.39       581.69 o                         
  -8   2   4        228.06        229.80       257.51 o                         
  -7   2   4      12806.13      13432.20       459.53 o                         
  -6   2   4        675.69        673.49       182.91 o                         
  -5   2   4       7353.65       7257.98       276.12 o                         
  -4   2   4       4718.25       4186.27       244.79 o                         
  -3   2   4      45271.49      46045.75      1286.87 o                         
  -1   2   4     175827.67     175670.38      2261.62 o                         
   0   2   4        749.23        900.20        89.42 o                         
   1   2   4     174831.77     176590.98      2770.40 o                         
   2   2   4       1959.88       2178.23       164.15 o                         
   3   2   4      44792.34      45446.66       692.81 o                         
   4   2   4       4763.47       4678.90       228.22 o                         
   5   2   4       7285.60       7027.88       313.14 o                         
   6   2   4        670.54        526.32       207.24 o                         
   7   2   4      13080.88      12703.43       930.52 o                         
   8   2   4        181.81        -83.82       286.55 o                         
   9   2   4      13070.67      14381.48       575.61 o                         
  -9   3   4       3285.56       2708.80       359.89 o                         
  -8   3   4       1136.34        952.16       272.34 o                         
  -7   3   4       4194.11       4039.39       443.61 o                         
  -6   3   4       8298.77       8873.45       353.41 o                         
  -5   3   4      23827.70      23751.16       620.54 o                         
  -4   3   4       2326.64       2191.21       184.64 o                         
  -3   3   4      21741.93      21090.98       528.66 o                         
  -2   3   4       8916.74       9061.01       377.69 o                         
  -1   3   4       5583.29       5957.93       224.24 o                         
   0   3   4      32149.41      32200.05       437.70 o                         
   1   3   4       5609.99       5875.62       246.23 o                         
   2   3   4       9220.51       9401.61       302.12 o                         
   3   3   4      22042.69      21886.81       646.66 o                         
   4   3   4       2163.65       2177.35       115.21 o                         
   5   3   4      23964.81      23356.50       408.87 o                         
   6   3   4       8572.30       8793.09       402.88 o                         
   7   3   4       4166.02       4340.44       348.68 o                         
   8   3   4       1157.03       1260.64       491.52 o                         
   9   3   4       3167.93       3483.53       368.64 o                         
  -9   4   4        247.72         33.31       281.88 o                         
  -8   4   4        140.50         36.56       221.64 o                         
  -7   4   4       5600.77       5904.94       353.33 o                         
  -6   4   4       2757.04       2730.37       398.22 o                         
  -5   4   4      16138.42      16876.16       476.86 o                         
  -4   4   4       7575.50       7979.34       419.93 o                         
  -3   4   4         13.30        102.32       202.51 o                         
  -2   4   4       7916.60       7937.02       262.70 o                         
  -1   4   4      38214.81      38372.79       754.07 o                         
   0   4   4      10173.44       9885.68       220.30 o                         
   1   4   4      38349.85      38294.16       607.50 o                         
   2   4   4       7725.43       7759.41       296.72 o                         
   3   4   4         12.64          4.20       103.96 o                         
   4   4   4       7667.65       7620.71       403.23 o                         
   5   4   4      15478.61      15941.93       452.26 o                         
   6   4   4       2878.63       2929.94       278.97 o                         
   7   4   4       5424.62       4957.23       418.89 o                         
   8   4   4        126.21         85.30       277.99 o                         
   9   4   4        267.18         64.75       373.35 o                         
  -8   5   4        190.93        102.32       226.89 o                         
  -7   5   4       8444.50       8973.46       474.31 o                         
  -6   5   4       2037.64       2137.29       284.49 o                         
  -5   5   4      13258.91      13233.44       442.48 o                         
  -4   5   4       9082.46       8008.82       485.78 o                         
  -3   5   4       2044.77       2443.53       250.73 o                         
  -2   5   4        971.82       1079.39       148.38 o                         
  -1   5   4       6912.51       7315.63       310.39 o                         
   0   5   4         85.05        296.95       143.19 o                         
   1   5   4       7084.90       7350.40       325.25 o                         
   2   5   4        944.71       1335.13       235.93 o                         
   3   5   4       1895.43       2008.71       179.07 o                         
   4   5   4       8875.47       8179.24       423.70 o                         
   5   5   4      13314.16      12428.47       411.28 o                         
   6   5   4       2204.02       2044.35       260.79 o                         
   7   5   4       8323.13       8117.59       445.34 o                         
   8   5   4        196.44       -385.45       612.50 o                         
  -8   6   4        988.31       1208.77       262.25 o                         
  -7   6   4       7321.14       7630.38       465.92 o                         
  -6   6   4       1033.11        931.10       254.57 o                         
  -5   6   4        950.83        907.95       216.90 o                         
  -4   6   4        155.28         64.33       206.21 o                         
  -3   6   4      67924.70      69244.58      1349.45 o                         
  -2   6   4        804.07        815.71        85.05 o                         
  -1   6   4      24069.38      23561.73       888.19 o                         
   0   6   4        154.21        103.11       132.77 o                         
   1   6   4      24176.99      23621.41       620.80 o                         
   2   6   4        838.76        983.70       152.82 o                         
   3   6   4      67074.59      67321.59      1071.59 o                         
   4   6   4        164.80        141.85       295.81 o                         
   5   6   4        924.32       1093.18       310.86 o                         
   6   6   4       1084.29        899.06       450.86 o                         
   7   6   4       7225.38       6809.59       934.15 o                         
   8   6   4        879.83       1178.03       439.24 o                         
  -8   7   4        207.31         69.53       241.34 o                         
  -7   7   4       4319.39       3767.62       330.97 o                         
  -6   7   4       2716.29       2566.53       303.63 o                         
  -5   7   4       4624.75       4467.90       426.40 o                         
  -4   7   4        254.57        157.91       247.70 o                         
  -3   7   4      22004.58      21192.46       537.13 o                         
  -2   7   4       1481.19       1542.19       132.25 o                         
  -1   7   4      16978.28      17578.09       491.96 o                         
   0   7   4       2275.08       2093.70       207.83 o                         
   1   7   4      17051.30      17328.97       554.04 o                         
   2   7   4       1406.25       1621.75       189.90 o                         
   3   7   4      22077.82      21882.24       614.66 o                         
   4   7   4        215.71        193.92       247.57 o                         
   5   7   4       4550.00       3759.35       799.98 o                         
   6   7   4       2559.74       3453.74       437.23 o                         
   7   7   4       4570.08       4858.73       518.33 o                         
   8   7   4        192.79        433.78       544.17 o                         
  -7   8   4       6783.05       8257.77       674.26 o                         
  -6   8   4       6126.79       5520.56       355.74 o                         
  -5   8   4       4045.86       4492.01       418.69 o                         
  -4   8   4       2216.34       2382.47       291.32 o                         
  -3   8   4        512.25        706.64       339.86 o                         
  -2   8   4       3455.10       2942.72       325.13 o                         
  -1   8   4      17327.72      17861.40       455.65 o                         
   0   8   4       3542.66       3888.73       280.52 o                         
   1   8   4      17170.38      18055.37       602.09 o                         
   2   8   4       3546.09       3505.08       254.77 o                         
   3   8   4        538.81        632.81       179.76 o                         
   4   8   4       2328.08       1968.51       329.15 o                         
   5   8   4       4241.79       3487.59       414.11 o                         
   6   8   4       6074.73       6085.26       957.76 o                         
   7   8   4       6939.38       7470.71      1626.04 o                         
  -7   9   4       1368.44       1072.03       286.97 o                         
  -6   9   4       4233.62       4291.79       455.05 o                         
  -5   9   4       3537.62       3801.98       782.80 o                         
  -4   9   4       3295.65       2750.83       317.53 o                         
  -3   9   4       5077.39       5443.85       375.24 o                         
  -2   9   4      14516.38      14770.81       621.70 o                         
  -1   9   4       5546.16       6055.27       321.33 o                         
   0   9   4      16555.24      17151.07       509.43 o                         
   1   9   4       5701.69       5621.90       410.38 o                         
   2   9   4      13939.16      13698.62       443.26 o                         
   3   9   4       5122.43       4253.93       396.42 o                         
   4   9   4       3207.74       2794.61       386.87 o                         
   5   9   4       3571.55       3087.12       440.08 o                         
   6   9   4       4160.36       3529.07       502.46 o                         
   7   9   4       1367.27       1193.18       739.10 o                         
  -6  10   4        545.01       1143.84       282.82 o                         
  -5  10   4       6773.68       6057.34       465.66 o                         
  -4  10   4       1804.44       2049.96       397.09 o                         
  -3  10   4       4525.24       4210.47       449.14 o                         
  -2  10   4        721.83       1028.64       325.03 o                         
  -1  10   4       6303.85       6583.34       512.98 o                         
   0  10   4         33.26         47.05       171.75 o                         
   1  10   4       6267.95       7179.60       494.68 o                         
   2  10   4        753.21       1182.65       296.86 o                         
   3  10   4       4813.39       5219.51       916.76 o                         
   4  10   4       1694.07       2367.54       831.16 o                         
   5  10   4       6913.54       7228.07      1126.85 o                         
   6  10   4        541.12        487.61       405.14 o                         
  -6  11   4       4006.81       3901.73       824.88 o                         
  -5  11   4        284.84         61.73       318.81 o                         
  -4  11   4       1543.56       1475.67       483.17 o                         
  -3  11   4       2112.00       1882.55       389.76 o                         
  -2  11   4       5804.14       5821.29       517.75 o                         
  -1  11   4       1295.39       1912.15       372.37 o                         
   0  11   4      10575.90      10908.58       405.77 o                         
   1  11   4       1360.05       1214.92       258.79 o                         
   2  11   4       5745.56       5011.31       720.59 o                         
   3  11   4       1971.08       1706.62       375.40 o                         
   4  11   4       1652.27       1817.47       426.14 o                         
   5  11   4        276.95        517.35       384.34 o                         
   6  11   4       3875.34       4554.71       990.06 o                         
  -5  12   4       5280.29       5547.23      2062.12 o                         
  -4  12   4       6205.72       5913.25       751.52 o                         
  -3  12   4        261.36         36.20       357.52 o                         
  -2  12   4       9154.15      10895.53       699.69 o                         
  -1  12   4       8679.04       9045.29       613.16 o                         
   0  12   4        792.64        856.59       282.29 o                         
   1  12   4       8460.37      10427.38      1446.02 o                         
   2  12   4       9332.59      10838.86       686.32 o                         
   3  12   4        266.09        151.57       566.53 o                         
   4  12   4       6240.94       6148.17       571.90 o                         
   5  12   4       5511.55       4202.63       532.34 o                         
  -4  13   4       3206.50       4201.89       878.25 o                         
  -3  13   4        187.38        417.28       416.20 o                         
  -2  13   4        876.00        821.24       408.27 o                         
  -1  13   4        208.59        311.47       441.05 o                         
   0  13   4        672.07       2144.12       519.32 o                         
   1  13   4        220.44        -74.54       544.17 o                         
   2  13   4        876.08        832.78       392.64 o                         
   3  13   4        191.53        643.43       858.37 o                         
   4  13   4       3393.04       2610.92       967.82 o                         
  -3  14   4       8686.80       6472.11       914.40 o                         
  -2  14   4        626.42       1287.19       631.01 o                         
  -1  14   4         66.91         19.81       346.28 o                         
   1  14   4         47.42        159.03       559.08 o                         
   2  14   4        580.80        332.96       601.32 o                         
   3  14   4       8482.11      10288.49      1172.82 o                         
   1   0   5     111203.58     110031.76      1513.58 o                         
   2   0   5       8530.61       8725.43       223.27 o                         
   3   0   5      46989.34      47318.46       737.68 o                         
   4   0   5       3002.13       2767.66       192.67 o                         
   5   0   5      18226.50      18352.80       472.85 o                         
   6   0   5        247.24        119.06       190.13 o                         
   7   0   5       9880.27      10528.25       349.02 o                         
   8   0   5       4309.76       4290.31       346.62 o                         
   9   0   5      16906.88      18474.05       702.81 o                         
  -9   1   5       2600.03       2743.50       349.34 o                         
  -8   1   5       2125.16       2316.30       348.25 o                         
  -7   1   5       6134.58       6375.15       301.56 o                         
  -6   1   5       4166.94       4059.83       261.54 o                         
  -5   1   5      52536.74      53186.02      1216.26 o                         
  -4   1   5       3927.17       4530.44       428.40 o                         
  -3   1   5      16675.03      16985.44       359.11 o                         
  -2   1   5       8063.75       7821.06       638.59 o                         
  -1   1   5     191223.25     196481.77      4253.29 o                         
   0   1   5      30486.38      30622.89       460.23 o                         
   1   1   5     189718.84     188339.03      2758.56 o                         
   2   1   5       8028.91       7749.68       196.24 o                         
   3   1   5      16617.84      16612.49       342.65 o                         
   4   1   5       4023.97       4341.97       180.08 o                         
   5   1   5      50905.36      50574.32      1062.21 o                         
   6   1   5       4152.32       3970.97       227.75 o                         
   7   1   5       6180.04       6792.96       593.15 o                         
   8   1   5       2243.95       2034.71       289.74 o                         
   9   1   5       2515.82       2915.97       347.96 o                         
  -9   2   5        563.99        398.84       303.65 o                         
  -8   2   5       1602.71       1993.63       250.68 o                         
  -7   2   5      10716.49      10907.49       430.25 o                         
  -6   2   5        946.85        935.71       192.68 o                         
  -5   2   5      31729.67      31592.69       582.41 o                         
  -4   2   5       7862.50       7425.11       284.38 o                         
  -3   2   5      33545.75      33461.82      1013.79 o                         
  -2   2   5      13430.13      13140.77       549.14 o                         
  -1   2   5      18592.82      19927.13       320.40 o                         
   0   2   5      25603.22      25073.48       395.50 o                         
   1   2   5      18751.15      18844.42       334.89 o                         
   2   2   5      13605.04      13661.36       288.90 o                         
   3   2   5      33037.75      32536.73       466.91 o                         
   4   2   5       7866.61       7359.91       208.19 o                         
   5   2   5      31373.69      30704.20       514.02 o                         
   6   2   5        924.72       1156.26       274.37 o                         
   7   2   5      10258.95      10289.62       468.91 o                         
   8   2   5       1645.95       1267.43       305.16 o                         
   9   2   5        495.98        399.33       295.61 o                         
  -9   3   5       4214.29       3918.18       393.53 o                         
  -8   3   5       1412.12       1494.19       248.72 o                         
  -7   3   5       8661.68       9088.82       406.54 o                         
  -6   3   5       1290.15       1070.25       197.77 o                         
  -5   3   5       4082.93       3756.74       363.00 o                         
  -4   3   5      12170.27      12524.19       438.22 o                         
  -3   3   5      58861.39      59239.41      1504.41 o                         
  -2   3   5      20511.90      20362.20       471.39 o                         
  -1   3   5      12215.62      12525.02       252.44 o                         
   0   3   5       6144.40       6020.81       197.83 o                         
   1   3   5      12092.90      12451.26       575.23 o                         
   2   3   5      20329.02      20200.74       490.87 o                         
   3   3   5      58727.57      59158.17       918.35 o                         
   4   3   5      12724.47      13172.21       483.17 o                         
   5   3   5       3971.24       3901.23       254.02 o                         
   6   3   5       1367.53       1209.77       220.74 o                         
   7   3   5       8743.26       8599.88       458.33 o                         
   8   3   5       1460.93       1226.94       410.37 o                         
   9   3   5       4099.05       3514.44       448.95 o                         
  -9   4   5       2455.00       2480.57       335.19 o                         
  -8   4   5       3871.04       4153.53       309.99 o                         
  -7   4   5       4984.48       5298.61       306.19 o                         
  -6   4   5        726.23        910.43       200.68 o                         
  -5   4   5       5062.64       4794.25       323.08 o                         
  -4   4   5       4747.31       4838.72       333.58 o                         
  -3   4   5       5022.12       5090.86       236.80 o                         
  -2   4   5      22121.09      22025.10       435.00 o                         
  -1   4   5      34774.61      36212.91       717.47 o                         
   0   4   5       1270.63       1256.95        96.95 o                         
   1   4   5      35052.50      35589.96       759.33 o                         
   2   4   5      22090.80      21318.85       531.91 o                         
   3   4   5       4884.02       4996.26       229.54 o                         
   4   4   5       5096.71       5371.05       458.44 o                         
   5   4   5       5039.16       4964.06       289.70 o                         
   6   4   5        772.49        716.76       212.84 o                         
   7   4   5       4949.73       5058.23       476.08 o                         
   8   4   5       4053.95       3958.68       540.67 o                         
   9   4   5       2483.91       2052.52       511.15 o                         
  -8   5   5       1582.27       1602.19       257.29 o                         
  -7   5   5      10576.12      11105.50       397.74 o                         
  -6   5   5       1049.17        988.50       256.51 o                         
  -5   5   5       7884.06       7936.45       365.64 o                         
  -4   5   5       6729.83       6704.65       567.77 o                         
  -3   5   5      21646.80      22069.37       753.47 o                         
  -2   5   5      11444.54      11449.22       325.58 o                         
  -1   5   5       7625.56       7986.32       312.98 o                         
   0   5   5         39.23        129.24       116.34 o                         
   1   5   5       7841.98       7393.43       226.20 o                         
   2   5   5      11214.93      11192.58       395.21 o                         
   3   5   5      21249.20      21399.06       470.40 o                         
   4   5   5       7026.66       7548.94       385.00 o                         
   5   5   5       7955.64       7765.25       437.25 o                         
   6   5   5       1034.44       1065.59       242.82 o                         
   7   5   5      10272.12      10189.62       676.11 o                         
   8   5   5       1637.67        655.96       413.90 o                         
  -8   6   5        785.34        854.78       248.21 o                         
  -7   6   5       3110.53       3446.75       313.34 o                         
  -6   6   5        435.59        472.34       206.55 o                         
  -5   6   5      10877.32      10169.97       434.84 o                         
  -4   6   5       1190.07       1194.71       211.67 o                         
  -3   6   5      13762.82      13545.32       419.33 o                         
  -2   6   5       8502.09       8211.16       310.62 o                         
  -1   6   5       6940.70       6995.11       345.29 o                         
   0   6   5          0.62        -60.75       130.45 o                         
   1   6   5       6915.70       7427.09       397.57 o                         
   2   6   5       8240.40       8029.21       291.82 o                         
   3   6   5      13922.56      13511.72       564.70 o                         
   4   6   5       1071.10        974.16       176.32 o                         
   5   6   5      10436.74       9828.38       946.70 o                         
   6   6   5        448.61        346.00       341.73 o                         
   7   6   5       3366.83       2720.80       462.97 o                         
   8   6   5        760.78       1200.83       435.73 o                         
  -8   7   5       1218.42       1143.52       266.80 o                         
  -7   7   5       5450.71       5147.71       369.44 o                         
  -6   7   5       1150.24        737.53       326.66 o                         
  -5   7   5      13237.85      13471.58       520.50 o                         
  -4   7   5        617.51        948.76       223.62 o                         
  -3   7   5       2969.87       3509.59       277.09 o                         
  -2   7   5       1574.56       1616.85       224.14 o                         
  -1   7   5      23070.02      23426.10       713.01 o                         
   0   7   5        445.42        379.66       310.28 o                         
   1   7   5      23480.54      24045.12       677.67 o                         
   2   7   5       1449.42       1403.81       186.31 o                         
   3   7   5       3208.74       3479.22       314.63 o                         
   4   7   5        692.98        904.94       183.23 o                         
   5   7   5      13417.79      15035.38       940.49 o                         
   6   7   5       1067.42        895.75       433.47 o                         
   7   7   5       5593.78       5657.92       556.11 o                         
   8   7   5       1252.71        304.20       427.76 o                         
  -7   8   5       1532.90       1495.64       281.98 o                         
  -6   8   5        260.50         -5.83       229.18 o                         
  -5   8   5       4745.40       4871.76       407.72 o                         
  -4   8   5       4131.15       4255.55       583.94 o                         
  -3   8   5       6052.66       6170.38       474.59 o                         
  -2   8   5       9583.05       9415.77       467.15 o                         
  -1   8   5      18295.62      18459.99       460.05 o                         
   0   8   5        698.74        833.69       195.50 o                         
   1   8   5      18863.96      18145.44       465.35 o                         
   2   8   5       9808.27       9287.00       362.23 o                         
   3   8   5       6134.43       5371.07       302.60 o                         
   4   8   5       4165.09       3571.32       392.24 o                         
   5   8   5       4910.58       5052.85       478.99 o                         
   6   8   5        249.21        127.58       335.09 o                         
   7   8   5       1553.07       2108.86       879.49 o                         
  -7   9   5       1545.70       1473.54       300.93 o                         
  -6   9   5        484.48        680.37       258.20 o                         
  -5   9   5       7095.63       6622.49       442.80 o                         
  -4   9   5       3696.87       3650.42       348.51 o                         
  -3   9   5        541.84        272.35       281.55 o                         
  -2   9   5       7178.18       6619.90      1052.18 o                         
  -1   9   5      18760.59      20006.71       877.51 o                         
   0   9   5         65.12        125.06       186.78 o                         
   1   9   5      18782.46      19627.64      1406.26 o                         
   2   9   5       6905.97       6820.32       405.14 o                         
   3   9   5        523.37        652.55       287.83 o                         
   4   9   5       3716.00       2793.04       382.03 o                         
   5   9   5       7099.55       6150.66       517.17 o                         
   6   9   5        476.26        473.22       914.28 o                         
   7   9   5       1508.36       1311.91       464.53 o                         
  -6  10   5        584.45        510.14       268.67 o                         
  -5  10   5       2222.46       1650.59       335.34 o                         
  -4  10   5       3030.83       2791.68       422.88 o                         
  -3  10   5       3300.79       2661.07       399.68 o                         
  -2  10   5       5000.03       5702.52       488.79 o                         
  -1  10   5       3332.84       3297.21       601.19 o                         
   0  10   5       5035.37       5339.59       543.51 o                         
   1  10   5       3249.63       3378.68       379.61 o                         
   2  10   5       4770.08       5387.23       449.56 o                         
   3  10   5       3369.93       4166.85       417.20 o                         
   4  10   5       2880.12       3429.58       437.59 o                         
   5  10   5       2314.63       2854.26       456.46 o                         
   6  10   5        582.84        -85.75       382.92 o                         
  -6  11   5       2959.97       2415.21       534.87 o                         
  -5  11   5       1186.21       1165.07       831.04 o                         
  -4  11   5        764.30        681.99       378.93 o                         
  -3  11   5       2971.52       1848.59       404.95 o                         
  -2  11   5        378.16        386.85       320.36 o                         
  -1  11   5       3238.30       3477.38       414.53 o                         
   0  11   5       8086.05       8794.58       427.08 o                         
   1  11   5       3422.25       3304.35       616.10 o                         
   2  11   5        383.15        223.63       487.02 o                         
   3  11   5       3165.24       3310.32       426.90 o                         
   4  11   5        716.49       1136.32       362.27 o                         
   5  11   5       1273.65       1395.99       417.31 o                         
   6  11   5       2865.47       2967.70      1450.99 o                         
  -5  12   5       2132.67       1990.06       713.13 o                         
  -4  12   5       2374.22       2547.71       516.69 o                         
  -3  12   5       2590.90       1875.97       413.54 o                         
  -2  12   5        150.99        386.09       356.13 o                         
  -1  12   5        553.38        934.28       350.56 o                         
   0  12   5       1088.60       1090.10       291.79 o                         
   1  12   5        591.07        910.18       268.68 o                         
   2  12   5        171.35        141.63       554.11 o                         
   3  12   5       2425.76       1796.25       720.59 o                         
   4  12   5       2402.36       2284.13       439.98 o                         
   5  12   5       2243.14       2008.98       793.89 o                         
  -4  13   5       2687.80       1597.47       688.28 o                         
  -3  13   5        723.96        735.50       586.41 o                         
  -2  13   5        226.72       -283.73       494.47 o                         
  -1  13   5       5474.12       4974.76       520.95 o                         
   0  13   5       6190.06       6472.11       760.34 o                         
   1  13   5       5551.14       5699.59       832.40 o                         
   2  13   5        211.87        985.08       387.03 o                         
   3  13   5        728.40       -293.66       406.74 o                         
   4  13   5       2703.49       2275.81       740.47 o                         
  -3  14   5        886.27        223.63       613.74 o                         
  -2  14   5        754.07       -310.60       549.14 o                         
  -1  14   5        667.57        291.21       399.44 o                         
   1  14   5        704.50       1115.67       636.10 o                         
   2  14   5        707.84         44.73       601.32 o                         
   3  14   5        933.76        630.57       601.32 o                         
   0   0   6        582.37        482.05       161.51 o                         
   1   0   6        862.08        769.84        91.25 o                         
   2   0   6      40807.69      40775.75       628.36 o                         
   3   0   6     249149.22     246558.56      3232.14 o                         
   4   0   6      11650.83      11659.26       278.78 o                         
   5   0   6      21047.29      20863.03       423.36 o                         
   6   0   6         58.81       -141.27       141.27 o                         
   7   0   6       8711.66       9447.54       383.75 o                         
   8   0   6       1089.10       1364.17       294.38 o                         
   9   0   6         17.65       -139.60       278.20 o                         
  -9   1   6       8268.07       8864.65       485.57 o                         
  -8   1   6        770.10        808.35       265.93 o                         
  -7   1   6      18537.25      19845.06       471.97 o                         
  -6   1   6        456.95        353.78       161.78 o                         
  -5   1   6       2957.29       2972.00       201.38 o                         
  -4   1   6       2051.99       2377.08       220.39 o                         
  -3   1   6      23829.49      23692.85       549.06 o                         
  -2   1   6       1578.40       1922.90       163.37 o                         
  -1   1   6      44816.85      44911.02       646.62 o                         
   0   1   6       1029.15       1389.50       100.50 o                         
   1   1   6      45247.28      43904.49       651.67 o                         
   2   1   6       1634.28       1669.69       117.94 o                         
   3   1   6      23358.08      23451.03       431.27 o                         
   4   1   6       1859.76       1986.06       140.25 o                         
   5   1   6       2754.41       2658.33       178.55 o                         
   6   1   6        523.45        479.26       181.92 o                         
   7   1   6      18097.49      18624.29       679.23 o                         
   8   1   6        901.44       1334.04       276.08 o                         
   9   1   6       8232.03       8190.10       456.92 o                         
  -9   2   6        124.67        227.86       296.31 o                         
  -8   2   6         13.99        -87.61       201.79 o                         
  -7   2   6        697.21        664.80       188.09 o                         
  -6   2   6      18997.20      19930.03       464.94 o                         
  -5   2   6       3074.38       3277.41       202.74 o                         
  -4   2   6       1308.47       1596.31       154.78 o                         
  -3   2   6         12.26        180.44       114.19 o                         
  -2   2   6       2524.09       2639.27       191.33 o                         
  -1   2   6        176.78        256.66        61.65 o                         
   0   2   6      64356.82      64293.07       768.57 o                         
   1   2   6        419.11        540.05        84.96 o                         
   2   2   6       2416.34       2668.62       123.24 o                         
   3   2   6         21.39         48.68        67.87 o                         
   4   2   6       1344.74       1598.95       165.51 o                         
   5   2   6       3113.99       3095.77       230.93 o                         
   6   2   6      19659.21      19605.29       546.70 o                         
   7   2   6        723.95        828.70       252.83 o                         
   8   2   6         11.75       -254.58       254.58 o                         
   9   2   6        122.79         95.04       270.98 o                         
  -9   3   6       8508.58       9369.75       494.80 o                         
  -8   3   6       1864.06       2050.49       257.38 o                         
  -7   3   6       3853.99       4009.81       270.54 o                         
  -6   3   6       2501.44       2735.45       222.64 o                         
  -5   3   6        886.25        909.09       151.00 o                         
  -4   3   6       4072.77       4407.26       311.52 o                         
  -3   3   6      13650.98      13701.66       343.27 o                         
  -2   3   6       7602.49       7209.70       283.37 o                         
  -1   3   6      62915.17      63674.21       891.74 o                         
   0   3   6       5469.02       5361.43       183.42 o                         
   1   3   6      62508.60      64089.62      1172.94 o                         
   2   3   6       7850.94       7757.33       297.34 o                         
   3   3   6      13749.92      13918.98       347.34 o                         
   4   3   6       4035.25       4189.00       357.81 o                         
   5   3   6        890.57        830.23       196.21 o                         
   6   3   6       2505.57       3083.85       274.21 o                         
   7   3   6       3784.82       3333.04       327.57 o                         
   8   3   6       1872.08       2372.27       359.71 o                         
   9   3   6       8599.37       8857.69       483.50 o                         
  -8   4   6       2991.88       2740.66       284.03 o                         
  -7   4   6       5634.57       5299.00       331.42 o                         
  -6   4   6        564.91        485.95       171.98 o                         
  -5   4   6      54554.84      54360.31       844.46 o                         
  -4   4   6      13437.37      13433.91       399.91 o                         
  -3   4   6       7186.90       6801.61       265.92 o                         
  -2   4   6      31068.39      30772.35       551.73 o                         
  -1   4   6      31066.62      30885.70       505.66 o                         
   0   4   6        120.18        155.78        52.72 o                         
   1   4   6      31013.02      30524.40      1079.51 o                         
   2   4   6      31356.21      30029.54       688.57 o                         
   3   4   6       7595.02       7788.27       389.87 o                         
   4   4   6      13688.08      13664.02       383.18 o                         
   5   4   6      54615.92      53211.57       931.50 o                         
   6   4   6        552.15        540.13       198.38 o                         
   7   4   6       5683.37       6514.23       409.24 o                         
   8   4   6       3072.50       2895.92       498.95 o                         
  -8   5   6       1057.79       1263.16       255.01 o                         
  -7   5   6       1253.09        904.52       212.03 o                         
  -6   5   6       2885.94       2907.82       228.55 o                         
  -5   5   6       9741.13       9498.63       348.76 o                         
  -4   5   6       2165.98       2385.43       227.64 o                         
  -3   5   6      15503.78      15037.96       399.00 o                         
  -2   5   6       6212.97       6158.81       269.46 o                         
  -1   5   6      55811.84      56212.33      1080.79 o                         
   0   5   6       7757.36       7678.65       195.70 o                         
   1   5   6      56480.29      57211.79      1132.65 o                         
   2   5   6       6002.58       6295.37       316.25 o                         
   3   5   6      14753.41      14783.90       388.97 o                         
   4   5   6       2207.77       2254.20       253.42 o                         
   5   5   6       9361.96       9013.08       642.19 o                         
   6   5   6       2961.43       2576.46       371.08 o                         
   7   5   6       1303.01       1314.69       373.13 o                         
   8   5   6       1141.84        670.74       840.97 o                         
  -8   6   6       2634.69       2291.72       286.41 o                         
  -7   6   6       1329.95       1651.12       242.14 o                         
  -6   6   6       4743.91       5613.64       391.97 o                         
  -5   6   6       4473.65       4465.19       428.25 o                         
  -4   6   6        305.16        273.14       323.92 o                         
  -3   6   6        547.73        791.86       175.17 o                         
  -2   6   6      11987.17      12093.48       372.27 o                         
  -1   6   6       1691.41       1467.40       205.52 o                         
   0   6   6       3183.53       3080.54       266.40 o                         
   1   6   6       2264.63       2223.92       200.95 o                         
   2   6   6      11852.74      11603.28       349.60 o                         
   3   6   6        536.20        494.71       231.28 o                         
   4   6   6        319.40        151.40       161.18 o                         
   5   6   6       4606.33       4445.03       544.17 o                         
   6   6   6       4945.17       4045.23       710.52 o                         
   7   6   6       1321.92       1397.38       424.25 o                         
   8   6   6       2664.15       2381.22       959.13 o                         
  -8   7   6         20.82       -189.72       237.64 o                         
  -7   7   6        701.98        673.09       235.09 o                         
  -6   7   6       3697.77       3851.61       309.18 o                         
  -5   7   6       1788.99       1958.58       281.55 o                         
  -4   7   6       1434.25       1724.21       241.82 o                         
  -3   7   6      20708.90      19996.03       539.73 o                         
  -2   7   6       2887.26       2889.62       300.30 o                         
  -1   7   6       6934.41       6471.60       367.22 o                         
   0   7   6       7282.31       7485.68       314.29 o                         
   1   7   6       6712.73       6491.93       375.01 o                         
   2   7   6       3019.93       3480.36       237.17 o                         
   3   7   6      21544.27      21196.09       512.45 o                         
   4   7   6       1471.73       1122.06       192.86 o                         
   5   7   6       1651.10       1385.90       319.64 o                         
   6   7   6       3668.53       3799.78       745.31 o                         
   7   7   6        708.95        536.19       382.73 o                         
   8   7   6         21.79        -26.19       613.74 o                         
  -7   8   6       8961.75       9320.61       658.80 o                         
  -6   8   6        159.63         44.55       233.67 o                         
  -5   8   6       4806.47       4265.75       497.20 o                         
  -4   8   6       5935.76       5249.93       364.89 o                         
  -3   8   6      22200.61      20777.71       636.44 o                         
  -2   8   6      13657.56      12841.59       532.18 o                         
  -1   8   6       8074.50       8607.74       624.80 o                         
   0   8   6        136.75        -54.91       165.95 o                         
   1   8   6       8231.04       8118.23       351.12 o                         
   2   8   6      13178.44      12725.91       412.73 o                         
   3   8   6      22025.72      21486.60       542.52 o                         
   4   8   6       5749.26       5954.42       699.34 o                         
   5   8   6       4732.61       4990.11       471.58 o                         
   6   8   6        162.26        363.16       775.13 o                         
   7   8   6       9064.84       8204.01       926.82 o                         
  -7   9   6       5327.33       4779.90       434.42 o                         
  -6   9   6       3198.60       3560.17       331.37 o                         
  -5   9   6        399.78        374.09       373.98 o                         
  -4   9   6       1052.82       1124.01       543.06 o                         
  -3   9   6        447.25        388.23       271.42 o                         
  -2   9   6       1514.38       1523.92       310.98 o                         
  -1   9   6       5602.47       6052.87       317.22 o                         
   0   9   6       6510.02       7056.27       383.89 o                         
   1   9   6       5685.90       5588.43       788.92 o                         
   2   9   6       1521.80       2038.58       252.73 o                         
   3   9   6        444.51        395.21       201.72 o                         
   4   9   6       1088.04        655.36       313.23 o                         
   5   9   6        414.93        682.73       347.69 o                         
   6   9   6       3202.96       3487.74       491.22 o                         
   7   9   6       5258.25       5435.51       600.62 o                         
  -6  10   6      11733.02      11475.30      1018.64 o                         
  -5  10   6       2507.87       3283.28       502.18 o                         
  -4  10   6       3206.05       3414.65      1664.56 o                         
  -3  10   6         69.84        -48.16       285.37 o                         
  -2  10   6       2185.27       1989.38       349.43 o                         
  -1  10   6        984.77        938.47       300.46 o                         
   0  10   6      29500.08      30991.49       741.07 o                         
   1  10   6       1021.90       1034.56       291.33 o                         
   2  10   6       2139.68       2095.25       352.22 o                         
   3  10   6         65.80        469.00       288.57 o                         
   4  10   6       3071.06       3231.19       997.52 o                         
   5  10   6       2639.44       2760.23       464.07 o                         
   6  10   6      11322.88      10691.98      2098.27 o                         
  -6  11   6        143.38       -165.75       386.64 o                         
  -5  11   6        694.01        755.37       616.23 o                         
  -4  11   6       6300.41       5447.40      1073.30 o                         
  -3  11   6       1738.39       1978.11       391.27 o                         
  -2  11   6       3581.91       3626.66       713.01 o                         
  -1  11   6       4042.49       4249.79       442.76 o                         
   0  11   6        422.17        397.83       234.91 o                         
   1  11   6       4099.41       4155.74       432.31 o                         
   2  11   6       3363.27       3478.45       698.22 o                         
   3  11   6       1799.07       2293.40       413.60 o                         
   4  11   6       6456.45       6283.36       536.86 o                         
   5  11   6        668.99       1341.61       418.43 o                         
   6  11   6        149.69        324.04       433.21 o                         
  -5  12   6       1671.61       1823.58       703.19 o                         
  -4  12   6       3650.57       2954.16       695.74 o                         
  -3  12   6       1979.21       2370.23       626.17 o                         
  -2  12   6       2867.13       3113.18       461.68 o                         
  -1  12   6       2050.59       1875.30       384.20 o                         
   0  12   6        476.67        736.44       449.75 o                         
   1  12   6       2046.30       2246.58       307.01 o                         
   2  12   6       2658.85       2173.94       663.44 o                         
   3  12   6       1997.41       1843.46       718.10 o                         
   4  12   6       3554.16       4162.13      1181.39 o                         
   5  12   6       1660.42       2211.13       473.33 o                         
  -4  13   6        537.73         77.03       616.23 o                         
  -3  13   6       2734.23       2375.20       710.65 o                         
  -2  13   6       3101.02       2752.89       683.32 o                         
  -1  13   6       3601.57       4500.31       546.24 o                         
   0  13   6        492.18       1143.00       511.87 o                         
   1  13   6       3563.99       4829.92       817.49 o                         
   2  13   6       3028.83       3258.65       509.26 o                         
   3  13   6       2914.03       2631.14       757.86 o                         
   4  13   6        593.88       -596.35       596.35 o                         
  -2  14   6       3993.73       2874.64       720.59 o                         
  -1  14   6       3527.57       2397.57       623.68 o                         
   1  14   6       3400.75       2621.20       757.86 o                         
   2  14   6       4114.01       3234.94       750.40 o                         
   1   0   7          7.59        -26.61        76.77 o                         
   2   0   7       2124.14       2303.13       216.69 o                         
   3   0   7      29014.69      29692.85       527.00 o                         
   4   0   7         89.74         46.71       100.56 o                         
   5   0   7       7967.36       7973.32       275.12 o                         
   6   0   7        202.61         -7.22       144.22 o                         
   7   0   7        323.72        506.36       239.58 o                         
   8   0   7       2877.63       3038.42       323.04 o                         
   9   0   7       5976.41       6261.55       424.95 o                         
  -9   1   7       1029.35        966.13       312.39 o                         
  -8   1   7       4660.49       4914.19       364.02 o                         
  -7   1   7       2302.40       2320.22       223.07 o                         
  -6   1   7       1924.39       1878.60       205.88 o                         
  -5   1   7       5782.70       5601.93       299.08 o                         
  -4   1   7      14383.96      14236.75       323.40 o                         
  -3   1   7       2922.21       2937.37       359.10 o                         
  -2   1   7      26149.66      26070.82       546.97 o                         
  -1   1   7      21833.13      22179.01       418.66 o                         
   0   1   7       6791.79       6213.38       361.41 o                         
   1   1   7      22285.56      22295.93       626.60 o                         
   2   1   7      26008.84      25744.83       445.43 o                         
   3   1   7       2942.51       3075.78       149.28 o                         
   4   1   7      14460.78      14524.32       303.38 o                         
   5   1   7       6113.45       6334.26       241.27 o                         
   6   1   7       1901.63       2118.48       191.03 o                         
   7   1   7       2163.67       1776.48       286.52 o                         
   8   1   7       4733.92       4912.11       408.79 o                         
   9   1   7       1029.04       1258.25       310.25 o                         
  -9   2   7       1890.74       2500.59       351.01 o                         
  -8   2   7        805.78        949.05       306.93 o                         
  -7   2   7       3578.13       3727.74       262.77 o                         
  -6   2   7       4252.66       4169.62       233.69 o                         
  -5   2   7      16182.84      15780.97       387.03 o                         
  -4   2   7        947.60       1120.20       145.47 o                         
  -3   2   7       9627.92       9587.77       527.05 o                         
  -2   2   7       3010.24       3504.68       200.55 o                         
  -1   2   7       9011.86       9426.95       233.46 o                         
   0   2   7          4.38         -1.63        83.10 o                         
   1   2   7       8852.21       9011.74       227.60 o                         
   2   2   7       2909.72       2927.16       169.34 o                         
   3   2   7       9432.15       9135.14       213.06 o                         
   4   2   7        920.16        980.18       121.26 o                         
   5   2   7      16218.67      15766.08       336.60 o                         
   6   2   7       4239.63       4350.85       305.85 o                         
   7   2   7       3448.80       3512.88       331.39 o                         
   8   2   7        823.55        902.71       297.87 o                         
   9   2   7       1879.83       2108.12       447.60 o                         
  -9   3   7       2208.07       2663.17       414.88 o                         
  -8   3   7       5120.76       4874.27       320.03 o                         
  -7   3   7       7110.08       7549.34       332.48 o                         
  -6   3   7       3681.55       3870.25       258.79 o                         
  -5   3   7       9867.87       9823.71       285.80 o                         
  -4   3   7      20245.15      19993.46       400.49 o                         
  -3   3   7      17309.54      16870.64       342.15 o                         
  -2   3   7      73426.04      73956.51      1091.26 o                         
  -1   3   7      20409.47      20832.91       339.60 o                         
   0   3   7        105.17         65.56        82.71 o                         
   1   3   7      20517.04      20078.90       515.48 o                         
   2   3   7      73418.75      74229.45      1053.51 o                         
   3   3   7      17349.84      17383.08       288.53 o                         
   4   3   7      20975.47      20899.14       515.71 o                         
   5   3   7       9721.94       9173.78       348.11 o                         
   6   3   7       3850.63       3547.36       286.71 o                         
   7   3   7       7026.27       6935.91       413.93 o                         
   8   3   7       5266.89       5263.20       409.48 o                         
   9   3   7       2227.83       2496.98       530.30 o                         
  -8   4   7        192.90        263.35       224.46 o                         
  -7   4   7       7825.49       8395.80       362.86 o                         
  -6   4   7       5689.30       6213.75       285.64 o                         
  -5   4   7       7315.42       7136.89       267.99 o                         
  -4   4   7        536.25        667.28       170.55 o                         
  -3   4   7       8197.84       8322.08       292.34 o                         
  -2   4   7      14055.78      13932.51       384.96 o                         
  -1   4   7      66515.35      65393.48       936.36 o                         
   0   4   7      16527.00      15822.51       416.72 o                         
   1   4   7      66179.66      66450.09      1251.85 o                         
   2   4   7      14004.89      14285.20       449.65 o                         
   3   4   7       7969.06       8083.02       290.12 o                         
   4   4   7        506.84        786.63       195.37 o                         
   5   4   7       7177.38       6589.95       305.60 o                         
   6   4   7       5664.84       5427.70       373.84 o                         
   7   4   7       7778.51       8640.77       610.68 o                         
   8   4   7        235.24        982.94       408.47 o                         
  -8   5   7       3553.88       3479.06       305.99 o                         
  -7   5   7        909.77        675.25       214.31 o                         
  -6   5   7       7564.09       7482.34       318.22 o                         
  -5   5   7        497.22        363.82       190.90 o                         
  -4   5   7       4010.56       4027.56       268.48 o                         
  -3   5   7        698.75        757.35       161.87 o                         
  -2   5   7      13175.14      13229.86       354.09 o                         
  -1   5   7        234.05        207.04        91.88 o                         
   0   5   7      20312.67      20552.74       440.72 o                         
   1   5   7        226.12        267.87       164.63 o                         
   2   5   7      12910.06      13160.46       457.41 o                         
   3   5   7        726.62       1084.02       213.28 o                         
   4   5   7       4140.51       4213.88       443.34 o                         
   5   5   7        460.58        812.52       270.58 o                         
   6   5   7       7920.26       7875.64       545.07 o                         
   7   5   7        944.20       1522.09       442.17 o                         
   8   5   7       3572.87       3321.92       520.77 o                         
  -8   6   7       2262.15       1791.00       281.17 o                         
  -7   6   7       8549.82       9065.92       379.45 o                         
  -6   6   7       1568.38       1370.87       211.66 o                         
  -5   6   7       5060.79       5060.33       351.56 o                         
  -4   6   7      11912.45      12015.40       617.18 o                         
  -3   6   7       6955.09       6719.61       319.00 o                         
  -2   6   7        910.19        943.49       197.02 o                         
  -1   6   7      35723.02      35067.56       802.37 o                         
   0   6   7       2695.46       2512.78       132.98 o                         
   1   6   7      35377.84      35536.30       843.56 o                         
   2   6   7        835.66       1048.56       165.31 o                         
   3   6   7       6854.49       6120.25       295.80 o                         
   4   6   7      12200.01      12505.07       405.92 o                         
   5   6   7       5294.21       4849.74       423.26 o                         
   6   6   7       1597.46       1811.25       381.78 o                         
   7   6   7       8252.85       8292.94       995.03 o                         
   8   6   7       2243.44       1781.21      1042.24 o                         
  -8   7   7       3470.96       3333.51       388.02 o                         
  -7   7   7       4273.88       4188.48       325.27 o                         
  -6   7   7       9270.24      10384.30       560.09 o                         
  -5   7   7      12452.06      11946.22       498.05 o                         
  -4   7   7      10611.02      10438.08       414.45 o                         
  -3   7   7      27199.44      26245.29       616.17 o                         
  -2   7   7       2407.67       2434.08       284.69 o                         
  -1   7   7      11492.68      10632.25       442.48 o                         
   0   7   7      48626.18      47929.55       861.47 o                         
   1   7   7      11347.40      11419.17       648.40 o                         
   2   7   7       2312.77       2617.75       223.51 o                         
   3   7   7      27485.64      26634.44       593.40 o                         
   4   7   7      10479.50       9605.65       391.31 o                         
   5   7   7      12785.90      12502.34       764.07 o                         
   6   7   7       9098.69       9467.21      1034.79 o                         
   7   7   7       4149.98       4114.27       900.61 o                         
   8   7   7       3501.21       3434.82       533.43 o                         
  -7   8   7        273.35        172.54       259.21 o                         
  -6   8   7        515.85        101.50       237.61 o                         
  -5   8   7       7115.49       6417.15       418.51 o                         
  -4   8   7       6857.83       6960.90       407.67 o                         
  -3   8   7       6655.18       5720.99       788.79 o                         
  -2   8   7       3838.12       3590.40       710.52 o                         
  -1   8   7       7120.46       7372.03       433.45 o                         
   0   8   7       3770.20       3597.71       273.30 o                         
   1   8   7       6962.45       7577.26       445.29 o                         
   2   8   7       3916.38       4358.71       280.58 o                         
   3   8   7       6568.49       6539.02       354.85 o                         
   4   8   7       6887.87       6487.52       479.31 o                         
   5   8   7       7342.33       7493.54       791.40 o                         
   6   8   7        593.45        506.11       357.62 o                         
   7   8   7        256.28        251.38       420.58 o                         
  -7   9   7         74.07        404.37       273.60 o                         
  -6   9   7        773.19        451.91       325.93 o                         
  -5   9   7        466.11        226.02       293.89 o                         
  -4   9   7       9800.20       9596.82       479.68 o                         
  -3   9   7       3052.75       2993.24       370.45 o                         
  -2   9   7      17791.33      18336.43       768.92 o                         
  -1   9   7        828.23        671.34       262.80 o                         
   0   9   7        598.89        600.99       212.47 o                         
   1   9   7        819.39        753.71       534.23 o                         
   2   9   7      17377.54      17483.06       511.38 o                         
   3   9   7       2962.79       2864.86       384.24 o                         
   4   9   7       9534.42      10552.80       895.64 o                         
   5   9   7        472.94        861.60       445.89 o                         
   6   9   7        732.91        345.79       371.95 o                         
   7   9   7         78.36       -298.16       415.06 o                         
  -6  10   7       3855.17       3138.93       402.60 o                         
  -5  10   7       1070.27        275.81       524.29 o                         
  -4  10   7       2993.68       2934.28       653.50 o                         
  -3  10   7       2833.52       2724.16       551.62 o                         
  -2  10   7       3940.47       4916.35       455.24 o                         
  -1  10   7       2162.17       2467.82       617.47 o                         
   0  10   7        844.26        645.53       233.05 o                         
   1  10   7       2168.83       2407.23       665.92 o                         
   2  10   7       4053.20       4600.49       534.23 o                         
   3  10   7       2744.10       2673.40       369.75 o                         
   4  10   7       2967.31       2974.42       424.23 o                         
   5  10   7       1079.03        719.46       565.16 o                         
   6  10   7       3754.88       4332.91       558.21 o                         
  -6  11   7        939.29        712.75       413.15 o                         
  -5  11   7       6594.75       5396.45       832.40 o                         
  -4  11   7      11962.90      12713.39      1078.40 o                         
  -3  11   7       1953.51       1177.79       539.20 o                         
  -2  11   7      23182.50      25229.83       894.49 o                         
  -1  11   7       3030.19       2784.95       787.68 o                         
   0  11   7        518.90        256.79       242.12 o                         
   1  11   7       3227.58       3465.33       415.67 o                         
   2  11   7      22952.23      22866.74       864.54 o                         
   3  11   7       1867.47       1992.55       675.86 o                         
   4  11   7      11955.60      12010.58       692.92 o                         
   5  11   7       6554.53       6188.52       569.70 o                         
   6  11   7        927.55        208.85       434.37 o                         
  -5  12   7       1859.79       2047.21       703.19 o                         
  -4  12   7       2061.54       1967.70       641.07 o                         
  -3  12   7       2411.53       1674.49       626.17 o                         
  -2  12   7       6318.28       5950.56       824.95 o                         
  -1  12   7      12852.26      14064.18      1253.45 o                         
   0  12   7       7704.76       8790.17       859.73 o                         
   1  12   7      13278.96      13808.65       700.76 o                         
   2  12   7       6315.03       5572.87       817.49 o                         
   3  12   7       2252.04       2554.11       767.80 o                         
   4  12   7       2007.91       2387.63       762.83 o                         
   5  12   7       1940.42       2499.64       475.25 o                         
  -4  13   7       1471.52        757.86       660.95 o                         
  -3  13   7       1530.53        578.95       651.01 o                         
  -2  13   7       1733.79       1629.77       631.13 o                         
  -1  13   7       1199.23       1098.27       551.62 o                         
   0  13   7         19.82         24.85       427.38 o                         
   1  13   7       1279.47       1875.76       700.71 o                         
   2  13   7       1763.11       2248.48       705.68 o                         
   3  13   7       1443.32       1393.71       680.83 o                         
   4  13   7       1455.65       1493.11       762.83 o                         
  -2  14   7       1337.29        395.08       588.89 o                         
  -1  14   7       4959.23       4869.68       790.16 o                         
   1  14   7       5009.82       5359.18       909.43 o                         
   2  14   7       1419.55       2728.04       790.16 o                         
   0   0   8        146.84        357.81       161.51 o                         
   1   0   8       9941.31      10207.55       329.98 o                         
   2   0   8      43584.79      44101.19       717.57 o                         
   3   0   8          6.40          7.28        98.51 o                         
   4   0   8       1760.25       1949.35       147.57 o                         
   5   0   8       2615.94       2809.52       262.89 o                         
   6   0   8       3975.63       4171.49       321.65 o                         
   7   0   8          0.38        241.76       239.39 o                         
   8   0   8       7068.06       7427.78       406.36 o                         
   9   0   8        190.12        -37.78       284.25 o                         
  -9   1   8       1557.07       1432.24       306.21 o                         
  -8   1   8          3.03        -30.14       242.94 o                         
  -7   1   8       4114.10       4133.09       311.15 o                         
  -6   1   8       9227.09       9276.03       446.84 o                         
  -5   1   8         87.25         53.80       134.96 o                         
  -4   1   8       9124.74       8997.61       266.40 o                         
  -3   1   8       4845.80       4547.38       290.91 o                         
  -2   1   8       7853.56       7473.73       262.50 o                         
  -1   1   8       6500.65       6352.25       169.18 o                         
   0   1   8        269.48        388.20       125.59 o                         
   1   1   8       6489.96       6691.47       202.91 o                         
   2   1   8       7984.55       7728.10       221.04 o                         
   3   1   8       4851.34       4835.86       179.05 o                         
   4   1   8       9316.13       8988.39       239.94 o                         
   5   1   8        109.86        -91.56       131.98 o                         
   6   1   8       9096.48       9284.05       471.94 o                         
   7   1   8       4339.20       4848.91       360.89 o                         
   8   1   8          5.06        176.38       283.83 o                         
   9   1   8       1557.53       1800.87       323.37 o                         
  -9   2   8        893.74        901.37       310.49 o                         
  -8   2   8       7076.65       6740.77       398.92 o                         
  -7   2   8        890.91        898.80       199.54 o                         
  -6   2   8        341.77        384.40       165.31 o                         
  -5   2   8       2827.21       3041.65       217.80 o                         
  -4   2   8      10776.55      10228.40       331.95 o                         
  -3   2   8       9670.10       9358.27       282.12 o                         
  -2   2   8      19320.67      20053.96       576.47 o                         
  -1   2   8       7972.66       7567.90       417.44 o                         
   0   2   8          2.50        133.74       104.35 o                         
   1   2   8       8023.21       7974.30       223.25 o                         
   2   2   8      19121.61      19053.38       370.81 o                         
   3   2   8       9236.26       8922.70       305.85 o                         
   4   2   8      10748.74      10371.63       286.73 o                         
   5   2   8       2811.22       2748.63       169.28 o                         
   6   2   8        344.42        285.54       198.88 o                         
   7   2   8        891.23        582.42       249.56 o                         
   8   2   8       7199.78       8148.26       485.34 o                         
   9   2   8        847.98        668.16       293.66 o                         
  -8   3   8       4144.90       4182.55       316.88 o                         
  -7   3   8       1824.91       1619.55       219.30 o                         
  -6   3   8       2692.18       2838.91       220.55 o                         
  -5   3   8       5273.79       5658.25       241.92 o                         
  -4   3   8       8738.35       8018.19       264.45 o                         
  -3   3   8      15434.16      15235.40       321.29 o                         
  -2   3   8         67.60        105.60        72.01 o                         
  -1   3   8      12783.65      12208.00       297.84 o                         
   0   3   8       1258.96       1227.50       104.79 o                         
   1   3   8      13103.05      12579.63       291.32 o                         
   2   3   8         33.08         27.42        70.81 o                         
   3   3   8      15426.29      15676.85       282.62 o                         
   4   3   8       8722.04       8702.06       203.25 o                         
   5   3   8       5417.08       5564.17       320.01 o                         
   6   3   8       2669.88       2649.94       271.83 o                         
   7   3   8       1661.09       2242.41       374.44 o                         
   8   3   8       4247.65       4868.17       542.37 o                         
  -8   4   8       2381.72       2401.72       276.99 o                         
  -7   4   8       2656.41       2796.14       257.03 o                         
  -6   4   8      19794.46      19752.28       445.53 o                         
  -5   4   8        764.50        583.09       148.86 o                         
  -4   4   8      13709.42      13542.02       343.36 o                         
  -3   4   8        192.01        204.06       105.04 o                         
  -2   4   8       8548.02       8154.64       208.62 o                         
  -1   4   8       6638.42       6877.93       163.12 o                         
   0   4   8     172950.91     168439.95      2267.18 o                         
   1   4   8       6740.59       6452.30       328.66 o                         
   2   4   8       8869.88       9253.83       372.00 o                         
   3   4   8        203.72        213.32       138.41 o                         
   4   4   8      13618.70      13467.95       407.47 o                         
   5   4   8        727.67        701.00       375.20 o                         
   6   4   8      20075.28      20360.68       755.49 o                         
   7   4   8       2460.54       2948.84       448.48 o                         
   8   4   8       2386.64       1874.25       607.40 o                         
  -8   5   8       4318.75       4185.42       321.68 o                         
  -7   5   8       1908.10       2302.59       254.11 o                         
  -6   5   8       2135.33       2605.43       322.69 o                         
  -5   5   8       7787.81       7548.19       320.53 o                         
  -4   5   8      19576.59      19668.21       509.49 o                         
  -3   5   8      14225.42      14086.50       395.72 o                         
  -2   5   8      16546.40      15745.56       655.86 o                         
  -1   5   8       9461.12       9099.36       229.72 o                         
   0   5   8      11998.14      11436.25       318.15 o                         
   1   5   8       9390.88       9024.01       383.81 o                         
   2   5   8      16398.09      16435.63       523.94 o                         
   3   5   8      14435.45      14849.81       404.14 o                         
   4   5   8      19424.53      19440.76       737.14 o                         
   5   5   8       7740.79       7619.12       488.45 o                         
   6   5   8       2343.05       2142.39       373.34 o                         
   7   5   8       1947.01       2527.04       435.73 o                         
   8   5   8       4336.69       3133.27       520.29 o                         
  -8   6   8        474.15        338.22       371.61 o                         
  -7   6   8       3582.73       2938.27       275.02 o                         
  -6   6   8        480.08        507.83       186.69 o                         
  -5   6   8       9986.71       9565.72       429.44 o                         
  -4   6   8      15335.00      15011.65       579.15 o                         
  -3   6   8       7498.01       7086.10       316.02 o                         
  -2   6   8      17490.77      17369.83       531.74 o                         
  -1   6   8       9867.34       9389.98       260.16 o                         
   0   6   8        424.19        395.76       143.81 o                         
   1   6   8       9733.65      10194.94       982.61 o                         
   2   6   8      17298.36      17362.20       438.58 o                         
   3   6   8       7593.06       7106.88       314.29 o                         
   4   6   8      15129.29      15376.74       454.04 o                         
   5   6   8      10161.89       9944.68       543.79 o                         
   6   6   8        428.36         29.22       333.71 o                         
   7   6   8       3605.90       3869.78       688.16 o                         
   8   6   8        480.71        390.81       439.69 o                         
  -8   7   8       1618.55       1342.09       322.34 o                         
  -7   7   8       3280.05       3145.76       332.71 o                         
  -6   7   8       8351.89       8678.96       530.14 o                         
  -5   7   8        919.16        974.29       242.95 o                         
  -4   7   8        657.97        748.80       210.05 o                         
  -3   7   8       4988.35       5500.56       325.19 o                         
  -2   7   8      14239.75      14336.82       513.77 o                         
  -1   7   8      15057.78      14488.95       983.85 o                         
   0   7   8      16873.10      16555.09       450.77 o                         
   1   7   8      14737.04      14700.14       548.72 o                         
   2   7   8      14202.45      13994.53       412.81 o                         
   3   7   8       4674.26       4559.69       716.07 o                         
   4   7   8        699.48        709.57       203.42 o                         
   5   7   8        914.98        977.58       327.58 o                         
   6   7   8       8145.66       7590.99      1150.45 o                         
   7   7   8       3153.46       3448.83       492.78 o                         
   8   7   8       1669.25       1335.29       467.94 o                         
  -7   8   8        149.67        188.79       259.07 o                         
  -6   8   8      10008.73       9809.48       508.13 o                         
  -5   8   8       4921.24       3946.90       465.45 o                         
  -4   8   8      13431.47      13596.44       508.13 o                         
  -3   8   8       1345.93       1437.80       402.41 o                         
  -2   8   8      22811.81      22317.31       695.88 o                         
  -1   8   8       4487.78       4631.92       374.23 o                         
   0   8   8      10273.41       9610.16       526.45 o                         
   1   8   8       4564.98       4426.38       382.43 o                         
   2   8   8      22278.28      21927.62      1003.52 o                         
   3   8   8       1327.96       1827.14       237.08 o                         
   4   8   8      13299.48      12402.48       458.73 o                         
   5   8   8       5135.44       3986.11       593.74 o                         
   6   8   8      10346.18      10791.57       676.31 o                         
   7   8   8        129.48        194.85       404.35 o                         
  -7   9   8       2320.34       2249.12       405.63 o                         
  -6   9   8       3195.72       2555.88       378.39 o                         
  -5   9   8        841.01       1094.37       390.39 o                         
  -4   9   8       1312.09        974.03       469.62 o                         
  -3   9   8        798.92        491.66       387.63 o                         
  -2   9   8       6194.33       6119.83       593.74 o                         
  -1   9   8       3725.81       4216.51       387.73 o                         
   0   9   8      15165.96      14911.77       698.15 o                         
   1   9   8       3516.11       4139.28       599.95 o                         
   2   9   8       6500.96       6763.38       494.22 o                         
   3   9   8        822.49        927.94       228.31 o                         
   4   9   8       1279.42        795.09       406.14 o                         
   5   9   8        876.20        940.58       361.05 o                         
   6   9   8       3179.16       2785.75       477.39 o                         
   7   9   8       2413.22       2154.03       506.07 o                         
  -6  10   8        362.18        714.00       335.53 o                         
  -5  10   8       5967.67       5900.86       824.95 o                         
  -4  10   8       7330.46       6099.64       775.25 o                         
  -3  10   8      18015.12      17630.28      1115.67 o                         
  -2  10   8       7402.87       7737.65      1131.69 o                         
  -1  10   8       1837.83       1764.71       329.15 o                         
   0  10   8        153.70        -69.72       204.21 o                         
   1  10   8       1782.42       1950.65       484.53 o                         
   2  10   8       7251.62       8046.61      1085.73 o                         
   3  10   8      18349.42      18668.67      1210.09 o                         
   4  10   8       7223.86       7309.30       547.46 o                         
   5  10   8       5786.41       6115.69       564.73 o                         
   6  10   8        364.44       -168.06       392.08 o                         
  -5  11   8       4033.50       3470.99       742.95 o                         
  -4  11   8        580.22        355.32       531.74 o                         
  -3  11   8       3457.07       2414.96       621.20 o                         
  -2  11   8        622.28        -57.15       467.14 o                         
  -1  11   8      12860.82      13578.09       974.03 o                         
   0  11   8        413.66        293.42       290.44 o                         
   1  11   8      12604.57      13868.18       949.06 o                         
   2  11   8        745.10        801.14       527.89 o                         
   3  11   8       3557.50       4300.66       790.16 o                         
   4  11   8        534.65        413.71       446.32 o                         
   5  11   8       4144.10       4129.27       537.02 o                         
  -5  12   8       1713.49       2106.85       695.74 o                         
  -4  12   8       5285.05       3398.93       710.65 o                         
  -3  12   8        319.23         39.76       578.95 o                         
  -2  12   8       2481.94       2934.28       628.65 o                         
  -1  12   8        584.74       1083.36       524.29 o                         
   0  12   8      11249.93      11736.87       911.92 o                         
   1  12   8        566.83        726.87       341.75 o                         
   2  12   8       2455.90       2951.67       678.35 o                         
   3  12   8        298.86       1006.34       643.56 o                         
   4  12   8       5251.85       5470.99       936.76 o                         
   5  12   8       1672.25       2904.46       854.77 o                         
  -4  13   8       1215.02        298.17       658.47 o                         
  -3  13   8      10354.58       9374.09      1028.70 o                         
  -2  13   8       4587.36       3249.85       735.50 o                         
  -1  13   8       1979.17       2685.80       638.59 o                         
   0  13   8       3985.38       4827.44       715.62 o                         
   1  13   8       1931.31       1463.29       648.53 o                         
   2  13   8       4524.21       5721.96       899.49 o                         
   3  13   8      10396.39       9468.51      1053.55 o                         
   4  13   8       1264.35       1587.53       733.01 o                         
  -2  14   8       3018.87        934.28       646.04 o                         
  -1  14   8       4953.97       5953.04       862.22 o                         
   2  14   8       2966.78       4832.40       919.37 o                         
   1   0   9      29305.22      28578.48       472.86 o                         
   2   0   9      36075.86      36085.34       591.97 o                         
   3   0   9        798.33        982.99       153.37 o                         
   4   0   9      51857.80      49958.09       716.37 o                         
   5   0   9        833.08        895.06       161.87 o                         
   6   0   9       8983.85       9426.09       327.51 o                         
   7   0   9       3749.64       3496.54       334.53 o                         
   8   0   9        116.23        -49.46       253.27 o                         
   9   0   9        243.59        466.13       294.93 o                         
  -9   1   9        239.75        -92.39       274.14 o                         
  -8   1   9       3145.81       3140.96       319.48 o                         
  -7   1   9       2760.12       3081.89       289.35 o                         
  -6   1   9      18834.83      19337.45       461.94 o                         
  -5   1   9       5002.02       5011.63       243.94 o                         
  -4   1   9       7232.91       7197.07       247.40 o                         
  -3   1   9       4746.39       4695.65       225.46 o                         
  -2   1   9       9880.34      10127.06       260.84 o                         
  -1   1   9      26681.85      27991.50       600.87 o                         
   0   1   9     108066.73     112863.88      2762.71 o                         
   1   1   9      26507.55      26025.36       461.75 o                         
   2   1   9       9879.83       9605.04       258.93 o                         
   3   1   9       4862.74       4642.27       177.21 o                         
   4   1   9       7266.13       6739.01       221.87 o                         
   5   1   9       4869.05       5048.08       225.84 o                         
   6   1   9      19029.63      19096.07       543.94 o                         
   7   1   9       2590.96       2951.61       424.04 o                         
   8   1   9       2876.58       3118.41       369.95 o                         
   9   1   9        268.25         -2.50       273.64 o                         
  -8   2   9       9358.04       9482.87       555.47 o                         
  -7   2   9        777.90        927.95       198.59 o                         
  -6   2   9       2243.24       2543.85       225.83 o                         
  -5   2   9       5364.96       5107.99       257.37 o                         
  -4   2   9       3491.52       3533.43       227.48 o                         
  -3   2   9       2466.87       2477.16       212.62 o                         
  -2   2   9      37010.88      36963.53      1358.91 o                         
  -1   2   9       7829.49       7985.92       386.38 o                         
   0   2   9      31692.12      32026.10       668.64 o                         
   1   2   9       7672.94       7215.67       331.63 o                         
   2   2   9      37010.46      36568.21       606.25 o                         
   3   2   9       2539.64       2480.20       140.65 o                         
   4   2   9       3355.63       3485.31       186.92 o                         
   5   2   9       5496.59       5189.74       209.57 o                         
   6   2   9       2054.02       2282.44       311.97 o                         
   7   2   9        798.91        455.03       244.85 o                         
   8   2   9       9404.84       9693.62       584.20 o                         
  -8   3   9       3649.31       3447.74       285.83 o                         
  -7   3   9       4358.99       4394.35       283.02 o                         
  -6   3   9       4200.39       4153.25       246.68 o                         
  -5   3   9      13556.72      13627.53       336.58 o                         
  -4   3   9      18501.08      17939.83       381.04 o                         
  -3   3   9        832.88        908.42       235.03 o                         
  -2   3   9      32410.87      33243.16       525.48 o                         
  -1   3   9      29727.52      29547.24       572.11 o                         
   0   3   9        217.99        302.74        74.32 o                         
   1   3   9      29893.71      29724.16       524.72 o                         
   2   3   9      31847.24      31211.78       549.27 o                         
   3   3   9        758.85        773.35        89.84 o                         
   4   3   9      18416.03      18555.61       339.92 o                         
   5   3   9      13386.41      13564.51       411.05 o                         
   6   3   9       4155.45       4021.36       302.61 o                         
   7   3   9       4356.12       4427.52       475.18 o                         
   8   3   9       3699.99       3041.79       664.68 o                         
  -8   4   9       1263.54       1093.18       257.04 o                         
  -7   4   9        982.58        653.96       207.33 o                         
  -6   4   9      12076.61      12219.69       367.32 o                         
  -5   4   9       5195.67       4917.73       265.70 o                         
  -4   4   9       2535.49       2434.51       182.82 o                         
  -3   4   9       4469.31       4452.14       192.65 o                         
  -2   4   9       2220.99       2184.21       114.67 o                         
  -1   4   9       1666.72       1754.53       146.20 o                         
   0   4   9       1485.98       1621.22       135.02 o                         
   1   4   9       1643.17       1897.95       228.60 o                         
   2   4   9       2291.44       2184.05       470.87 o                         
   3   4   9       4418.47       4374.87       250.82 o                         
   4   4   9       2411.28       2566.30       247.10 o                         
   5   4   9       5212.17       4902.28       468.38 o                         
   6   4   9      11866.92      11874.73       599.02 o                         
   7   4   9        920.18       1006.50       380.06 o                         
   8   4   9       1380.09        955.97       401.42 o                         
  -8   5   9       9518.66       9786.36       477.03 o                         
  -7   5   9       2713.13       2501.39       277.61 o                         
  -6   5   9       3395.62       3823.23       260.04 o                         
  -5   5   9       2725.16       2821.88       228.88 o                         
  -4   5   9      28981.46      28823.85       758.83 o                         
  -3   5   9       1905.76       1981.26       158.59 o                         
  -2   5   9      49572.69      50121.73       947.25 o                         
  -1   5   9       3168.90       2672.39       443.53 o                         
   0   5   9        226.98        246.74       117.76 o                         
   1   5   9       3277.44       3702.93       303.74 o                         
   2   5   9      49086.24      48685.21      1548.77 o                         
   3   5   9       2001.26       2181.80       210.97 o                         
   4   5   9      28705.66      27845.73       623.61 o                         
   5   5   9       2651.50       3013.32       351.30 o                         
   6   5   9       3319.36       3199.77       761.46 o                         
   7   5   9       2606.04       2437.23       432.89 o                         
   8   5   9       9443.67       9143.31       970.18 o                         
  -8   6   9       4486.41       4414.76       428.88 o                         
  -7   6   9        469.15        575.99       257.44 o                         
  -6   6   9       3981.90       4007.53       308.20 o                         
  -5   6   9       1113.19       1330.14       201.48 o                         
  -4   6   9       7373.13       7815.60       299.89 o                         
  -3   6   9        593.76        239.35       161.81 o                         
  -2   6   9      31374.15      31495.11       762.38 o                         
  -1   6   9         26.79         71.04        64.08 o                         
   0   6   9      33559.48      32597.30       627.81 o                         
   1   6   9         38.81        191.90       189.25 o                         
   2   6   9      31983.36      33059.78       643.88 o                         
   3   6   9        541.30        613.86       184.46 o                         
   4   6   9       7409.29       6960.17       588.88 o                         
   5   6   9       1128.91       1442.67       305.31 o                         
   6   6   9       4135.56       3880.97       466.17 o                         
   7   6   9        539.68        397.57       404.11 o                         
   8   6   9       4641.35       4475.81       574.36 o                         
  -7   7   9       3329.87       3249.81       341.26 o                         
  -6   7   9       1885.84       2023.63       273.42 o                         
  -5   7   9       1264.29       1166.35       269.06 o                         
  -4   7   9       3767.47       4038.03       441.71 o                         
  -3   7   9       2028.89       2044.82       276.29 o                         
  -2   7   9       4975.85       4912.52       351.04 o                         
  -1   7   9       2682.58       2623.25       273.12 o                         
   0   7   9       3064.35       3024.60       239.62 o                         
   1   7   9       2846.05       2995.86       318.00 o                         
   2   7   9       4820.32       4994.83       292.08 o                         
   3   7   9       2066.33       1845.86       293.38 o                         
   4   7   9       3887.78       3889.41       300.26 o                         
   5   7   9       1229.92       1036.96       334.32 o                         
   6   7   9       1983.59       1666.62       418.14 o                         
   7   7   9       3258.18       3954.32       967.70 o                         
  -7   8   9       2750.64       2427.59       430.44 o                         
  -6   8   9        225.02        -79.96       223.98 o                         
  -5   8   9       1470.09        730.91       338.90 o                         
  -3   8   9       4126.64       4138.96       465.24 o                         
  -2   8   9      10073.41      10307.50       495.50 o                         
  -1   8   9       1189.32       1131.81       258.51 o                         
   0   8   9       3993.46       3919.79       281.84 o                         
   1   8   9       1021.29       1184.29       277.24 o                         
   2   8   9      10307.18      10112.71       522.51 o                         
   3   8   9       3971.52       4331.21       400.13 o                         
   4   8   9      13410.35      13631.88       486.88 o                         
   5   8   9       1416.30       1303.09       355.22 o                         
   6   8   9        269.14        725.88       366.40 o                         
   7   8   9       2689.51       2737.86       491.35 o                         
  -7   9   9       5075.79       4867.26       392.94 o                         
  -6   9   9      10578.09       9327.78       686.74 o                         
  -5   9   9       5480.83       3731.65       660.95 o                         
  -4   9   9       4097.34       3709.53       663.44 o                         
  -3   9   9       1037.99        332.96       397.57 o                         
  -2   9   9          9.40       -144.12       375.20 o                         
  -1   9   9      20570.92      20776.19       712.16 o                         
   0   9   9      26471.33      28614.74      1425.29 o                         
   1   9   9      21071.30      22089.62       751.80 o                         
   2   9   9         16.50       -156.69       327.99 o                         
   3   9   9        988.07        963.67       233.09 o                         
   4   9   9       4010.47       4519.59       443.49 o                         
   5   9   9       5735.09       6042.93       571.38 o                         
   6   9   9      10628.92       9408.88      1028.70 o                         
   7   9   9       4999.91       4398.07       589.10 o                         
  -6  10   9        627.56        816.30       483.40 o                         
  -5  10   9       3555.77       3314.45       653.50 o                         
  -4  10   9        587.33        737.98       501.93 o                         
  -3  10   9       9352.82      10902.23       959.13 o                         
  -2  10   9       1889.25       1493.11       529.26 o                         
  -1  10   9       6112.13       8581.69       805.07 o                         
   0  10   9       2122.60       2000.03       281.02 o                         
   1  10   9       6013.34       6304.83       884.46 o                         
   2  10   9       1889.31       2284.89       373.24 o                         
   3  10   9       9238.32      11269.73      1095.79 o                         
   4  10   9        659.12        895.00       633.50 o                         
   5  10   9       3656.69       4304.90      1226.12 o                         
   6  10   9        608.86        807.03       423.16 o                         
  -5  11   9       3558.59       2206.24       673.38 o                         
  -4  11   9       1433.55        810.04       546.65 o                         
  -3  11   9        102.00       -484.53       484.53 o                         
  -2  11   9        808.95       1001.37       494.47 o                         
  -1  11   9       4278.28       4181.39       638.59 o                         
   0  11   9       1006.16       1803.70       504.41 o                         
   1  11   9       4405.86       4255.82       463.79 o                         
   2  11   9        813.85        315.41       431.11 o                         
   3  11   9         99.34        216.18       529.26 o                         
   4  11   9       1564.04       3620.08       807.55 o                         
   5  11   9       3648.89       4315.71       528.09 o                         
  -4  12   9        697.08        839.86       616.23 o                         
  -3  12   9       1264.02       1061.00       616.23 o                         
  -2  12   9       1421.52       1083.36       559.08 o                         
  -1  12   9       8704.18       8293.46       874.64 o                         
   0  12   9       1863.28       1776.37       546.65 o                         
   1  12   9       8412.85       9974.07      1165.24 o                         
   2  12   9       1423.75       1458.32       593.86 o                         
   3  12   9       1194.60       1657.10       703.19 o                         
   4  12   9        675.72         -7.45       608.77 o                         
  -3  13   9       8415.19       8174.19       993.91 o                         
  -2  13   9       2332.42       2273.33       698.22 o                         
  -1  13   9        782.81       -285.75       489.50 o                         
   0  13   9        354.83        385.14       477.08 o                         
   1  13   9        774.67         54.67       576.47 o                         
   2  13   9       2277.03       2944.22       752.89 o                         
   3  13   9       8438.56       7659.84      1003.85 o                         
  -2  14   9        531.80       2034.79       683.32 o                         
  -1  14   9        201.66        670.89       581.44 o                         
   2  14   9        570.35       -250.96       626.17 o                         
   0   0  10       3283.73       4019.88       355.32 o                         
   1   0  10      15442.01      15098.15       298.39 o                         
   2   0  10       1542.50       1417.79       133.96 o                         
   3   0  10      16923.42      17169.19       518.51 o                         
   4   0  10       2714.50       2617.70       172.67 o                         
   5   0  10      12743.22      12404.72       333.32 o                         
   6   0  10         91.40        -72.89       144.70 o                         
   7   0  10       2843.71       3011.96       329.30 o                         
   8   0  10        288.73        233.71       249.62 o                         
  -8   1  10      15072.04      16094.08       543.47 o                         
  -7   1  10        202.77        260.34       181.56 o                         
  -6   1  10      15097.09      14842.83       560.78 o                         
  -5   1  10       5102.58       4719.60       239.73 o                         
  -4   1  10       2483.52       2334.46       175.60 o                         
  -3   1  10      10367.04      10420.94       290.82 o                         
  -2   1  10      31051.52      30910.28       531.35 o                         
  -1   1  10       8572.91       9146.23       850.91 o                         
   0   1  10     168208.38     173103.94      2845.89 o                         
   1   1  10       8477.63       8856.35       241.80 o                         
   2   1  10      31052.84      30389.61       535.23 o                         
   3   1  10      10390.27      10028.41       251.91 o                         
   4   1  10       2607.99       2601.47       162.93 o                         
   5   1  10       5242.85       5270.61       229.73 o                         
   6   1  10      15267.80      14942.40       484.18 o                         
   7   1  10        202.49         37.22       242.59 o                         
   8   1  10      14797.77      15785.37       624.64 o                         
  -8   2  10       2790.99       2652.04       366.84 o                         
  -7   2  10       5936.93       6014.14       298.07 o                         
  -6   2  10      18546.21      17936.36       410.86 o                         
  -5   2  10       8631.05       8351.30       306.02 o                         
  -4   2  10      76146.80      76757.91      1186.90 o                         
  -3   2  10       1092.66       1180.45       191.50 o                         
  -2   2  10      48459.29      48456.79      1648.53 o                         
  -1   2  10      39803.25      39363.02       811.53 o                         
   0   2  10      15253.25      16312.19       434.69 o                         
   1   2  10      39999.86      38650.89       635.58 o                         
   2   2  10      48695.90      47548.39       758.84 o                         
   3   2  10       1118.58       1112.66       115.51 o                         
   4   2  10      75383.27      76026.01      1322.23 o                         
   5   2  10       8510.39       8542.06       291.22 o                         
   6   2  10      18494.15      18269.08       533.81 o                         
   7   2  10       5844.13       5819.56       384.13 o                         
   8   2  10       2786.32       2246.60       489.50 o                         
  -8   3  10       6470.37       6263.87       465.11 o                         
  -7   3  10       1185.12       1299.48       210.40 o                         
  -6   3  10        415.51        135.12       161.34 o                         
  -5   3  10        317.81        279.10       135.28 o                         
  -4   3  10       3935.93       3774.05       226.63 o                         
  -3   3  10       1314.18       1287.97       158.09 o                         
  -2   3  10      13015.98      13320.58       386.91 o                         
  -1   3  10       2705.69       2686.81       236.05 o                         
   0   3  10      16979.77      16561.90       314.58 o                         
   1   3  10       2630.91       2567.59       212.26 o                         
   2   3  10      12896.64      12489.21       306.30 o                         
   3   3  10       1362.01       1514.22       150.95 o                         
   4   3  10       3679.98       3936.65       161.14 o                         
   5   3  10        315.97        186.83       263.39 o                         
   6   3  10        375.84        525.80       288.00 o                         
   7   3  10       1221.37        881.75       362.82 o                         
   8   3  10       6298.47       5314.61       787.68 o                         
  -8   4  10        364.58        503.89       255.48 o                         
  -7   4  10        401.04        474.08       229.83 o                         
  -6   4  10         27.16         78.97       160.03 o                         
  -5   4  10         68.63         35.81       146.61 o                         
  -4   4  10       2620.80       2852.65       198.69 o                         
  -3   4  10      41559.12      42055.44       812.91 o                         
  -2   4  10       5209.89       5339.42       217.66 o                         
  -1   4  10       1750.04       1928.91       146.23 o                         
   0   4  10        435.49        318.36        94.80 o                         
   1   4  10       1782.40       1763.71       226.63 o                         
   2   4  10       4923.49       5147.56       339.98 o                         
   3   4  10      41939.63      42457.21       763.94 o                         
   4   4  10       2531.20       2728.99       243.25 o                         
   5   4  10         70.43        322.34       257.99 o                         
   6   4  10         26.11        536.30       294.41 o                         
   7   4  10        388.70        335.61       624.92 o                         
   8   4  10        352.33         80.33       452.23 o                         
  -8   5  10       1613.48       1944.99       304.75 o                         
  -7   5  10       4338.71       4473.78       337.38 o                         
  -6   5  10       1160.02       1018.52       227.85 o                         
  -5   5  10        190.33         89.13       159.28 o                         
  -4   5  10       3993.15       3767.89       220.84 o                         
  -3   5  10        383.17        509.00       123.81 o                         
  -2   5  10      17836.05      18078.65       304.70 o                         
  -1   5  10        986.87       1054.66       160.39 o                         
   0   5  10          7.18         27.72       108.34 o                         
   1   5  10        893.95        902.86       221.36 o                         
   2   5  10      17915.35      18382.21       441.08 o                         
   3   5  10        395.96        504.04       169.50 o                         
   4   5  10       4159.19       4364.85       623.58 o                         
   5   5  10        181.03        361.26       269.66 o                         
   6   5  10       1183.98        914.65       388.74 o                         
   7   5  10       4211.45       4446.23       690.77 o                         
   8   5  10       1654.12        965.43       611.13 o                         
  -8   6  10       1828.31       1953.17       317.61 o                         
  -7   6  10       3051.85       2985.84       311.70 o                         
  -6   6  10      16975.25      16874.85       511.29 o                         
  -5   6  10       6046.28       6156.88       368.14 o                         
  -4   6  10      14704.14      15296.19       467.86 o                         
  -3   6  10        410.52        357.41       136.79 o                         
  -2   6  10       7612.97       7361.60       238.23 o                         
  -1   6  10       4293.32       4388.46       295.98 o                         
   0   6  10       9026.58       8678.82       306.67 o                         
   1   6  10       4529.06       4960.03       752.89 o                         
   2   6  10       7596.73       7541.61       315.32 o                         
   3   6  10        397.42        596.93       178.49 o                         
   4   6  10      14903.12      14755.80       507.74 o                         
   5   6  10       5917.33       5904.63       355.97 o                         
   6   6  10      16785.39      17957.64       770.94 o                         
   7   6  10       2929.06       3351.52       499.03 o                         
   8   6  10       1866.16       1726.65       483.98 o                         
  -7   7  10        351.87        156.16       245.50 o                         
  -6   7  10       6509.81       6266.26       368.69 o                         
  -5   7  10        206.10         58.77       219.27 o                         
  -4   7  10       3431.02       3450.21       284.66 o                         
  -3   7  10        728.15        907.19       206.80 o                         
  -2   7  10      14692.56      14637.51       527.00 o                         
  -1   7  10         60.95        -21.52       248.48 o                         
   0   7  10      56795.69      54854.15       952.15 o                         
   1   7  10         56.56        116.97       224.71 o                         
   2   7  10      14908.94      14181.86       420.50 o                         
   3   7  10        678.53        546.69       198.24 o                         
   4   7  10       3328.19       3176.26       292.12 o                         
   5   7  10        250.61        -54.54       292.78 o                         
   6   7  10       6617.10       6951.92       908.06 o                         
   7   7  10        348.52       -302.68       587.65 o                         
  -7   8  10       1397.18        817.97       269.48 o                         
  -6   8  10         38.40         38.33       223.49 o                         
  -5   8  10         56.71         33.12       259.06 o                         
  -4   8  10       2588.36       2852.49       315.32 o                         
  -3   8  10      16515.62      17491.13      1018.76 o                         
  -2   8  10       1602.97       1957.76       489.50 o                         
  -1   8  10       1191.16       1416.17       298.30 o                         
   0   8  10        399.65        355.87       175.13 o                         
   1   8  10       1264.35       1411.98       292.22 o                         
   2   8  10       1755.73       2042.18       324.35 o                         
   3   8  10      16938.52      15927.78       500.61 o                         
   4   8  10       2612.17       2586.78       278.01 o                         
   5   8  10         53.63        104.87       306.79 o                         
   6   8  10         34.97        467.19       858.37 o                         
   7   8  10       1385.07       1323.05       441.45 o                         
  -6   9  10       4145.58       3854.61       342.15 o                         
  -5   9  10        267.78        179.61       262.36 o                         
  -4   9  10         10.94        104.36       414.96 o                         
  -3   9  10        627.33        243.51       442.29 o                         
  -2   9  10       3285.33       3311.97       583.92 o                         
  -1   9  10       4346.81       3729.16       583.92 o                         
   0   9  10      17320.12      17883.72       696.41 o                         
   1   9  10       4270.07       4764.95       442.02 o                         
   2   9  10       3251.70       3375.74       575.10 o                         
   3   9  10        625.97        603.20       297.92 o                         
   4   9  10          7.86        -17.56       284.04 o                         
   5   9  10        239.81        346.66       376.44 o                         
   6   9  10       4154.53       4278.90      1359.05 o                         
  -6  10  10       2632.26       3260.33       494.48 o                         
  -5  10  10       2993.51       2722.71      1127.97 o                         
  -4  10  10       2583.65       1749.04       596.35 o                         
  -3  10  10        113.85       -370.23       370.23 o                         
  -2  10  10       2989.51       2901.98       598.83 o                         
  -1  10  10       5116.30       4882.10       658.47 o                         
   0  10  10       1104.50        916.64       326.79 o                         
   1  10  10       5114.20       5743.66       674.49 o                         
   2  10  10       3030.11       2671.62       396.18 o                         
   3  10  10        124.41        -20.51       281.19 o                         
   4  10  10       2550.68       2146.60       663.44 o                         
   5  10  10       2945.79       2456.27       590.14 o                         
   6  10  10       2684.84       2135.23       887.07 o                         
  -5  11  10       4534.19       4161.51       767.80 o                         
  -4  11  10       1256.35        531.74       569.02 o                         
  -3  11  10        910.77        531.74       536.71 o                         
  -2  11  10        224.22        -64.60       482.05 o                         
  -1  11  10       4949.26       5133.06       710.65 o                         
   0  11  10       1919.07       1868.31       534.23 o                         
   1  11  10       5015.45       4058.65       456.79 o                         
   2  11  10        264.66        -87.47       305.03 o                         
   3  11  10        897.71        623.68       603.80 o                         
   4  11  10       1200.77       1428.50       728.04 o                         
   5  11  10       4564.57       4534.23       897.01 o                         
  -4  12  10       1463.22        278.30       578.95 o                         
  -3  12  10       1161.03        951.67       593.86 o                         
  -2  12  10        473.60         22.36       496.96 o                         
  -1  12  10       5133.31       4144.12       700.71 o                         
   0  12  10        299.28       1493.11       509.38 o                         
   1  12  10       5197.12       5790.27       554.49 o                         
   2  12  10        586.43       -114.30       541.68 o                         
   3  12  10       1209.32        998.88       626.17 o                         
   4  12  10       1479.00       1768.92       745.43 o                         
  -3  13  10       3397.49       3475.96       795.13 o                         
  -2  13  10        498.28        332.96       561.56 o                         
  -1  13  10       1021.77        586.41       536.71 o                         
   0  13  10        421.51         34.79       442.29 o                         
   1  13  10       1067.63        772.77       621.20 o                         
   2  13  10        510.53        631.13       646.04 o                         
   3  13  10       3442.31       3615.11       807.55 o                         
  -1  14  10       4096.79       3788.80       755.37 o                         
   0  14  10        972.49       1013.79       626.17 o                         
   1   0  11       9795.82       9701.76       343.33 o                         
   2   0  11      42796.29      42048.69       685.67 o                         
   3   0  11       4999.45       4748.28       191.20 o                         
   4   0  11      44639.15      43295.32       654.50 o                         
   5   0  11        595.11        777.67       150.88 o                         
   6   0  11      19241.69      18841.27       450.33 o                         
   7   0  11       3690.44       3435.71       702.04 o                         
   8   0  11        297.62        155.65       250.10 o                         
  -8   1  11       3676.53       3635.33       341.40 o                         
  -7   1  11       1782.79       1939.85       303.58 o                         
  -6   1  11      11453.28      11146.08       541.13 o                         
  -5   1  11       6884.10       7092.91       279.00 o                         
  -4   1  11       5441.24       5239.50       229.93 o                         
  -3   1  11      14622.97      14773.32       348.86 o                         
  -2   1  11      30502.84      30096.57       530.94 o                         
  -1   1  11      22811.49      22418.98       708.16 o                         
   0   1  11      34455.96      33979.92       728.75 o                         
   1   1  11      22863.72      22697.40       420.60 o                         
   2   1  11      30106.37      29587.60       602.17 o                         
   3   1  11      14648.67      13377.54       303.79 o                         
   4   1  11       5419.50       5687.66       211.20 o                         
   5   1  11       7006.62       6812.13       258.14 o                         
   6   1  11      11712.03      10964.15       434.34 o                         
   7   1  11       1803.01       1792.81       287.42 o                         
   8   1  11       3692.80       3867.95       426.16 o                         
  -8   2  11       7356.26       6989.09       474.45 o                         
  -7   2  11        495.88        619.29       213.72 o                         
  -6   2  11       1879.34       1864.85       193.20 o                         
  -5   2  11       3131.58       3087.12       225.91 o                         
  -4   2  11       4602.92       4788.96       263.10 o                         
  -3   2  11       5342.06       5396.24       256.57 o                         
  -2   2  11      34883.23      35446.14       686.57 o                         
  -1   2  11       3484.18       3718.12       253.85 o                         
   0   2  11      25370.12      25184.25       596.40 o                         
   1   2  11       3609.71       3449.88       181.37 o                         
   2   2  11      34827.32      34299.80       519.75 o                         
   3   2  11       5148.83       5015.06       193.98 o                         
   4   2  11       4479.12       4633.39       269.64 o                         
   5   2  11       3113.61       3283.62       254.98 o                         
   6   2  11       1785.60       1835.73       248.85 o                         
   7   2  11        546.18        640.07       395.08 o                         
   8   2  11       7482.11       6370.47       596.07 o                         
  -8   3  11       1628.48       1335.41       371.51 o                         
  -7   3  11       6235.67       5560.74       339.46 o                         
  -6   3  11       5154.29       5262.60       268.67 o                         
  -5   3  11      13777.97      13825.98       348.10 o                         
  -4   3  11       8308.00       8197.56       327.17 o                         
  -3   3  11       5328.08       5663.09       335.93 o                         
  -2   3  11      16586.67      17205.78       682.07 o                         
  -1   3  11      36928.04      34587.18      1140.52 o                         
   0   3  11      18752.87      18456.52       494.94 o                         
   1   3  11      37492.91      36090.11       617.95 o                         
   2   3  11      16676.40      16904.47       324.26 o                         
   3   3  11       5573.69       5487.48       229.53 o                         
   4   3  11       8524.51       8586.63       400.54 o                         
   5   3  11      13915.40      14625.32       575.37 o                         
   6   3  11       5351.40       5294.39       479.56 o                         
   7   3  11       6430.74       5899.82       623.56 o                         
   8   3  11       1607.62       1121.50       438.74 o                         
  -8   4  11       4909.99       5029.02       455.84 o                         
  -7   4  11       1731.10       1593.75       397.67 o                         
  -6   4  11       7118.75       7450.38       352.55 o                         
  -5   4  11       3157.64       3184.41       249.53 o                         
  -4   4  11       6187.15       6205.88       333.11 o                         
  -3   4  11       3683.34       3651.49       197.45 o                         
  -2   4  11       1814.22       1682.53       151.67 o                         
  -1   4  11        372.56        419.61       149.09 o                         
   0   4  11       2705.19       2609.42       154.77 o                         
   1   4  11        302.95        450.29       247.24 o                         
   2   4  11       1702.31       1810.56       184.65 o                         
   3   4  11       3914.20       4070.05       470.93 o                         
   4   4  11       6271.31       5415.71       394.01 o                         
   5   4  11       3205.42       2615.01       342.93 o                         
   6   4  11       7115.74       6767.33       510.00 o                         
   7   4  11       1726.02       2333.68       437.11 o                         
   8   4  11       4774.77       4084.46       522.71 o                         
  -8   5  11       5399.04       5119.06       401.29 o                         
  -7   5  11       4252.91       4502.52       337.90 o                         
  -6   5  11       4835.79       4983.81       317.02 o                         
  -5   5  11       3346.03       3503.27       290.90 o                         
  -4   5  11      21578.57      21150.97       539.70 o                         
  -3   5  11       9949.40      10557.31       322.03 o                         
  -2   5  11      15679.11      15480.87       275.08 o                         
  -1   5  11       8555.40       8001.81       311.48 o                         
   0   5  11       8138.70       7789.22       255.35 o                         
   1   5  11       8739.08       8522.49      1241.02 o                         
   2   5  11      15967.56      15846.44       412.31 o                         
   3   5  11      10340.44      10422.50       372.62 o                         
   4   5  11      21747.24      22783.99       564.89 o                         
   5   5  11       3284.10       3028.40       288.79 o                         
   6   5  11       4497.79       3886.86       790.04 o                         
   7   5  11       4277.17       3697.97       466.27 o                         
   8   5  11       5404.70       4991.65      1139.15 o                         
  -7   6  11        438.97        447.06       305.89 o                         
  -6   6  11       2066.36       1988.38       262.10 o                         
  -5   6  11        163.29        145.87       208.65 o                         
  -4   6  11       7074.84       7493.34       357.48 o                         
  -3   6  11        747.07        595.07       179.59 o                         
  -2   6  11      28466.88      28763.70       594.65 o                         
  -1   6  11       1412.17       1550.30       211.30 o                         
   0   6  11      30726.73      29352.74       584.21 o                         
   1   6  11       1354.58       1348.16       247.66 o                         
   2   6  11      27747.74      27992.56       871.18 o                         
   3   6  11        827.97       1079.83       314.05 o                         
   4   6  11       6783.36       7429.79       384.82 o                         
   5   6  11        100.37        206.14       210.82 o                         
   6   6  11       2064.48       2309.09       418.64 o                         
   7   6  11        438.10        246.01       605.04 o                         
  -7   7  11       3365.58       3416.97       335.49 o                         
  -6   7  11       2966.60       2712.27       285.20 o                         
  -5   7  11       1699.04       1430.40       257.83 o                         
  -4   7  11        516.37        454.11       221.60 o                         
  -3   7  11       4211.81       3909.54       362.65 o                         
  -2   7  11        112.36        238.66       145.36 o                         
  -1   7  11       2476.59       2633.62       464.65 o                         
   0   7  11        979.02        825.17       176.15 o                         
   1   7  11       2467.91       2455.44       331.12 o                         
   2   7  11        102.66        143.33       232.20 o                         
   3   7  11       4202.24       4323.21       295.01 o                         
   4   7  11        450.14        415.12       219.97 o                         
   5   7  11       1688.72       1075.39       259.83 o                         
   6   7  11       2993.12       2717.42       441.47 o                         
   7   7  11       3396.71       2576.91       488.45 o                         
  -7   8  11        816.96        557.82       268.32 o                         
  -6   8  11        757.83        347.05       233.05 o                         
  -5   8  11        792.18        554.09       264.44 o                         
  -4   8  11      10465.38      10570.51       483.77 o                         
  -3   8  11       1167.09        774.41       190.91 o                         
  -2   8  11      10653.96      10974.29       795.13 o                         
  -1   8  11         88.98        -67.09       355.32 o                         
   0   8  11       2027.37       2000.22       320.83 o                         
   1   8  11         77.42       -252.90       360.29 o                         
   2   8  11      10724.46      10630.16       557.91 o                         
   3   8  11       1219.25       1302.64       236.91 o                         
   4   8  11      10691.20      10693.19       685.10 o                         
   5   8  11        802.41       1050.68       377.56 o                         
   6   8  11        825.51        990.38       389.24 o                         
   7   8  11        798.78        965.42       499.32 o                         
  -6   9  11       4812.10       4144.09       573.86 o                         
  -5   9  11       9590.99       8043.09       497.05 o                         
  -4   9  11       4099.78       4278.50       366.25 o                         
  -3   9  11       2096.02       2116.79       526.77 o                         
  -2   9  11       3348.44       2330.48       529.26 o                         
  -1   9  11      15776.34      15853.90       981.49 o                         
   0   9  11       5887.15       7273.25       504.46 o                         
   1   9  11      15734.46      15731.51       661.80 o                         
   2   9  11       3342.13       3444.39       416.36 o                         
   3   9  11       2054.16       2081.47       366.51 o                         
   4   9  11       4096.99       3364.80       412.82 o                         
   5   9  11       9205.50       8649.31       875.76 o                         
   6   9  11       4966.04       5031.94       606.29 o                         
  -6  10  11        479.57       -370.23       496.96 o                         
  -5  10  11       2171.00       1547.77       608.77 o                         
  -4  10  11        150.46        216.18       511.87 o                         
  -3  10  11       6135.34       6345.39       797.62 o                         
  -2  10  11       4474.73       3915.52       643.56 o                         
  -1  10  11       2713.50       1008.82       477.08 o                         
   0  10  11       2740.96       3796.25       611.26 o                         
   1  10  11       2740.51       3297.49      1059.64 o                         
   2  10  11       4723.38       6072.16       705.55 o                         
   3  10  11       6245.11       6553.32      1004.97 o                         
   4  10  11        128.61        -57.15       561.56 o                         
   5  10  11       2116.92       1970.83       447.11 o                         
   6  10  11        497.62        799.21       440.49 o                         
  -5  11  11       3091.66       1900.61       680.83 o                         
  -4  11  11        654.32        583.92       588.89 o                         
  -3  11  11       1217.50        531.74       524.29 o                         
  -2  11  11        349.55       -265.87       487.02 o                         
  -1  11  11       4190.42       4233.57       715.62 o                         
   0  11  11          8.63        -27.33       429.87 o                         
   1  11  11       4110.50       3839.38       472.22 o                         
   2  11  11        333.29        452.15       332.87 o                         
   3  11  11       1219.41       2365.26       688.28 o                         
   4  11  11        630.98        402.53       621.20 o                         
   5  11  11       2903.31       4059.64       874.64 o                         
  -4  12  11        685.01       -144.12       561.56 o                         
  -3  12  11       1737.52        521.80       598.83 o                         
  -2  12  11        861.11        695.74       544.17 o                         
  -1  12  11       5221.87       4434.84       728.04 o                         
   0  12  11       3086.70       2564.05       578.95 o                         
   1  12  11       5290.90       6503.78       588.62 o                         
   2  12  11        809.37       1279.41       621.20 o                         
   3  12  11       1845.23        983.97       613.74 o                         
   4  12  11        721.88        484.53       633.62 o                         
  -3  13  11      10559.04       9133.07      1058.52 o                         
  -2  13  11        491.99        216.18       578.95 o                         
  -1  13  11       1225.36        668.41       549.14 o                         
   0  13  11          1.19       -442.29       442.29 o                         
   1  13  11       1157.60       1373.84       780.22 o                         
   2  13  11        422.44        206.24       613.74 o                         
   3  13  11      10581.99      14484.79      1207.60 o                         
   0  14  11       2549.30       3503.29       718.10 o                         
   0   0  12      56525.00      55713.29      1532.86 o                         
   1   0  12      19966.90      19456.38       518.55 o                         
   2   0  12       9121.47       8635.00       258.77 o                         
   3   0  12       2131.39       2158.72       175.05 o                         
   4   0  12         65.40         91.82       115.05 o                         
   5   0  12       5000.69       5225.93       247.12 o                         
   6   0  12          9.59         37.60       148.35 o                         
   7   0  12       3091.29       3117.45       325.35 o                         
   8   0  12       4147.75       4363.92       350.78 o                         
  -8   1  12        310.88        500.23       294.65 o                         
  -7   1  12       3957.72       3869.54       355.71 o                         
  -6   1  12      12177.23      12087.90       382.40 o                         
  -5   1  12        248.89        427.13       147.33 o                         
  -4   1  12      15498.26      15139.19       351.57 o                         
  -3   1  12       4484.77       4355.69       255.42 o                         
  -2   1  12        277.35        300.12       100.66 o                         
  -1   1  12       5032.91       5049.48       483.29 o                         
   0   1  12       6948.18       7055.02       315.82 o                         
   1   1  12       4985.51       4818.40       179.85 o                         
   2   1  12        194.18        334.76       116.16 o                         
   3   1  12       4579.47       4939.06       241.42 o                         
   4   1  12      15299.54      14953.05       330.55 o                         
   5   1  12        276.82        209.13       126.07 o                         
   6   1  12      12185.33      12449.14       454.29 o                         
   7   1  12       3998.34       4511.45       362.48 o                         
   8   1  12        284.45        175.64       325.16 o                         
  -8   2  12       1722.04       1791.01       488.91 o                         
  -7   2  12        471.70        508.67       207.17 o                         
  -6   2  12        175.33        -10.70       181.26 o                         
  -5   2  12         39.13        -82.57       144.54 o                         
  -4   2  12       9009.16       9036.02       323.40 o                         
  -3   2  12      47094.11      47259.74       942.98 o                         
  -2   2  12       4695.36       4740.05       264.63 o                         
  -1   2  12       1894.61       2016.89       220.50 o                         
   0   2  12        148.69         64.12       146.60 o                         
   1   2  12       2086.15       2486.37       167.10 o                         
   2   2  12       4706.11       4570.19       185.76 o                         
   3   2  12      48196.48      47299.77       685.57 o                         
   4   2  12       9036.34       8943.71       270.53 o                         
   5   2  12         38.40         41.77       239.02 o                         
   6   2  12        212.34        201.98       351.60 o                         
   7   2  12        495.35        288.08       439.81 o                         
   8   2  12       1672.20       1562.51       436.45 o                         
  -8   3  12       2973.61       2656.49       366.08 o                         
  -7   3  12       2666.52       2455.50       276.52 o                         
  -6   3  12       4051.61       3975.34       278.83 o                         
  -5   3  12       1617.32       1654.82       198.29 o                         
  -4   3  12      10409.64      10487.58       357.61 o                         
  -3   3  12       6853.84       7021.51       302.27 o                         
  -2   3  12       5105.55       4332.96       447.26 o                         
  -1   3  12       6010.33       6000.25       469.62 o                         
   0   3  12       3315.78       3354.91       397.44 o                         
   1   3  12       5633.03       5263.07       224.91 o                         
   2   3  12       5165.11       5204.48       196.10 o                         
   3   3  12       6836.61       6791.00       291.22 o                         
   4   3  12      10368.91       9929.62       489.91 o                         
   5   3  12       1620.54       1633.98       294.26 o                         
   6   3  12       4124.23       3327.52       401.94 o                         
   7   3  12       2708.75       2581.03       435.71 o                         
   8   3  12       2963.68       3554.64       526.82 o                         
  -8   4  12       5338.23       4688.78       381.27 o                         
  -7   4  12       5774.08       5928.63       355.33 o                         
  -6   4  12      10617.02      11208.22       478.22 o                         
  -5   4  12       6063.37       6173.11       344.76 o                         
  -4   4  12       5901.39       6211.42       313.08 o                         
  -3   4  12         58.50        -28.01       127.21 o                         
  -2   4  12      19831.52      20224.14       889.55 o                         
  -1   4  12      17848.54      17578.44       415.14 o                         
   0   4  12      49155.43      48155.33      1470.74 o                         
   1   4  12      17606.01      18051.87       545.21 o                         
   2   4  12      20150.99      20066.04       465.04 o                         
   3   4  12         59.90         26.05       156.72 o                         
   4   4  12       6098.99       6067.03       424.04 o                         
   5   4  12       6344.73       6263.05       465.25 o                         
   6   4  12      10925.21      11232.10       620.79 o                         
   7   4  12       5985.28       5066.36       530.53 o                         
   8   4  12       5275.12       4992.20       575.25 o                         
  -8   5  12       2777.83       2588.59       319.22 o                         
  -7   5  12        512.47        864.37       246.54 o                         
  -6   5  12       4044.99       4028.70       299.96 o                         
  -5   5  12       2845.29       2648.28       263.55 o                         
  -4   5  12      10108.11      10177.64       376.13 o                         
  -3   5  12       4450.97       4264.86       256.19 o                         
  -2   5  12      23118.77      22900.00       996.40 o                         
  -1   5  12       7747.52       7900.86       591.38 o                         
   0   5  12      28668.36      27059.47       623.68 o                         
   1   5  12       7830.59       7207.96       391.23 o                         
   2   5  12      22295.52      22225.86       505.23 o                         
   3   5  12       4499.94       5131.73       301.97 o                         
   4   5  12      10017.72       9433.16       397.01 o                         
   5   5  12       2830.65       2552.89       290.29 o                         
   6   5  12       3720.21       3369.63       891.91 o                         
   7   5  12        444.68        980.13       389.15 o                         
   8   5  12       2812.22       2246.92       545.41 o                         
  -7   6  12       1527.82       1234.45       263.98 o                         
  -6   6  12        532.58        435.86       213.87 o                         
  -5   6  12      13309.73      12810.30       468.62 o                         
  -4   6  12       8331.67       8126.61       401.83 o                         
  -3   6  12       3243.43       3490.98       520.44 o                         
  -2   6  12       9045.25       9940.62       698.22 o                         
  -1   6  12       6542.73       5518.20       564.05 o                         
   0   6  12        669.55        613.56       220.46 o                         
   1   6  12       6559.35       6406.33       834.76 o                         
   2   6  12       8947.58       9459.89       356.85 o                         
   3   6  12       3324.61       3372.90       264.14 o                         
   4   6  12       8531.19       8541.74       408.05 o                         
   5   6  12      13142.95      13207.12       501.23 o                         
   6   6  12        549.81        580.26       349.38 o                         
   7   6  12       1509.17       1546.82       424.92 o                         
  -7   7  12        782.75        895.46       287.60 o                         
  -6   7  12      13458.84      13894.65       625.09 o                         
  -5   7  12         76.52         62.25       223.85 o                         
  -4   7  12       1989.77       2001.35       261.72 o                         
  -3   7  12       3952.07       3844.15       563.92 o                         
  -2   7  12       8452.12       8969.07       747.92 o                         
  -1   7  12       3823.55       4044.73       566.53 o                         
   0   7  12      21945.72      20438.74       673.81 o                         
   1   7  12       4023.07       4535.91       401.33 o                         
   2   7  12       8438.35       8069.28       483.32 o                         
   3   7  12       4155.01       4632.56       349.31 o                         
   4   7  12       1909.23       1955.98       273.09 o                         
   5   7  12         96.73       -191.45       224.64 o                         
   6   7  12      13823.59      14760.11       967.82 o                         
   7   7  12        763.65        469.68       414.06 o                         
  -7   8  12       1238.15       1071.70       428.83 o                         
  -6   8  12       3110.10       2292.15       348.51 o                         
  -5   8  12       6756.04       5965.85       430.40 o                         
  -4   8  12      13025.27      11986.46       592.62 o                         
  -3   8  12         44.40        487.02       412.47 o                         
  -2   8  12      15189.82      15848.94       974.03 o                         
  -1   8  12       8037.70       7302.03       735.50 o                         
   0   8  12         30.08        340.42       337.93 o                         
   1   8  12       7958.43       8703.32       505.94 o                         
   2   8  12      15124.71      15324.19       648.70 o                         
   3   8  12         40.63         25.40       271.64 o                         
   4   8  12      13153.23      13517.60       501.06 o                         
   5   8  12       6426.43       5857.20      1156.54 o                         
   6   8  12       3047.00       2394.34       441.74 o                         
   7   8  12       1205.03       1251.66       451.07 o                         
  -6   9  12        923.29        270.84       511.87 o                         
  -5   9  12        273.12       -467.14       467.14 o                         
  -4   9  12       3839.68       2854.77       586.41 o                         
  -3   9  12        621.67        598.83       462.17 o                         
  -2   9  12       2141.61       2156.54       576.47 o                         
  -1   9  12       2538.70       2260.90       546.65 o                         
   0   9  12       4053.48       4166.48       571.50 o                         
   1   9  12       2720.75       3204.12       401.54 o                         
   2   9  12       2139.81       3251.05       408.61 o                         
   3   9  12        644.80        494.12       314.02 o                         
   4   9  12       3789.18       5034.78       643.49 o                         
   5   9  12        257.01       -300.06       340.90 o                         
   6   9  12        916.50        879.69       402.91 o                         
  -6  10  12        639.46       -504.41       504.41 o                         
  -5  10  12       2496.85       1031.18       576.47 o                         
  -4  10  12       2941.27       2643.56       618.71 o                         
  -3  10  12      30507.68      32718.87      1530.38 o                         
  -2  10  12        584.57        730.53       494.47 o                         
  -1  10  12        318.32        151.57       432.35 o                         
   0  10  12         34.90        -27.33       385.14 o                         
   1  10  12        347.84        531.30       325.32 o                         
   2  10  12        574.91        353.94       319.07 o                         
   3  10  12      30262.39      29676.63      2370.23 o                         
   4  10  12       2848.03       2683.32       700.71 o                         
   5  10  12       2559.62       3731.65       797.62 o                         
   6  10  12        673.42        519.32       554.11 o                         
  -5  11  12       2867.61       2352.84       703.19 o                         
  -4  11  12       1422.31       2136.66       685.80 o                         
  -3  11  12       2203.65       2233.57       616.23 o                         
  -2  11  12       1260.52       1724.19       593.86 o                         
  -1  11  12      12650.78      14494.73      1051.06 o                         
   0  11  12        252.19        303.14       454.72 o                         
   1  11  12      12801.94      13656.57       808.67 o                         
   2  11  12       1164.19        805.89       573.86 o                         
   3  11  12       2243.55       1577.59       641.07 o                         
   4  11  12       1444.11       3108.21       802.58 o                         
   5  11  12       2910.30       2864.71       822.46 o                         
  -4  12  12       1876.39       2121.76       725.56 o                         
  -3  12  12        763.00        434.84       603.80 o                         
  -2  12  12       1678.09        705.68       566.53 o                         
  -1  12  12       3176.26       2273.33       616.23 o                         
   0  12  12       4209.33       3942.85       660.95 o                         
   1  12  12       3178.40       3017.26       460.40 o                         
   2  12  12       1705.08       2581.44       703.19 o                         
   3  12  12        773.08        367.75       616.23 o                         
   4  12  12       1921.91       1403.65       690.77 o                         
  -2  13  12       6461.15       6487.02       892.04 o                         
  -1  13  12       1882.54       1532.86       636.10 o                         
   0  13  12       4997.90       4725.56       780.22 o                         
   1  13  12       1922.86       3232.45       685.80 o                         
   2  13  12       6382.75       8256.19      1058.52 o                         
   1   0  13        598.78        544.88       169.10 o                         
   2   0  13       1080.54       1255.09       138.32 o                         
   3   0  13       6641.55       6401.27       258.31 o                         
   4   0  13        598.85        362.52       125.91 o                         
   5   0  13       5725.36       5298.71       248.92 o                         
   6   0  13       2003.62       2233.55       240.78 o                         
   7   0  13         20.06        -16.80       239.14 o                         
   8   0  13       4234.02       4478.08       533.72 o                         
  -8   1  13       1655.57       1429.53       320.72 o                         
  -7   1  13       3481.74       3788.07       595.34 o                         
  -6   1  13       1258.51       1364.06       199.04 o                         
  -5   1  13         26.17        -25.76       134.27 o                         
  -4   1  13       6944.80       6728.37       289.80 o                         
  -3   1  13       9141.46       9546.67       343.39 o                         
  -2   1  13       1447.26       1604.87       148.75 o                         
  -1   1  13       2072.95       2127.44       422.41 o                         
   0   1  13      12746.04      12690.47       413.75 o                         
   1   1  13       1879.07       1778.58       199.30 o                         
   2   1  13       1357.87       1329.51       149.27 o                         
   3   1  13       8858.79       8883.51       348.21 o                         
   4   1  13       6645.82       6713.13       238.62 o                         
   5   1  13         26.91        151.47       124.45 o                         
   6   1  13       1291.21       1666.62       247.62 o                         
   7   1  13       3474.18       3553.00       361.09 o                         
   8   1  13       1537.57        670.58       387.91 o                         
  -8   2  13        265.54       -169.78       281.18 o                         
  -7   2  13       2463.16       2534.85       267.74 o                         
  -6   2  13       1718.91       1426.43       210.49 o                         
  -5   2  13       4992.04       5162.50       266.86 o                         
  -4   2  13        408.73        423.71       156.03 o                         
  -3   2  13       5708.51       5825.64       464.65 o                         
  -2   2  13        635.97        832.40       263.39 o                         
  -1   2  13       6336.45       6257.63       326.89 o                         
   0   2  13         43.79        -19.02       141.39 o                         
   1   2  13       6412.67       6239.72       247.37 o                         
   2   2  13        659.24        692.92       127.32 o                         
   3   2  13       5693.71       5951.83       225.53 o                         
   4   2  13        381.01        408.40       127.52 o                         
   5   2  13       4958.09       5175.82       409.78 o                         
   6   2  13       1665.42       1456.29       336.95 o                         
   7   2  13       2575.00       2244.94       427.72 o                         
   8   2  13        273.88        173.38       821.22 o                         
  -8   3  13       3651.52       3776.37       396.20 o                         
  -7   3  13       3575.47       3479.30       292.37 o                         
  -6   3  13       1145.55       1027.92       207.80 o                         
  -5   3  13      13411.61      12676.70       376.17 o                         
  -4   3  13       9743.76      10031.47       458.91 o                         
  -3   3  13       6684.68       6880.90       357.81 o                         
  -2   3  13      30588.68      28207.00      1061.00 o                         
  -1   3  13      26874.04      26780.74       991.43 o                         
   0   3  13         85.79        218.50       243.51 o                         
   1   3  13      27641.56      26592.63       515.08 o                         
   2   3  13      30550.93      30917.53       689.61 o                         
   3   3  13       6629.34       6562.69       231.14 o                         
   4   3  13       9621.93       9939.94       389.63 o                         
   5   3  13      13859.69      13374.76       578.84 o                         
   6   3  13       1146.24       1089.98       582.56 o                         
   7   3  13       3686.69       4061.73       594.98 o                         
   8   3  13       3692.19       3435.31       570.13 o                         
  -8   4  13        202.02       -284.52       284.52 o                         
  -7   4  13       2811.05       3036.16       350.72 o                         
  -6   4  13       5725.73       5749.96       321.97 o                         
  -5   4  13       5364.77       5448.77       565.14 o                         
  -4   4  13       1315.92       1064.20       205.28 o                         
  -3   4  13       9362.75       9346.90       324.95 o                         
  -2   4  13      10414.81       9085.86       651.01 o                         
  -1   4  13      19682.84      19011.57       834.89 o                         
   0   4  13       6977.76       6422.42       531.74 o                         
   1   4  13      20642.46      19686.51       610.01 o                         
   2   4  13      10544.13      11103.64       350.80 o                         
   3   4  13       9322.06       9493.92       370.80 o                         
   4   4  13       1310.41       1451.96       321.73 o                         
   5   4  13       5375.18       4530.70       583.92 o                         
   6   4  13       5765.32       5565.42      1078.27 o                         
   7   4  13       2827.25       2061.13       899.37 o                         
   8   4  13        213.40        496.92       415.31 o                         
  -7   5  13         54.59          8.59       219.51 o                         
  -6   5  13       2831.04       2615.25       366.18 o                         
  -5   5  13       3229.88       3002.65       273.20 o                         
  -4   5  13       1811.41       2124.39       243.62 o                         
  -3   5  13       2390.16       2352.83       181.89 o                         
  -2   5  13       4065.33       4223.63       519.32 o                         
  -1   5  13       3009.72       2673.38       417.44 o                         
   0   5  13      16643.95      15607.91       770.28 o                         
   1   5  13       3057.55       2848.17       291.09 o                         
   2   5  13       3884.53       4265.69       282.86 o                         
   3   5  13       2396.51       2735.88       249.03 o                         
   4   5  13       1604.87       1651.90       246.91 o                         
   5   5  13       3161.09       2928.13       300.95 o                         
   6   5  13       2732.52       1971.92       394.37 o                         
   7   5  13         62.33        197.82       376.73 o                         
  -7   6  13       7315.95       6700.34       390.03 o                         
  -6   6  13       2133.19       2500.51       277.23 o                         
  -5   6  13       3079.87       2717.62       520.56 o                         
  -4   6  13      20418.97      20218.85       722.95 o                         
  -3   6  13       1746.25       1242.14       427.38 o                         
  -2   6  13       3090.85       3237.42       501.93 o                         
  -1   6  13      20071.16      19699.85       954.16 o                         
   0   6  13       2669.40       2039.76       400.05 o                         
   1   6  13      20122.99      19331.33       720.59 o                         
   2   6  13       3098.06       3135.87       343.46 o                         
   3   6  13       1749.22       1752.00       234.94 o                         
   4   6  13      19995.10      19511.92       570.05 o                         
   5   6  13       2871.16       2517.63       305.36 o                         
   6   6  13       2167.53       2800.74       587.65 o                         
   7   6  13       7403.06       6166.35       580.76 o                         
  -7   7  13       4769.90       4616.72       464.53 o                         
  -6   7  13       8590.09       8168.39       438.43 o                         
  -5   7  13       2951.07       2369.38       299.87 o                         
  -4   7  13       3765.93       3982.61       616.23 o                         
  -3   7  13      23298.11      24890.06      1167.85 o                         
  -2   7  13       1750.98       1880.73       469.62 o                         
  -1   7  13       5159.77       5115.67       578.95 o                         
   0   7  13      54438.77      53278.45      1734.13 o                         
   1   7  13       4836.49       4733.74       406.74 o                         
   2   7  13       1944.42       2115.13       322.73 o                         
   3   7  13      23544.64      23867.73       614.93 o                         
   4   7  13       3869.16       3963.05       339.28 o                         
   5   7  13       2874.15       2454.69       314.58 o                         
   6   7  13       8882.00      11647.42      1028.70 o                         
   7   7  13       4849.18       3738.31       781.34 o                         
  -6   8  13        589.83        253.45       504.41 o                         
  -5   8  13       6568.24       5234.94       730.53 o                         
  -4   8  13       5926.92       6340.42       747.92 o                         
  -3   8  13       3614.35       3237.42       613.74 o                         
  -2   8  13       3052.11       3043.61       571.50 o                         
  -1   8  13       3837.29       5090.82       641.07 o                         
   0   8  13       1700.29       1356.44       432.35 o                         
   1   8  13       3659.41       4556.53       426.05 o                         
   2   8  13       3115.52       4044.39       422.03 o                         
   3   8  13       3824.49       3779.93       845.94 o                         
   4   8  13       5642.89       4971.16       370.64 o                         
   5   8  13       6656.37       6747.13      1429.87 o                         
   6   8  13        521.05        211.32       503.17 o                         
  -6   9  13        370.53       -193.81       504.41 o                         
  -5   9  13       3209.70       2710.65       603.80 o                         
  -4   9  13       3983.99       4524.29       708.16 o                         
  -3   9  13        991.54        588.89       454.72 o                         
  -2   9  13       7471.73       6199.04       745.43 o                         
  -1   9  13       6974.56       6651.02       730.53 o                         
   0   9  13       1221.15       1836.01       484.53 o                         
   1   9  13       6928.15       6118.79       479.42 o                         
   2   9  13       7474.42       7776.56       555.43 o                         
   3   9  13        931.30       1419.12       370.45 o                         
   4   9  13       3904.59       4168.09       492.52 o                         
   5   9  13       2975.82       2482.74       557.83 o                         
   6   9  13        398.16        309.23       404.88 o                         
  -5  10  13        254.10        -34.79       474.59 o                         
  -4  10  13       1956.00       1125.61       576.47 o                         
  -3  10  13       3112.64       2171.45       571.50 o                         
  -2  10  13       2420.90       2740.47       636.10 o                         
  -1  10  13        961.82        974.03       499.44 o                         
   0  10  13        761.20        824.95       467.14 o                         
   1  10  13        915.62       1076.68       333.61 o                         
   2  10  13       2453.92       2020.06       384.86 o                         
   3  10  13       3265.79       3324.88       852.16 o                         
   4  10  13       1984.81       2084.48       720.59 o                         
   5  10  13        235.25       1398.68       668.41 o                         
  -5  11  13       6308.71       5605.17       857.25 o                         
  -4  11  13       6476.90       4380.17       775.25 o                         
  -3  11  13        399.62        211.21       541.68 o                         
  -2  11  13      15211.72      15190.47      1143.00 o                         
  -1  11  13       7877.99       8305.88       911.92 o                         
   0  11  13       1042.27       1455.83       544.17 o                         
   1  11  13       7911.13       8424.80       627.22 o                         
   2  11  13      15135.91      15393.08       801.22 o                         
   3  11  13        357.30       1259.54       628.65 o                         
   4  11  13       6664.19       6658.47       894.52 o                         
   5  11  13       6197.08       7694.63      1078.40 o                         
  -4  12  13       3949.31       3597.72       824.95 o                         
  -3  12  13       4140.33       3932.91       752.89 o                         
  -2  12  13       5028.82       3689.65       742.95 o                         
  -1  12  13       4579.23       3632.50       710.65 o                         
   0  12  13       4990.87       6601.32       844.83 o                         
   1  12  13       4469.09       6000.25       790.16 o                         
   2  12  13       4942.58       4879.22       635.76 o                         
   3  12  13       4111.60       5421.30       859.73 o                         
   4  12  13       4221.44       5473.48       944.22 o                         
  -2  13  13        855.79        608.77       578.95 o                         
  -1  13  13       1225.42       1980.12       655.98 o                         
   0  13  13         61.58       -211.21       482.05 o                         
   1  13  13       1131.49        792.65       531.74 o                         
   2  13  13        784.99       -181.39       573.98 o                         
   0   0  14        999.16       1155.42       273.33 o                         
   1   0  14       9807.57       9873.83       388.94 o                         
   2   0  14      30720.71      30547.11       550.34 o                         
   3   0  14      32541.50      31451.81       599.57 o                         
   4   0  14       9767.74       9493.89       336.52 o                         
   5   0  14      30295.44      29784.36       549.99 o                         
   6   0  14        144.47        319.40       219.78 o                         
   7   0  14       2047.74       2061.85       306.33 o                         
   8   0  14       2450.29       2544.14       532.37 o                         
  -8   1  14        180.22        102.55       350.97 o                         
  -7   1  14       7428.32       7736.65       742.56 o                         
  -6   1  14       1592.19       1486.06       226.23 o                         
  -5   1  14        131.70        268.55       151.67 o                         
  -4   1  14        826.59        910.89       337.93 o                         
  -3   1  14       8026.85       7564.57       313.33 o                         
  -2   1  14       1343.88       1935.35       299.42 o                         
  -1   1  14      31314.83      30983.22       744.08 o                         
   0   1  14       1297.57       1096.04       197.61 o                         
   1   1  14      30797.58      30256.77      1822.34 o                         
   2   1  14       1448.37       1707.52       158.89 o                         
   3   1  14       7743.58       7760.72       309.51 o                         
   4   1  14        887.33       1205.04       171.73 o                         
   5   1  14        145.36         34.89       125.49 o                         
   6   1  14       1578.74       1381.67       281.56 o                         
   7   1  14       7521.61       7369.25       554.54 o                         
   8   1  14        149.23        112.44       384.33 o                         
  -8   2  14         21.61        -94.68       502.56 o                         
  -7   2  14        218.61        365.23       342.02 o                         
  -6   2  14      17566.10      17728.70       605.08 o                         
  -5   2  14       1998.17       2061.63       205.56 o                         
  -4   2  14        280.35         34.53       233.57 o                         
  -3   2  14        532.96        481.86       211.21 o                         
  -2   2  14        467.25        623.68       263.39 o                         
  -1   2  14         20.37          3.92       151.61 o                         
   0   2  14      44543.71      45131.82       964.63 o                         
   1   2  14         19.47        -70.49        94.55 o                         
   2   2  14        389.60        288.95       107.57 o                         
   3   2  14        524.73        414.92       122.11 o                         
   4   2  14        275.39        493.06       132.59 o                         
   5   2  14       2046.66       2012.72       307.10 o                         
   6   2  14      17135.29      17296.62       698.28 o                         
   7   2  14        207.18         88.04       408.75 o                         
   8   2  14         20.41        457.40       394.39 o                         
  -8   3  14       1603.06       1536.67       333.98 o                         
  -7   3  14       4265.55       4463.60       307.74 o                         
  -6   3  14        820.64        526.94       192.39 o                         
  -5   3  14        186.68         86.57       174.14 o                         
  -4   3  14       6240.51       6137.76       587.53 o                         
  -3   3  14      11684.85      11535.44       406.14 o                         
  -2   3  14       3288.02       3922.97       444.78 o                         
  -1   3  14      15253.15      15508.52       725.56 o                         
   0   3  14        110.59        298.15       170.21 o                         
   1   3  14      14547.14      14740.21       366.99 o                         
   2   3  14       3287.08       3408.17       180.02 o                         
   3   3  14      11959.47      11911.42       304.06 o                         
   4   3  14       6106.40       5767.99       378.56 o                         
   5   3  14        190.09         48.96       266.97 o                         
   6   3  14        860.83        663.16       325.11 o                         
   7   3  14       4269.41       3702.75       501.80 o                         
   8   3  14       1519.29       1230.65       447.17 o                         
  -8   4  14        597.80        684.66       456.50 o                         
  -7   4  14       6175.64       5677.72       421.23 o                         
  -6   4  14         29.45        -45.95       184.16 o                         
  -5   4  14      12393.07      12314.27       434.25 o                         
  -4   4  14      15832.28      16483.68       507.92 o                         
  -3   4  14      30292.98      30147.37      1205.12 o                         
  -2   4  14      13219.45      13394.22       750.40 o                         
  -1   4  14       5343.77       4648.53       489.50 o                         
   0   4  14       2047.22       2777.74       442.29 o                         
   1   4  14       5257.38       5137.69       336.05 o                         
   2   4  14      12774.58      12731.84       308.11 o                         
   3   4  14      30558.16      31350.65       528.87 o                         
   4   4  14      15483.40      16388.13       500.23 o                         
   5   4  14      12268.55      13425.09       615.29 o                         
   6   4  14         44.38       -284.05       284.05 o                         
   7   4  14       6146.53       6227.60       577.98 o                         
   8   4  14        580.18        287.98       435.50 o                         
  -7   5  14       4103.74       3735.11       628.28 o                         
  -6   5  14       1094.87       1087.23       223.32 o                         
  -5   5  14       6947.76       5942.70       384.74 o                         
  -4   5  14        206.07        139.14       155.89 o                         
  -3   5  14      10319.86       9866.08       700.71 o                         
  -2   5  14       3511.40       3560.44       506.90 o                         
  -1   5  14      27547.11      27059.03      1098.27 o                         
   0   5  14         49.74        -49.70       258.42 o                         
   1   5  14      27491.39      27254.96       732.16 o                         
   2   5  14       3706.70       3874.08       255.33 o                         
   3   5  14      10578.72      10645.92       402.37 o                         
   4   5  14        222.54        -13.20       197.69 o                         
   5   5  14       6816.08       6726.10       475.05 o                         
   6   5  14       1093.66        989.75       455.83 o                         
   7   5  14       4066.94       3362.55       490.12 o                         
  -7   6  14        154.47        490.93       318.98 o                         
  -6   6  14       5644.96       5419.92       361.09 o                         
  -5   6  14        203.82        360.80       218.19 o                         
  -4   6  14         77.92        509.38       382.66 o                         
  -3   6  14       1238.90        939.25       395.08 o                         
  -2   6  14       7244.90       7980.38       750.40 o                         
  -1   6  14       3717.00       2986.46       472.11 o                         
   0   6  14       5386.64       4454.72       546.65 o                         
   1   6  14       3633.79       3838.41       775.13 o                         
   2   6  14       7350.49       7574.84       526.77 o                         
   3   6  14       1234.54       1389.36       223.25 o                         
   4   6  14        105.45        -73.08       209.08 o                         
   5   6  14        190.76        174.31       238.42 o                         
   6   6  14       5515.78       5189.04       498.55 o                         
   7   6  14        131.71        -12.58       380.68 o                         
  -7   7  14        160.61         95.40       391.80 o                         
  -6   7  14       5995.29       6444.78       770.28 o                         
  -5   7  14       1768.24       1711.77       531.74 o                         
  -4   7  14        637.38        884.58       434.84 o                         
  -3   7  14      14814.95      17451.37       988.94 o                         
  -2   7  14       1107.17        785.19       402.53 o                         
  -1   7  14       6022.15       6733.01       690.77 o                         
   0   7  14       2142.11       1433.47       397.57 o                         
   1   7  14       6258.06       6349.90       899.37 o                         
   2   7  14       1100.25       1386.85       308.86 o                         
   3   7  14      14725.87      15273.29       661.37 o                         
   4   7  14        602.52        407.05       242.58 o                         
   5   7  14       1861.00       1683.74       305.61 o                         
   6   7  14       5942.66       5164.78       849.80 o                         
   7   7  14        178.85        152.68       414.11 o                         
  -6   8  14         96.16        -27.33       457.20 o                         
  -5   8  14       7633.44       7038.64       824.95 o                         
  -4   8  14       5282.23       4785.19       710.65 o                         
  -3   8  14       1907.21       1281.90       462.17 o                         
  -2   8  14      13987.44      14999.14       961.61 o                         
  -1   8  14       9870.36      10184.13       780.22 o                         
   0   8  14        461.76        869.67       427.38 o                         
   1   8  14       9951.20      10292.88      1218.66 o                         
   2   8  14      14228.53      15026.57       736.74 o                         
   3   8  14       1809.12       2415.79       844.83 o                         
   4   8  14       5390.73       5521.02       518.54 o                         
   5   8  14       7671.24       6872.35       781.46 o                         
   6   8  14         88.60        -65.46       437.32 o                         
  -6   9  14        630.76        710.65       516.83 o                         
  -5   9  14       1101.80       1046.09       544.17 o                         
  -4   9  14        956.78        613.74       467.14 o                         
  -3   9  14       1349.43       1190.21       539.20 o                         
  -2   9  14       1683.64       1783.83       539.20 o                         
  -1   9  14       3922.81       3128.09       571.50 o                         
   0   9  14       1454.01       1458.32       496.96 o                         
   1   9  14       3863.05       4057.25       563.92 o                         
   2   9  14       1672.66       1524.81       352.95 o                         
   3   9  14       1404.30       2016.29       385.12 o                         
   4   9  14        914.42        958.59       382.56 o                         
   5   9  14       1190.43       1259.54       626.17 o                         
   6   9  14        649.97        224.42       399.40 o                         
  -5  10  14       1017.39       1021.25       578.95 o                         
  -4  10  14       1714.24        700.71       534.23 o                         
  -3  10  14         25.42        340.42       496.96 o                         
  -2  10  14       2221.47       1125.61       526.77 o                         
  -1  10  14        920.81       1130.58       511.87 o                         
   0  10  14      31109.97      34234.34      1500.56 o                         
   1  10  14        960.05        777.71       340.98 o                         
   2  10  14       2277.87       2599.42       556.59 o                         
   3  10  14         30.89          5.30       694.50 o                         
   4  10  14       1739.62       2472.11       725.56 o                         
   5  10  14        971.61       1652.13       713.13 o                         
  -4  11  14       6644.44       5100.76       795.13 o                         
  -3  11  14        917.50        713.13       603.80 o                         
  -2  11  14       5209.71       4561.56       733.01 o                         
  -1  11  14        784.79        864.70       536.71 o                         
   0  11  14        160.15        337.93       474.59 o                         
   1  11  14        716.42        836.50       367.36 o                         
   2  11  14       5240.60       6163.59       711.77 o                         
   3  11  14        914.18        695.74       611.26 o                         
   4  11  14       6590.88       8169.22      1023.73 o                         
  -3  12  14       1191.04        877.13       611.26 o                         
  -2  12  14       1594.24       1535.35       631.13 o                         
  -1  12  14        996.03       1098.27       556.59 o                         
   0  12  14        715.02       1388.74       588.89 o                         
   1  12  14       1047.47        983.97       526.77 o                         
   2  12  14       1763.38       2067.64       654.74 o                         
   3  12  14       1110.83        981.49       613.74 o                         
  -1  13  14       2794.00       3374.09       745.43 o                         
   0  13  14       4725.88       4618.71       777.74 o                         
   1  13  14       2893.75       3985.09       720.59 o                         
   1   0  15      38499.35      39221.27       891.96 o                         
   2   0  15       2189.59       2116.93       200.27 o                         
   3   0  15      13606.83      12618.01       359.51 o                         
   4   0  15       8481.06       8395.60       327.68 o                         
   5   0  15       4700.02       4456.44       471.00 o                         
   6   0  15         72.39        196.69       269.50 o                         
   7   0  15       9999.96       9063.49       468.80 o                         
   8   0  15       2221.99       2042.88       425.26 o                         
  -8   1  15       1844.95       1324.56       318.56 o                         
  -7   1  15       4314.90       4451.12       397.99 o                         
  -6   1  15       4841.79       5092.11       346.45 o                         
  -5   1  15       9355.72       9566.83       376.52 o                         
  -4   1  15       7746.42       8428.27       571.38 o                         
  -3   1  15      13193.54      12437.34       388.60 o                         
  -2   1  15       9582.70       9566.59       420.10 o                         
  -1   1  15      37600.36      36907.69       856.54 o                         
   0   1  15      22547.94      23107.71       859.61 o                         
   1   1  15      38122.55      36748.47       845.81 o                         
   2   1  15       9607.78       9471.75       288.20 o                         
   3   1  15      13183.25      12513.82       317.84 o                         
   4   1  15       7472.93       7498.88       312.43 o                         
   5   1  15       9692.15       9962.00       470.65 o                         
   6   1  15       4751.41       5286.87       456.00 o                         
   7   1  15       4245.31       3993.69       565.16 o                         
   8   1  15       1712.02       1308.79       468.26 o                         
  -8   2  15         88.27       -275.14       332.23 o                         
  -7   2  15       7828.81       6588.25       418.97 o                         
  -6   2  15        968.99        952.19       218.59 o                         
  -5   2  15      23272.46      22852.86       898.90 o                         
  -4   2  15       3637.86       3917.30       306.75 o                         
  -3   2  15      16028.47      15363.51       470.87 o                         
  -2   2  15         81.23        -29.82       233.57 o                         
  -1   2  15       9950.81      10545.56       435.64 o                         
   0   2  15       4236.60       3988.25       424.77 o                         
   1   2  15      10124.96      10386.65       404.88 o                         
   2   2  15         57.17        157.06       107.70 o                         
   3   2  15      15936.87      15269.07       352.69 o                         
   4   2  15       3589.64       3569.92       212.16 o                         
   5   2  15      23336.54      23751.92       749.64 o                         
   6   2  15        959.18       1284.98       347.80 o                         
   7   2  15       7805.83       7647.04       593.25 o                         
   8   2  15         81.88       -373.65       379.36 o                         
  -8   3  15       3370.16       2793.27       364.56 o                         
  -7   3  15       2873.98       2612.19       339.64 o                         
  -6   3  15       1609.08       1946.82       232.23 o                         
  -5   3  15       4048.68       4528.85       346.50 o                         
  -4   3  15       8103.81       8548.95       363.02 o                         
  -3   3  15      16571.23      16502.19       807.55 o                         
  -2   3  15      20993.16      19821.61       867.19 o                         
  -1   3  15       9778.26       9928.20       636.10 o                         
   0   3  15       3231.80       3295.72       283.07 o                         
   1   3  15       9909.53       9716.25       301.23 o                         
   2   3  15      20610.49      20523.20       536.40 o                         
   3   3  15      16544.67      16653.81       368.89 o                         
   4   3  15       7914.00       7349.73       391.93 o                         
   5   3  15       4022.54       3852.32       399.72 o                         
   6   3  15       1619.44        893.26       517.95 o                         
   7   3  15       2909.34       2729.00       450.71 o                         
   8   3  15       3440.49       2603.40       509.38 o                         
  -7   4  15        933.57       1393.88       347.46 o                         
  -6   4  15       3302.51       2990.66       339.47 o                         
  -5   4  15        484.49        490.66       216.04 o                         
  -4   4  15       1767.71       1690.88       196.89 o                         
  -3   4  15       4147.82       4964.10       578.95 o                         
  -2   4  15       3989.07       4114.30       514.35 o                         
  -1   4  15       8940.59       7923.23       616.23 o                         
   0   4  15       1309.80       1021.25       327.99 o                         
   1   4  15       8729.60       8838.68       424.77 o                         
   2   4  15       3997.12       4284.27       260.02 o                         
   3   4  15       4060.89       4256.18       214.55 o                         
   4   4  15       1748.62       1411.88       236.38 o                         
   5   4  15        533.52        416.22       239.97 o                         
   6   4  15       3130.98       3181.08       446.02 o                         
   7   4  15        933.06        658.44       388.82 o                         
  -7   5  15       3664.37       3377.54       469.24 o                         
  -6   5  15        729.74        227.18       221.13 o                         
  -5   5  15       5341.94       5098.10       508.14 o                         
  -4   5  15       5554.20       5043.61       598.83 o                         
  -3   5  15       3422.59       3222.51       506.90 o                         
  -2   5  15      11953.42      11856.14       772.77 o                         
  -1   5  15       6520.98       5913.28       593.86 o                         
   0   5  15         23.41        181.39       313.08 o                         
   1   5  15       6709.55       6914.92       407.50 o                         
   2   5  15      11764.35      11456.95       508.99 o                         
   3   5  15       3522.81       3988.35       287.15 o                         
   4   5  15       5272.01       4644.71       489.24 o                         
   5   5  15       5409.69       5126.21       394.88 o                         
   6   5  15        649.81        661.69       571.38 o                         
   7   5  15       3706.67       3775.34       516.79 o                         
  -7   6  15       4013.99       3686.54       501.93 o                         
  -6   6  15        686.71        532.31       346.50 o                         
  -5   6  15       9538.15       9048.58       839.86 o                         
  -4   6  15        887.75        728.04       395.08 o                         
  -3   6  15      10704.40       9784.08       767.80 o                         
  -2   6  15        935.02       1053.55       382.66 o                         
  -1   6  15       6873.92       6069.83       653.50 o                         
   0   6  15        995.16       1200.15       397.57 o                         
   1   6  15       6940.84       6958.74       597.59 o                         
   2   6  15        910.21        938.85       272.06 o                         
   3   6  15      10494.70      10320.14       416.10 o                         
   4   6  15        896.71       1029.99       249.83 o                         
   5   6  15      10032.17       9872.27       481.22 o                         
   6   6  15        711.32        996.65       371.82 o                         
   7   6  15       4002.98       4014.91       787.68 o                         
  -6   7  15       1820.80       1331.59       551.62 o                         
  -5   7  15       2555.24       1463.29       499.44 o                         
  -4   7  15       3946.11       4114.30       648.53 o                         
  -3   7  15       1190.62       1244.63       472.11 o                         
  -2   7  15       4225.57       4564.05       643.56 o                         
  -1   7  15       3461.16       3113.18       524.29 o                         
   0   7  15       5016.69       4869.68       601.32 o                         
   1   7  15       3480.79       3408.07       365.80 o                         
   2   7  15       4097.08       4338.43       416.82 o                         
   3   7  15       1234.51       1237.51       320.83 o                         
   4   7  15       4058.02       4158.64       409.42 o                         
   5   7  15       2589.93       2551.91       326.57 o                         
   6   7  15       1974.05       1560.21       624.80 o                         
  -6   8  15        259.87          9.94       482.05 o                         
  -5   8  15       1663.40       1577.59       569.02 o                         
  -4   8  15        269.00        491.99       454.72 o                         
  -3   8  15        690.55        613.74       467.14 o                         
  -2   8  15       1893.51       2126.73       531.74 o                         
  -1   8  15      12787.95      13600.46       914.40 o                         
   0   8  15         59.34       -340.42       357.81 o                         
   1   8  15      12652.83      11952.96      1000.00 o                         
   2   8  15       1760.39       2059.14       358.58 o                         
   3   8  15        659.93        271.82       306.26 o                         
   4   8  15        292.59         79.83       326.11 o                         
   5   8  15       1648.07       1374.61       397.77 o                         
   6   8  15        237.97        -48.02       524.29 o                         
  -5   9  15       1963.35       1525.41       573.98 o                         
  -4   9  15       5688.54       4290.72       703.19 o                         
  -3   9  15       3493.07       2621.20       613.74 o                         
  -2   9  15       7488.89       9155.43       914.40 o                         
  -1   9  15       2938.65       2057.15       546.65 o                         
   0   9  15       1407.61       1855.88       529.26 o                         
   1   9  15       2657.02       2265.78       375.99 o                         
   2   9  15       7500.83       8107.65       558.72 o                         
   3   9  15       3403.02       3379.66       438.05 o                         
   4   9  15       5868.40       5094.22       872.16 o                         
   5   9  15       1856.71       1274.44       658.47 o                         
  -5  10  15       2385.93       2342.90       658.47 o                         
  -4  10  15        714.87       1103.24       564.05 o                         
  -3  10  15        578.45        797.62       561.56 o                         
  -2  10  15       2249.00       2596.35       606.29 o                         
  -1  10  15       1840.54       1900.61       559.08 o                         
   0  10  15       5371.67       6802.59       817.49 o                         
   1  10  15       1849.16       2104.96       412.85 o                         
   2  10  15       2303.95       2376.85       458.44 o                         
   3  10  15        608.21        403.92       343.13 o                         
   4  10  15        764.59        946.70       613.74 o                         
   5  10  15       2325.10       2750.41       795.13 o                         
  -4  11  15       1964.04       1016.28       618.71 o                         
  -3  11  15       1471.68       1570.13       638.59 o                         
  -2  11  15       1647.86       1654.62       583.92 o                         
  -1  11  15        111.78       -159.03       477.08 o                         
   0  11  15       5991.28       6084.73       792.65 o                         
   1  11  15         81.92        221.15       439.81 o                         
   2  11  15       1669.53       1681.63       400.31 o                         
   3  11  15       1432.50        725.56       549.14 o                         
   4  11  15       2054.33       2392.60       728.04 o                         
  -3  12  15        993.19        921.85       578.95 o                         
  -2  12  15        353.05        720.59       601.32 o                         
  -1  12  15         52.73       -275.81       496.96 o                         
   0  12  15        346.97       1381.29       588.89 o                         
   1  12  15         39.37        305.63       469.62 o                         
   2  12  15        376.50       1251.10       422.29 o                         
   3  12  15       1051.53       1426.02       641.07 o                         
   0  13  15       8621.97       9910.80      1070.94 o                         
   0   0  16      12206.70      12976.78       683.32 o                         
   1   0  16      12944.29      12215.32       462.25 o                         
   2   0  16      13349.70      12961.29       479.80 o                         
   3   0  16        887.99        961.06       158.03 o                         
   4   0  16         71.57        206.83       253.45 o                         
   5   0  16       1258.95       1583.24       212.75 o                         
   6   0  16       1825.60       1337.14       315.82 o                         
   7   0  16       1418.11       1311.45       365.36 o                         
   8   0  16       1854.15       1540.85       476.95 o                         
  -8   1  16        596.02        597.13       325.50 o                         
  -7   1  16       3412.67       3294.26       338.00 o                         
  -6   1  16       3450.43       3499.19       322.43 o                         
  -5   1  16      19391.42      19286.43       513.84 o                         
  -4   1  16       1256.40       1138.61       200.21 o                         
  -3   1  16      32449.06      32173.24       684.48 o                         
  -2   1  16       6081.55       5779.93       362.43 o                         
  -1   1  16        981.20       1332.77       281.90 o                         
   0   1  16        574.49        502.67       314.32 o                         
   1   1  16        831.64        712.03       199.11 o                         
   2   1  16       6131.03       5828.73       224.97 o                         
   3   1  16      32590.49      32419.48       551.28 o                         
   4   1  16       1192.96       1185.32       164.04 o                         
   5   1  16      19223.13      17752.17      1082.00 o                         
   6   1  16       3410.22       3592.22       405.73 o                         
   7   1  16       3359.68       2395.88       425.22 o                         
   8   1  16        564.95        501.08       403.22 o                         
  -7   2  16       8961.08       8701.04       468.78 o                         
  -6   2  16        271.68         68.17       201.22 o                         
  -5   2  16       1168.10       1362.84       211.48 o                         
  -4   2  16       9920.42      10494.39       394.12 o                         
  -3   2  16      13169.38      12842.60       715.62 o                         
  -2   2  16      11601.94      11684.29       531.62 o                         
  -1   2  16      58510.87      57334.66      1503.04 o                         
   0   2  16         67.66        -55.98       158.94 o                         
   1   2  16      58879.56      58355.24      1194.90 o                         
   2   2  16      11349.52      10756.58       283.47 o                         
   3   2  16      13738.98      13641.89       450.03 o                         
   4   2  16       9864.26      10213.92       318.94 o                         
   5   2  16       1161.94        998.00       582.56 o                         
   6   2  16        275.86       -114.25       297.44 o                         
   7   2  16       9034.21       9629.21       966.46 o                         
  -7   3  16       3466.44       3638.28       427.88 o                         
  -6   3  16       4208.93       3805.14       466.97 o                         
  -5   3  16       8913.68       8981.24       418.71 o                         
  -4   3  16       2505.88       2660.78       289.67 o                         
  -3   3  16       6249.11       6477.08       544.17 o                         
  -2   3  16       5127.10       4621.20       521.80 o                         
  -1   3  16        499.66        377.69       278.30 o                         
   0   3  16      15680.43      14625.40       505.47 o                         
   1   3  16        446.58        351.06       148.59 o                         
   2   3  16       5020.84       5467.09       454.33 o                         
   3   3  16       6268.31       6540.65       258.90 o                         
   4   3  16       2421.91       2765.85       283.59 o                         
   5   3  16       8869.09       8943.29       599.95 o                         
   6   3  16       4046.23       3652.50       444.48 o                         
   7   3  16       3454.73       2202.31       485.77 o                         
  -7   4  16       1086.68        674.83       345.17 o                         
  -6   4  16       7180.32       6675.13       521.95 o                         
  -5   4  16       1245.40        941.73       419.93 o                         
  -4   4  16       3351.94       3336.81       521.80 o                         
  -3   4  16        162.74         54.67       318.05 o                         
  -2   4  16       1637.96       1522.92       367.75 o                         
  -1   4  16       6217.86       5990.31       544.17 o                         
   0   4  16      19751.60      19667.55       909.43 o                         
   1   4  16       6166.19       6174.19       613.74 o                         
   2   4  16       1614.40       1743.12       247.55 o                         
   3   4  16        149.71         -1.81       177.13 o                         
   4   4  16       3358.91       3749.88       313.65 o                         
   5   4  16       1416.62       1290.87       267.88 o                         
   6   4  16       7253.03       7679.91       570.82 o                         
   7   4  16       1177.58       1020.97       408.66 o                         
  -7   5  16       5572.53       5658.45      1027.33 o                         
  -6   5  16       1187.40       1048.62       433.47 o                         
  -5   5  16       7483.01       6660.96       710.65 o                         
  -4   5  16       2086.74       2909.43       541.68 o                         
  -3   5  16        169.39        236.05       337.93 o                         
  -2   5  16        391.10        591.38       330.48 o                         
  -1   5  16       3649.84       3677.23       526.77 o                         
   0   5  16          5.61        -12.42       305.63 o                         
   1   5  16       3560.73       3401.54       376.44 o                         
   2   5  16        347.96        287.40       224.30 o                         
   3   5  16        192.87         91.74       192.51 o                         
   4   5  16       2230.34       2105.13       270.98 o                         
   5   5  16       7493.59       7934.60       447.44 o                         
   6   5  16       1066.52        627.07       361.32 o                         
   7   5  16       5650.36       4476.86      1057.15 o                         
  -7   6  16       2704.54       2245.99       442.39 o                         
  -6   6  16        618.08        753.53       372.00 o                         
  -5   6  16        967.98        308.11       392.60 o                         
  -4   6  16       1252.39       1483.17       479.56 o                         
  -3   6  16      23581.32      24753.40      1200.15 o                         
  -2   6  16       5038.84       4780.22       601.32 o                         
  -1   6  16      12766.46      12032.56       785.19 o                         
   0   6  16        168.49        929.31       390.11 o                         
   1   6  16      12490.46      12180.52      1085.73 o                         
   2   6  16       4723.15       4231.82       709.28 o                         
   3   6  16      23792.16      24759.68      1404.90 o                         
   4   6  16       1248.42       1094.00       274.78 o                         
   5   6  16        992.86        792.97       274.34 o                         
   6   6  16        649.49        713.68       398.81 o                         
   7   6  16       2687.30       2944.72       494.54 o                         
  -6   7  16        268.03        -24.85       429.87 o                         
  -5   7  16       4490.55       4303.15       678.35 o                         
  -4   7  16        891.97       1093.30       491.99 o                         
  -3   7  16      13565.42      15513.49       971.55 o                         
  -2   7  16         39.34        124.24       357.81 o                         
  -1   7  16       8035.09       6122.01       675.86 o                         
   0   7  16        507.24        484.53       387.63 o                         
   1   7  16       8105.82       9099.09       663.31 o                         
   2   7  16         55.22         63.95       248.57 o                         
   3   7  16      13544.40      14090.50       659.71 o                         
   4   7  16        796.97       1072.78       421.05 o                         
   5   7  16       4433.99       3947.47       365.29 o                         
   6   7  16        303.08        511.86       394.66 o                         
  -6   8  16       4762.03       4002.49       705.68 o                         
  -5   8  16        399.84        646.04       494.47 o                         
  -4   8  16       3381.17       2882.10       626.17 o                         
  -3   8  16        159.41        275.81       417.44 o                         
  -2   8  16        554.10        551.62       462.17 o                         
  -1   8  16       2240.09       1831.04       521.80 o                         
   0   8  16       7845.19       8730.53       847.31 o                         
   1   8  16       2276.92       2679.71       375.09 o                         
   2   8  16        555.11        146.00       474.59 o                         
   3   8  16        172.82        193.49       296.02 o                         
   4   8  16       3322.22       3656.55       486.89 o                         
   5   8  16        329.63        298.17       561.56 o                         
   6   8  16       4918.34       4468.27       553.05 o                         
  -5   9  16       2420.51       1590.01       554.11 o                         
  -4   9  16       2271.10       1818.61       588.89 o                         
  -3   9  16       6852.67       6208.97       810.04 o                         
  -2   9  16       3335.55       2489.50       596.35 o                         
  -1   9  16       2062.56       2578.96       603.80 o                         
   0   9  16       3430.31       2700.71       591.38 o                         
   1   9  16       2028.98       2593.86       554.11 o                         
   2   9  16       3428.80       3332.92       423.33 o                         
   3   9  16       6798.65       6930.18      1029.82 o                         
   4   9  16       2320.17       2093.11       449.54 o                         
   5   9  16       2362.87       1987.58       680.83 o                         
  -5  10  16       1735.91       1348.99       564.05 o                         
  -4  10  16       2564.26       2327.99       660.95 o                         
  -3  10  16       2271.80       1831.04       598.83 o                         
  -2  10  16       2335.71       2047.21       606.29 o                         
  -1  10  16       2774.42       1990.06       573.98 o                         
   0  10  16        324.71        546.65       506.90 o                         
   1  10  16       2797.39       2524.29       578.95 o                         
   2  10  16       2234.58       1988.68       394.38 o                         
   3  10  16       2273.66       2371.63       436.98 o                         
   4  10  16       2566.77       2988.94       708.16 o                         
  -4  11  16        729.40        191.33       613.74 o                         
  -3  11  16       1015.37       1170.33       603.80 o                         
  -2  11  16       4279.33       4067.09       728.04 o                         
  -1  11  16        451.05        556.59       559.08 o                         
   0  11  16       4583.07       3485.90       673.38 o                         
   1  11  16        419.49        606.29       491.99 o                         
   2  11  16       4260.37       4731.27       533.43 o                         
   3  11  16       1074.98         17.39       506.90 o                         
   4  11  16        753.71        439.81       621.20 o                         
  -2  12  16       8001.23       7756.75       956.64 o                         
  -1  12  16       2506.69       2795.13       740.47 o                         
   0  12  16        487.58        405.02       541.68 o                         
   1  12  16       2598.17       4084.49       735.50 o                         
   2  12  16       7930.13       6711.28       605.22 o                         
   1   0  17      14082.85      14449.17       785.07 o                         
   2   0  17        654.57        901.34       210.14 o                         
   3   0  17       3518.75       3608.20       214.28 o                         
   4   0  17       3442.15       3735.74       295.44 o                         
   5   0  17        290.25        359.94       182.60 o                         
   6   0  17       2541.96       2506.94       376.66 o                         
   7   0  17       5825.10       5587.17       505.82 o                         
  -7   1  17       3573.81       3491.45       485.65 o                         
  -6   1  17         51.41       -321.97       408.75 o                         
  -5   1  17        976.03       1189.81       214.50 o                         
  -4   1  17       2739.98       2730.30       244.67 o                         
  -3   1  17      21209.66      20211.72       874.64 o                         
  -2   1  17       7128.41       7046.48       403.73 o                         
  -1   1  17        951.44       1257.69       237.12 o                         
   0   1  17       1072.67       1360.62       423.53 o                         
   1   1  17        848.19        772.31       207.27 o                         
   2   1  17       7316.30       7741.35       402.91 o                         
   3   1  17      21237.07      21116.73       425.61 o                         
   4   1  17       2762.71       3029.48       234.78 o                         
   5   1  17        960.87        863.67       274.35 o                         
   6   1  17         40.55        265.93       304.63 o                         
   7   1  17       3697.02       3026.05       430.62 o                         
  -7   2  17       5263.93       5098.45       463.80 o                         
  -6   2  17        692.00        665.75       211.95 o                         
  -5   2  17       7179.68       7217.28       340.46 o                         
  -4   2  17       5055.15       5061.00       539.20 o                         
  -3   2  17       2516.44       2305.63       400.05 o                         
  -2   2  17      11848.51      12065.28       494.88 o                         
  -1   2  17       1995.00       2126.13       263.39 o                         
   0   2  17        498.77        576.94       194.81 o                         
   1   2  17       2002.18       1934.84       257.87 o                         
   2   2  17      11673.93      11920.33       294.16 o                         
   3   2  17       2593.40       2815.57       193.64 o                         
   4   2  17       5018.17       5223.17       290.15 o                         
   5   2  17       7211.12       7472.72       485.84 o                         
   6   2  17        677.06        110.68       298.50 o                         
   7   2  17       5301.65       5207.75       578.95 o                         
  -7   3  17       2116.51       1575.10       638.59 o                         
  -6   3  17        204.47        460.26       284.46 o                         
  -5   3  17       6653.37       7567.90       655.98 o                         
  -4   3  17       2902.45       3282.15       494.47 o                         
  -3   3  17       1039.61        946.70       340.42 o                         
  -2   3  17       5605.66       5888.44       603.80 o                         
  -1   3  17      15388.62      15128.35       807.55 o                         
   0   3  17        612.27        487.32       201.03 o                         
   1   3  17      15590.75      15128.10       530.27 o                         
   2   3  17       5495.85       5742.82       329.56 o                         
   3   3  17       1093.82       1146.54       159.05 o                         
   4   3  17       2998.91       3107.71       291.33 o                         
   5   3  17       6805.71       7401.65       495.96 o                         
   6   3  17        266.41         39.76       455.96 o                         
   7   3  17       2180.80       1833.68       425.86 o                         
  -7   4  17       1138.81        800.84       351.65 o                         
  -6   4  17        264.64        181.24       303.63 o                         
  -5   4  17       2322.04       2178.91       472.11 o                         
  -4   4  17       4846.93       4477.08       566.53 o                         
  -3   4  17       4100.48       3140.52       496.96 o                         
  -2   4  17       5092.41       5488.39       606.29 o                         
  -1   4  17       2628.06       2091.94       429.87 o                         
   0   4  17        863.25        643.56       320.54 o                         
   1   4  17       2790.00       2718.10       474.59 o                         
   2   4  17       5071.49       5338.01       240.28 o                         
   3   4  17       4013.24       4137.32       291.56 o                         
   4   4  17       4692.07       5510.36       679.41 o                         
   5   4  17       2379.16       2583.87       315.16 o                         
   6   4  17        263.37        233.03       332.67 o                         
   7   4  17       1111.87       1025.36       408.77 o                         
  -7   5  17       6297.86       6554.99       911.79 o                         
  -6   5  17       3505.81       3075.35       443.62 o                         
  -5   5  17      13658.82      14745.69       961.61 o                         
  -4   5  17       2822.17       2653.50       534.23 o                         
  -3   5  17       1935.70       2728.04       524.29 o                         
  -2   5  17        808.33        561.56       347.87 o                         
  -1   5  17      37061.61      38192.35      1406.14 o                         
   0   5  17       9854.27       9848.68       737.98 o                         
   1   5  17      37688.81      35822.11      1388.74 o                         
   2   5  17        822.12        816.25       248.59 o                         
   3   5  17       2085.83       2070.51       257.01 o                         
   4   5  17       2740.52       2087.85       280.20 o                         
   5   5  17      14112.22      14217.96       557.04 o                         
   6   5  17       3587.54       2735.06       593.86 o                         
   7   5  17       6402.60       5645.27       582.45 o                         
  -6   6  17       1867.17       2030.81       428.63 o                         
  -5   6  17       8881.87       8844.83       867.19 o                         
  -4   6  17        145.96          2.48       390.11 o                         
  -3   6  17       9520.54       8708.17       797.62 o                         
  -2   6  17        274.14        -39.76       337.93 o                         
  -1   6  17       6347.22       6964.10       730.53 o                         
   0   6  17         96.39        166.48       360.29 o                         
   1   6  17       6401.41       6740.47       703.19 o                         
   2   6  17        340.19          1.50       230.64 o                         
   3   6  17       9284.66      10468.18       568.10 o                         
   4   6  17        124.15        132.34       229.16 o                         
   5   6  17       8573.82       8278.24       478.65 o                         
   6   6  17       1916.06       2444.05       431.02 o                         
  -6   7  17        387.66         86.97       469.62 o                         
  -5   7  17       4631.70       3572.87       660.95 o                         
  -4   7  17       1929.88       1008.82       472.11 o                         
  -3   7  17       2366.50       1580.07       516.83 o                         
  -2   7  17        232.70        414.96       402.53 o                         
  -1   7  17       7576.67       8171.70       802.58 o                         
   0   7  17       1064.44       1162.88       449.75 o                         
   1   7  17       7551.51       8360.55       765.31 o                         
   2   7  17        262.72        437.13       273.01 o                         
   3   7  17       2269.26       2082.56       576.47 o                         
   4   7  17       1903.63       1367.62       368.97 o                         
   5   7  17       4674.77       4631.58       392.43 o                         
   6   7  17        387.06        667.42       874.52 o                         
  -6   8  17        827.86        633.62       549.14 o                         
  -5   8  17       6009.02       5508.27       792.65 o                         
  -4   8  17        844.89        206.24       457.20 o                         
  -3   8  17       4376.33       4872.16       720.59 o                         
  -2   8  17        826.87       1602.44       487.02 o                         
  -1   8  17       4079.58       4385.14       670.89 o                         
   0   8  17       6399.92       6122.01       767.80 o                         
   1   8  17       4314.41       3773.89       628.65 o                         
   2   8  17        830.90        742.31       298.13 o                         
   3   8  17       4331.58       4959.65       502.42 o                         
   4   8  17        948.36        860.34       366.76 o                         
   5   8  17       5941.83       6045.24       592.29 o                         
   6   8  17        865.00       -159.03       581.44 o                         
  -5   9  17        911.76        496.96       551.62 o                         
  -4   9  17       5877.31       4750.41       737.98 o                         
  -3   9  17       9491.41       9289.61       979.00 o                         
  -2   9  17       6468.08       4939.25       720.59 o                         
  -1   9  17       3538.22       4514.35       728.04 o                         
   0   9  17        212.07        459.68       462.17 o                         
   1   9  17       3433.39       3366.63       608.77 o                         
   2   9  17       6255.55       8130.26       595.80 o                         
   3   9  17       9270.29       9447.41      1698.22 o                         
   4   9  17       5908.01       6368.61      1539.20 o                         
   5   9  17        941.06       1070.94       638.59 o                         
  -4  10  17       6584.28       6323.03       874.64 o                         
  -3  10  17       1154.43        126.72       464.65 o                         
  -2  10  17       7013.94       7237.43       906.95 o                         
  -1  10  17        686.84        549.14       506.90 o                         
   0  10  17       6767.59       7774.14       894.52 o                         
   1  10  17        709.89        944.22       491.99 o                         
   2  10  17       6930.00       7144.62       585.52 o                         
   3  10  17       1205.70        800.68       463.29 o                         
   4  10  17       6788.31       7667.29       936.76 o                         
  -3  11  17       3430.98       3023.73       708.16 o                         
  -2  11  17       3334.88       1972.67       651.01 o                         
  -1  11  17       1556.81       1254.57       608.77 o                         
   0  11  17       1409.15       1567.65       606.29 o                         
   1  11  17       1488.71       1840.98       598.83 o                         
   2  11  17       3304.32       3904.55       518.17 o                         
   3  11  17       3313.29       2576.41       483.86 o                         
  -2  12  17       3078.07       2472.11       683.32 o                         
  -1  12  17        224.59        400.05       581.44 o                         
   0  12  17        687.42        586.41       551.62 o                         
   1  12  17        244.16        355.32       544.17 o                         
   2  12  17       3017.96       2760.34       665.92 o                         
   0   0  18       2214.27       2077.03       377.69 o                         
   1   0  18       3483.44       3298.65       317.70 o                         
   2   0  18         22.89         70.46       192.64 o                         
   3   0  18       1246.35       1248.29       255.89 o                         
   4   0  18        143.22        203.11       254.33 o                         
   5   0  18       1580.88       1282.10       289.80 o                         
   6   0  18        909.07       1021.21       373.84 o                         
   7   0  18         49.06       -358.47       572.74 o                         
  -7   1  18        186.01        -48.48       373.64 o                         
  -6   1  18       1307.83        749.06       290.68 o                         
  -5   1  18        946.67       1141.20       207.61 o                         
  -4   1  18       3679.19       3833.52       469.62 o                         
  -3   1  18       2556.27       3421.30       437.32 o                         
  -2   1  18        398.41        425.89       212.82 o                         
  -1   1  18       1571.10       2073.91       496.96 o                         
   0   1  18        537.16        566.74       203.72 o                         
   1   1  18       1437.51       1246.79       239.66 o                         
   2   1  18        356.67        279.14       191.63 o                         
   3   1  18       2672.24       3009.01       189.46 o                         
   4   1  18       3662.29       3783.78       233.04 o                         
   5   1  18       1103.19       1190.31       284.34 o                         
   6   1  18       1323.36       1220.22       335.22 o                         
   7   1  18        127.10        155.28       328.14 o                         
  -7   2  18       5048.34       5349.24       854.77 o                         
  -6   2  18       1238.81       1048.97       298.78 o                         
  -5   2  18       4980.97       5269.57       442.18 o                         
  -4   2  18       8694.92       9036.16       653.50 o                         
  -3   2  18        545.70        313.08       285.75 o                         
  -2   2  18       4155.62       4388.56       573.98 o                         
  -1   2  18      15761.83      14805.80       543.74 o                         
   0   2  18       3665.01       3895.48       416.08 o                         
   1   2  18      15761.66      16186.13      1095.66 o                         
   2   2  18       4218.48       4733.37       316.93 o                         
   3   2  18        546.14        461.75       139.01 o                         
   4   2  18       8696.78       9158.59       483.54 o                         
   5   2  18       5010.51       5555.58       443.06 o                         
   6   2  18       1109.36        777.32       517.95 o                         
   7   2  18       5036.17       4721.69       508.66 o                         
  -7   3  18       1352.15       2139.15       658.47 o                         
  -6   3  18       5124.69       5321.49       487.02 o                         
  -5   3  18       1630.80       1612.38       414.96 o                         
  -4   3  18       1701.45       2320.54       454.72 o                         
  -3   3  18       1037.52       1294.32       385.14 o                         
  -2   3  18       5450.06       5605.17       578.95 o                         
  -1   3  18       4638.88       4780.22       564.05 o                         
   0   3  18      27778.84      27484.75       757.27 o                         
   1   3  18       4414.41       3888.66       329.18 o                         
   2   3  18       5254.42       5467.71       236.88 o                         
   3   3  18        980.37       1227.79       191.45 o                         
   4   3  18       1620.09       1569.23       246.41 o                         
   5   3  18       1647.60       1412.72       326.54 o                         
   6   3  18       5021.71       4077.00       452.65 o                         
   7   3  18       1310.08        907.28       384.89 o                         
  -7   4  18       2772.50       2315.57       680.83 o                         
  -6   4  18        117.45       -107.89       775.25 o                         
  -5   4  18       1384.41        839.86       397.57 o                         
  -4   4  18       1120.22       1465.77       409.99 o                         
  -3   4  18      21415.21      22288.75      1048.58 o                         
  -2   4  18        113.70         69.57       320.54 o                         
  -1   4  18       5636.17       6931.80       703.19 o                         
   0   4  18        824.99       1138.03       382.66 o                         
   1   4  18       5816.24       6760.35       611.26 o                         
   2   4  18         87.31        253.00       185.55 o                         
   3   4  18      21717.13      22725.27       575.18 o                         
   4   4  18       1159.49       1520.55       265.86 o                         
   5   4  18       1408.18       1562.27       294.80 o                         
   6   4  18        110.67         61.26       333.61 o                         
   7   4  18       2771.08       2554.26       545.41 o                         
  -6   5  18       4825.93       5209.09       511.75 o                         
  -5   5  18       3239.53       3577.84       593.86 o                         
  -4   5  18       3021.54       3341.78       566.53 o                         
  -3   5  18       4215.19       4295.69       576.47 o                         
  -2   5  18       4287.26       4255.94       559.08 o                         
  -1   5  18       3929.78       4094.42       573.98 o                         
   0   5  18       9361.02       7890.92       703.19 o                         
   1   5  18       4109.81       4094.42       586.41 o                         
   2   5  18       4278.04       4241.25       364.02 o                         
   3   5  18       3980.80       4057.65       392.20 o                         
   4   5  18       2950.99       3012.50       325.35 o                         
   5   5  18       3137.36       2968.97       392.42 o                         
   6   5  18       4898.03       4316.02       931.67 o                         
  -6   6  18       4511.39       3896.42       498.45 o                         
  -5   6  18       4811.95       4733.01       688.28 o                         
  -4   6  18       3936.38       3667.29       596.35 o                         
  -3   6  18        755.42        986.46       417.44 o                         
  -2   6  18       9872.16       9406.39       800.10 o                         
  -1   6  18      22525.86      22211.72      1140.52 o                         
   0   6  18      11088.55      11009.08       824.95 o                         
   1   6  18      22899.33      24420.44      1150.45 o                         
   2   6  18       9680.23       8918.23       955.27 o                         
   3   6  18        790.90        841.93       302.33 o                         
   4   6  18       4038.99       3692.35       433.04 o                         
   5   6  18       4793.92       4335.02       673.56 o                         
   6   6  18       4477.69       4826.96       506.07 o                         
  -6   7  18       2310.92       1801.22       583.92 o                         
  -5   7  18       3667.95       3433.72       638.59 o                         
  -4   7  18       5325.53       5756.74       765.31 o                         
  -3   7  18       5764.28       5354.21       705.68 o                         
  -2   7  18       3506.29       3565.41       611.26 o                         
  -1   7  18       2493.56       2822.46       588.89 o                         
   0   7  18       1420.28       1813.64       494.47 o                         
   1   7  18       2602.89       2382.66       514.35 o                         
   2   7  18       3504.89       3378.10       915.52 o                         
   3   7  18       5909.76       6233.57       503.21 o                         
   4   7  18       5645.87       6872.55       981.37 o                         
   5   7  18       3571.09       3484.38       484.85 o                         
   6   7  18       2313.76       1428.72       419.53 o                         
  -5   8  18       4334.30       3843.46       710.65 o                         
  -4   8  18        429.94        151.57       464.65 o                         
  -3   8  18       5438.30       5311.97       740.47 o                         
  -2   8  18        501.19        370.23       457.20 o                         
  -1   8  18      11643.32      11028.95       884.58 o                         
   0   8  18         11.08        -82.00       419.93 o                         
   1   8  18      11559.25      11331.85       859.73 o                         
   2   8  18        445.61        397.04       299.20 o                         
   3   8  18       5401.28       5421.99       509.80 o                         
   4   8  18        432.62        373.71       355.38 o                         
   5   8  18       4431.04       4275.70       520.85 o                         
  -5   9  18       5173.48       4111.82       725.56 o                         
  -4   9  18       1999.01       2613.74       655.98 o                         
  -3   9  18       6058.59       5110.70       760.34 o                         
  -2   9  18       1988.45       1590.01       569.02 o                         
  -1   9  18       1671.18       1391.23       561.56 o                         
   0   9  18       2202.99       1401.17       534.23 o                         
   1   9  18       1702.80       1498.08       536.71 o                         
   2   9  18       1892.69       2100.19       379.71 o                         
   3   9  18       6028.86       5211.20      1006.34 o                         
   4   9  18       2067.12       1899.66       849.67 o                         
   5   9  18       5111.21       5162.88       819.98 o                         
  -4  10  18        893.82       1376.32       573.98 o                         
  -3  10  18        650.03        939.25       601.32 o                         
  -2  10  18       2031.71       2405.02       668.41 o                         
  -1  10  18       6239.69       7639.96       882.10 o                         
   0  10  18       7637.42       7331.85       869.67 o                         
   1  10  18       6263.69       6479.57       857.25 o                         
   2  10  18       2022.51       3017.33       699.47 o                         
   3  10  18        606.08        370.61       353.96 o                         
   4  10  18        829.13        690.77       559.08 o                         
  -3  11  18       1123.12        887.07       571.50 o                         
  -2  11  18       5053.36       4718.10       824.95 o                         
  -1  11  18       2234.06       2323.02       698.22 o                         
   0  11  18       1846.37       2670.89       685.80 o                         
   1  11  18       2262.17       2288.24       665.92 o                         
   2  11  18       4910.22       4733.01       737.98 o                         
   3  11  18       1042.76        681.08       389.03 o                         
   0  12  18        479.68        780.22       606.29 o                         
   1  12  18       4026.02       4899.49       849.80 o                         
   1   0  19        174.18        158.72       214.38 o                         
   2   0  19        598.25        742.11       248.48 o                         
   3   0  19        115.74        132.38       204.02 o                         
   4   0  19       1687.12       1481.58       272.22 o                         
   5   0  19         52.55       -340.42       417.44 o                         
   6   0  19      14351.95      15379.31      1090.82 o                         
   7   0  19        958.85        959.13       646.04 o                         
  -7   1  19       4662.26       4573.99       797.62 o                         
  -6   1  19        730.43        422.41       509.38 o                         
  -5   1  19       4108.11       4315.76       413.73 o                         
  -4   1  19       7843.10       8492.24       611.26 o                         
  -3   1  19       2144.91       2260.90       397.57 o                         
  -2   1  19      17038.54      17315.68       611.72 o                         
  -1   1  19       9521.47       9486.60       611.26 o                         
   0   1  19       3741.40       4279.00       489.50 o                         
   1   1  19       9242.47       9566.23       457.13 o                         
   2   1  19      17120.26      17998.81       659.71 o                         
   3   1  19       2091.92       2387.74       401.10 o                         
   4   1  19       7769.37       7543.09       383.04 o                         
   5   1  19       3837.06       3724.54       367.13 o                         
   6   1  19        695.36        726.05       310.12 o                         
   7   1  19       4551.86       4103.32       481.23 o                         
  -7   2  19        266.61        695.74       658.47 o                         
  -6   2  19       3149.48       3466.02       643.56 o                         
  -5   2  19       2131.22       2497.85       536.71 o                         
  -4   2  19        891.81        884.58       362.78 o                         
  -3   2  19       3094.01       3249.85       487.02 o                         
  -2   2  19      10388.39      10267.06       491.99 o                         
  -1   2  19       5604.34       5396.85       387.54 o                         
   0   2  19       9721.10       9617.91       458.33 o                         
   1   2  19       5607.65       5874.17       505.53 o                         
   2   2  19      10176.61       9901.16       368.00 o                         
   3   2  19       3212.27       3504.64       209.63 o                         
   4   2  19        892.13        746.96       211.71 o                         
   5   2  19       2135.61       2132.44       670.89 o                         
   6   2  19       3020.20       2315.77       493.23 o                         
   7   2  19        312.59        395.15       352.98 o                         
  -7   3  19        790.09        695.74       608.77 o                         
  -6   3  19       6610.31       7040.95       548.51 o                         
  -5   3  19       8259.26       8248.73       703.19 o                         
  -4   3  19       1842.95       1858.37       427.38 o                         
  -3   3  19        463.00        638.59       355.32 o                         
  -2   3  19       4692.84       5712.02       623.68 o                         
  -1   3  19       9261.06       9297.06       700.71 o                         
   0   3  19      15725.96      15887.91       678.22 o                         
   1   3  19       9374.00       9455.43       696.86 o                         
   2   3  19       4796.66       5284.81       303.11 o                         
   3   3  19        509.68        659.40       149.44 o                         
   4   3  19       1852.80       1677.31       264.59 o                         
   5   3  19       8308.01       8747.50       534.21 o                         
   6   3  19       6491.92       6406.14       517.42 o                         
   7   3  19        764.71        362.46       378.04 o                         
  -6   4  19       3470.67       3704.80       575.10 o                         
  -5   4  19        377.62        976.52       395.08 o                         
  -4   4  19      17185.61      16604.06       964.10 o                         
  -3   4  19       2285.21       2800.10       526.77 o                         
  -2   4  19      11389.51      11205.13       797.62 o                         
  -1   4  19        806.29       1075.91       397.57 o                         
   0   4  19       1620.68       1751.52       447.26 o                         
   1   4  19        888.04        812.52       397.57 o                         
   2   4  19      11097.23      11567.66       373.67 o                         
   3   4  19       2290.19       2628.65       260.32 o                         
   4   4  19      17717.32      18284.97       559.19 o                         
   5   4  19        349.05        465.77       252.31 o                         
   6   4  19       3567.98       2769.55       429.37 o                         
  -6   5  19       1158.52       1308.78       386.35 o                         
  -5   5  19       1767.67       1488.14       479.56 o                         
  -4   5  19        673.66        641.07       400.05 o                         
  -3   5  19       9563.02       8916.89       792.65 o                         
  -2   5  19        657.91        899.49       417.44 o                         
  -1   5  19       2531.61       2154.06       494.47 o                         
   0   5  19       4459.24       4700.71       618.71 o                         
   1   5  19       2456.19       1756.49       452.23 o                         
   2   5  19        630.17        512.71       234.43 o                         
   3   5  19       9343.47       9762.12       520.40 o                         
   4   5  19        653.67        818.60       247.87 o                         
   5   5  19       1666.83       1692.72       309.65 o                         
   6   5  19       1124.55        982.35       406.14 o                         
  -6   6  19        454.59        785.87       378.90 o                         
  -5   6  19       2474.76       2029.82       541.68 o                         
  -4   6  19       4023.41       4447.26       688.28 o                         
  -3   6  19        705.78        531.74       419.93 o                         
  -2   6  19       6296.81       6879.62       742.95 o                         
  -1   6  19        536.86        824.95       437.32 o                         
   0   6  19       2389.02       2390.11       539.20 o                         
   1   6  19        469.70        183.87       360.29 o                         
   2   6  19       6081.18       6629.41       466.24 o                         
   3   6  19        667.57        642.07       293.70 o                         
   4   6  19       4053.70       4429.90       931.67 o                         
   5   6  19       2515.88       2030.32       319.01 o                         
   6   6  19        442.66        295.86       351.35 o                         
  -5   7  19       1425.95       1925.46       593.86 o                         
  -4   7  19       7815.12       7933.16       839.86 o                         
  -3   7  19      12839.73      12517.09       979.00 o                         
  -2   7  19       9647.06      10840.11       864.70 o                         
  -1   7  19       3827.60       4556.59       705.68 o                         
   0   7  19       6674.29       6295.69       742.95 o                         
   1   7  19       3959.22       5428.75       710.65 o                         
   2   7  19       9663.38      10354.69       559.37 o                         
   3   7  19      13255.31      13267.61       652.00 o                         
   4   7  19       7649.35       7130.76       556.76 o                         
   5   7  19       1529.94       1324.08       412.35 o                         
  -5   8  19        173.97       -136.66       434.84 o                         
  -4   8  19        220.83        303.14       467.14 o                         
  -3   8  19        329.99        183.87       385.14 o                         
  -2   8  19       4051.70       3672.26       693.25 o                         
  -1   8  19       5636.40       6454.72       795.13 o                         
   0   8  19       4109.35       4459.69       700.71 o                         
   1   8  19       5437.16       6564.05       787.68 o                         
   2   8  19       4221.21       3397.38       412.45 o                         
   3   8  19        306.53        -64.09       298.93 o                         
   4   8  19        202.55        348.51       347.74 o                         
   5   8  19        211.61        245.01       366.31 o                         
  -4   9  19        285.77        444.78       506.90 o                         
  -3   9  19       1709.87       1778.86       546.65 o                         
  -2   9  19        206.65       -472.11       472.11 o                         
  -1   9  19       4243.63       5220.03       780.22 o                         
   0   9  19       1713.58       1796.25       541.68 o                         
   1   9  19       4228.99       4126.73       685.80 o                         
   2   9  19        237.49        359.21       322.77 o                         
   3   9  19       1696.43       2014.73       402.59 o                         
   4   9  19        304.37        157.53       405.02 o                         
  -3  10  19        374.51        352.84       541.68 o                         
  -2  10  19        291.18        168.97       551.62 o                         
  -1  10  19       5319.11       4009.94       750.40 o                         
   0  10  19       4387.66       3284.63       660.95 o                         
   1  10  19       5405.04       5217.55       747.92 o                         
   2  10  19        252.58        201.27       459.68 o                         
   3  10  19        382.90        -80.60       334.62 o                         
  -2  11  19        278.10        569.02       601.32 o                         
  -1  11  19       8316.31       7791.53       986.46 o                         
   0  11  19        816.40        874.64       588.89 o                         
   1  11  19       8600.84      10144.37      1033.67 o                         
   2  11  19        264.72        166.48       514.35 o                         
   0   0  20     119143.18     121215.38      3212.57 o                         
   1   0  20       7237.89       7619.86       605.04 o                         
   2   0  20      15260.70      14594.05       577.69 o                         
   3   0  20         70.76        174.40       214.45 o                         
   4   0  20       1797.52       2562.63       361.54 o                         
   5   0  20       7690.54       7334.33       777.74 o                         
   6   0  20      14728.19      15786.82      1128.09 o                         
   7   0  20        246.64         -2.48       638.59 o                         
  -7   1  20        669.94        427.38       628.65 o                         
  -6   1  20       4113.30       3070.94       680.83 o                         
  -5   1  20        261.27         15.69       347.87 o                         
  -4   1  20      19980.93      20676.37       939.25 o                         
  -3   1  20       1018.45        899.49       345.38 o                         
  -2   1  20       4894.08       5025.26       433.59 o                         
  -1   1  20       1357.87        958.25       258.96 o                         
   0   1  20        146.60        254.40       205.55 o                         
   1   1  20       1225.22       1091.14       250.80 o                         
   2   1  20       4923.41       6029.49       435.81 o                         
   3   1  20        978.69        862.20       204.90 o                         
   4   1  20      20057.56      20715.08       663.90 o                         
   5   1  20        246.95         12.42       424.90 o                         
   6   1  20       4120.03       3125.61       670.89 o                         
   7   1  20        649.53        111.82       631.13 o                         
  -7   2  20        851.23        651.01       678.35 o                         
  -6   2  20        326.61         37.27       524.29 o                         
  -5   2  20        436.26        718.92       290.76 o                         
  -4   2  20       6071.66       6668.41       628.65 o                         
  -3   2  20       5605.84       6429.87       598.83 o                         
  -2   2  20       4615.91       4400.05       536.71 o                         
  -1   2  20       2608.43       2762.70       322.38 o                         
   0   2  20        136.07        115.00       253.45 o                         
   1   2  20       2506.59       2758.35       446.02 o                         
   2   2  20       4606.59       5003.32       302.30 o                         
   3   2  20       5314.95       5093.64       312.59 o                         
   4   2  20       6001.61       5907.69       373.43 o                         
   5   2  20        402.55        260.15       262.93 o                         
   6   2  20        310.25       -170.67       328.32 o                         
   7   2  20        854.58        859.73       651.01 o                         
  -6   3  20      11879.35      12381.72       670.79 o                         
  -5   3  20       2585.74       3003.85       509.38 o                         
  -4   3  20       7735.44       8236.31       693.25 o                         
  -3   3  20       5174.87       5073.43       616.23 o                         
  -2   3  20       4678.35       4887.07       603.80 o                         
  -1   3  20       4102.76       4255.94       573.98 o                         
   0   3  20        962.24       1275.76       264.58 o                         
   1   3  20       4159.68       4555.77       385.97 o                         
   2   3  20       4779.20       5109.38       318.65 o                         
   3   3  20       5287.65       5587.46       261.87 o                         
   4   3  20       7650.49       7883.41       398.59 o                         
   5   3  20       2583.40       2395.54       353.79 o                         
   6   3  20      11944.33      12310.71       670.40 o                         
  -6   4  20         59.86       -302.48       302.48 o                         
  -5   4  20       2302.53       1545.29       484.53 o                         
  -4   4  20        133.29         91.94       372.72 o                         
  -3   4  20       2374.01       2516.84       501.93 o                         
  -2   4  20      17822.30      17878.76       964.10 o                         
  -1   4  20       4355.21       4139.15       596.35 o                         
   0   4  20       7411.17       8576.72       805.07 o                         
   1   4  20       4337.95       4000.00       583.92 o                         
   2   4  20      17994.59      18608.63       635.79 o                         
   3   4  20       2376.45       2412.23       258.45 o                         
   4   4  20        170.37        105.24       213.32 o                         
   5   4  20       2251.54       2403.73       315.55 o                         
   6   4  20         44.07        -36.11       698.22 o                         
  -6   5  20       3395.23       3226.08       461.98 o                         
  -5   5  20        510.09        479.56       414.96 o                         
  -4   5  20       8561.31       8894.53       815.01 o                         
  -3   5  20       4817.42       4159.03       621.20 o                         
  -2   5  20       6395.12       6506.90       725.56 o                         
  -1   5  20        134.99         27.33       362.78 o                         
   0   5  20        795.65        710.65       390.11 o                         
   1   5  20        151.91       -136.66       387.63 o                         
   2   5  20       6364.98       7612.63       819.98 o                         
   3   5  20       4742.89       4397.85       392.10 o                         
   4   5  20       8365.56       8658.48       466.36 o                         
   5   5  20        540.83        626.10       274.94 o                         
   6   5  20       3388.45       3463.13       460.88 o                         
  -6   6  20        443.34        391.33       354.92 o                         
  -5   6  20        859.14        765.31       474.59 o                         
  -4   6  20       2340.97       2355.33       544.17 o                         
  -3   6  20       2604.24       2983.98       596.35 o                         
  -2   6  20       2343.59       3855.89       653.50 o                         
  -1   6  20       2253.13       2154.06       504.41 o                         
   0   6  20        816.93        837.37       462.17 o                         
   1   6  20       2211.71       2352.84       541.68 o                         
   2   6  20       2425.77       3520.69       626.17 o                         
   3   6  20       2596.55       2568.18       354.62 o                         
   4   6  20       2327.51       1956.14       366.96 o                         
   5   6  20        862.19       1056.33       374.01 o                         
   6   6  20        431.84        928.72       382.75 o                         
  -5   7  20        362.23        653.50       479.56 o                         
  -4   7  20       1540.69       1207.60       524.29 o                         
  -3   7  20       2747.56       3021.25       618.71 o                         
  -2   7  20        607.87        934.28       489.50 o                         
  -1   7  20        992.04        815.01       482.05 o                         
   0   7  20       1152.06        966.58       462.17 o                         
   1   7  20       1020.43        909.43       472.11 o                         
   2   7  20        621.09        792.65       447.26 o                         
   3   7  20       2708.63       2648.24       552.86 o                         
   4   7  20       1611.70       1954.79       390.19 o                         
   5   7  20        320.26         79.12       460.93 o                         
  -5   8  20       2586.54       1930.43       621.20 o                         
  -4   8  20       1498.53       1222.51       511.87 o                         
  -3   8  20          7.76       -432.35       432.35 o                         
  -2   8  20       2464.07       2516.84       636.10 o                         
  -1   8  20       4039.45       3284.63       638.59 o                         
   0   8  20      14879.74      15515.97      1083.36 o                         
   1   8  20       3939.60       4414.96       705.68 o                         
   2   8  20       2365.64       2139.15       551.62 o                         
   3   8  20          8.83       -189.85       291.44 o                         
   4   8  20       1435.52       1242.53       814.88 o                         
   5   8  20       2679.93       2919.37       728.04 o                         
  -4   9  20       2197.73       1741.58       569.02 o                         
  -3   9  20       5570.80       5401.42       819.98 o                         
  -2   9  20       2532.78       2536.71       675.86 o                         
  -1   9  20        979.18        400.05       524.29 o                         
   0   9  20        152.57       -126.72       437.32 o                         
   1   9  20        986.14       1162.88       519.32 o                         
   2   9  20       2586.30       2832.40       660.95 o                         
   3   9  20       5511.43       4990.59       539.20 o                         
   4   9  20       2229.18       2566.47       439.27 o                         
  -3  10  20       4409.52       3307.00       765.31 o                         
  -2  10  20       2440.20       2531.74       685.80 o                         
  -1  10  20       2751.01       2496.96       690.77 o                         
   0  10  20         52.22        -62.12       477.08 o                         
   1  10  20       2811.32       3662.32       718.10 o                         
   2  10  20       2535.24       3247.36       710.65 o                         
   3  10  20       4638.41       4360.01       664.56 o                         
  -1  11  20        435.26        417.44       601.32 o                         
   0  11  20        133.91        -34.79       519.32 o                         
   1  11  20        372.24        360.29       496.96 o                         
   1   0  21        730.88        628.92       255.42 o                         
   2   0  21       6144.52       6681.14       453.74 o                         
   3   0  21        201.52        288.15       250.96 o                         
   4   0  21       3892.04       3942.42       384.89 o                         
   5   0  21        683.60        238.54       454.72 o                         
   6   0  21      14521.06      15265.01      1133.06 o                         
  -6   1  21       1410.29       2014.91       658.47 o                         
  -5   1  21        994.53        767.46       294.57 o                         
  -4   1  21      16439.82      16663.70       879.61 o                         
  -3   1  21       3627.66       3346.75       489.50 o                         
  -2   1  21      32728.08      31892.90       913.00 o                         
  -1   1  21        699.16        746.59       242.28 o                         
   0   1  21        304.28        210.82       219.97 o                         
   1   1  21        717.96        656.11       391.35 o                         
   2   1  21      32977.12      34441.30       921.07 o                         
   3   1  21       3552.63       3703.80       297.92 o                         
   4   1  21      16905.33      18306.32       690.48 o                         
   5   1  21       1060.07       1368.87       489.50 o                         
   6   1  21       1554.93       1858.37       631.13 o                         
  -6   2  21       2564.01       2290.72       685.80 o                         
  -5   2  21       1214.74       1041.75       315.77 o                         
  -4   2  21       1646.33       1488.14       409.99 o                         
  -3   2  21        734.06       1336.56       397.57 o                         
  -2   2  21      11025.17      12238.79       782.71 o                         
  -1   2  21       5967.77       6347.67       489.38 o                         
   0   2  21      14456.56      15518.73       609.72 o                         
   1   2  21       6053.67       6960.15       476.40 o                         
   2   2  21      11096.30      11718.67       429.31 o                         
   3   2  21        727.31        910.92       242.64 o                         
   4   2  21       1677.37       1917.70       362.68 o                         
   5   2  21       1170.81       1269.48       524.29 o                         
   6   2  21       2516.17       2000.00       646.04 o                         
  -6   3  21       7598.96       7256.27       703.85 o                         
  -5   3  21       1287.25       1074.41       368.87 o                         
  -4   3  21       6286.30       7716.99       703.19 o                         
  -3   3  21        618.88        805.07       372.72 o                         
  -2   3  21        245.60        469.62       345.38 o                         
  -1   3  21        564.18        906.95       397.57 o                         
   0   3  21      25827.14      26306.26       791.29 o                         
   1   3  21        554.34        540.35       235.18 o                         
   2   3  21        232.98        305.12       235.79 o                         
   3   3  21        635.06        711.86       280.00 o                         
   4   3  21       6491.70       6402.16       498.80 o                         
   5   3  21       1255.79       1306.75       539.20 o                         
   6   3  21       7817.87       7003.86       812.52 o                         
  -6   4  21       1858.98       1762.94       417.37 o                         
  -5   4  21       2876.77       2767.80       544.17 o                         
  -4   4  21       9082.38       9162.88       802.58 o                         
  -3   4  21        212.20       -236.05       362.78 o                         
  -2   4  21       2755.99       3768.92       588.89 o                         
  -1   4  21       8034.79       8469.88       742.95 o                         
   0   4  21        201.63        514.35       390.11 o                         
   1   4  21       7918.55       8971.55       844.83 o                         
   2   4  21       2812.79       2823.70       319.71 o                         
   3   4  21        186.72        229.42       274.97 o                         
   4   4  21       8873.68       9430.11       439.69 o                         
   5   4  21       2815.16       2393.85       367.03 o                         
   6   4  21       1803.86       1632.01       467.32 o                         
  -6   5  21       2102.95       1978.81       430.25 o                         
  -5   5  21       2311.04       2755.38       596.35 o                         
  -4   5  21       3334.73       3272.21       578.95 o                         
  -3   5  21       1964.45       2173.94       546.65 o                         
  -2   5  21        376.88        357.81       395.08 o                         
  -1   5  21       2758.19       2934.28       571.50 o                         
   0   5  21       4732.39       4340.42       623.68 o                         
   1   5  21       2655.26       2819.98       549.14 o                         
   2   5  21        426.68        198.78       422.41 o                         
   3   5  21       1971.40       2112.74       316.53 o                         
   4   5  21       3354.24       2648.09       375.52 o                         
   5   5  21       2134.29       1881.43       312.99 o                         
   6   5  21       2058.80       1157.98       504.29 o                         
  -5   6  21       1196.46        854.77       472.11 o                         
  -4   6  21        844.96       1229.97       509.38 o                         
  -3   6  21       1451.32       1972.67       546.65 o                         
  -2   6  21       2312.50       2352.84       583.92 o                         
  -1   6  21       1019.71       1130.58       444.78 o                         
   0   6  21       5615.70       6211.21       745.43 o                         
   1   6  21       1017.41        218.66       424.90 o                         
   2   6  21       2457.83       2412.48       554.11 o                         
   3   6  21       1481.57       1539.19       398.68 o                         
   4   6  21        786.44        671.25       318.69 o                         
   5   6  21       1156.11        932.41       757.73 o                         
  -5   7  21        779.68       1031.18       516.83 o                         
  -4   7  21       7903.48       8427.64       911.92 o                         
  -3   7  21       1311.37        949.19       506.90 o                         
  -2   7  21      15083.14      15590.52      1088.33 o                         
  -1   7  21        782.71        914.40       496.96 o                         
   0   7  21       1038.30        564.05       454.72 o                         
   1   7  21        775.47       1085.85       474.59 o                         
   2   7  21      15282.28      16303.40      1075.91 o                         
   3   7  21       1375.97       1525.49       449.62 o                         
   4   7  21       7740.93       8266.07       796.25 o                         
   5   7  21        763.22        710.71       370.75 o                         
  -4   8  21       2269.52       2670.89       690.77 o                         
  -3   8  21        757.55        623.68       506.90 o                         
  -2   8  21       3269.31       3433.72       653.50 o                         
  -1   8  21       3408.04       3003.85       618.71 o                         
   0   8  21       2366.88       1763.95       554.11 o                         
   1   8  21       3607.23       2919.37       613.74 o                         
   2   8  21       3266.59       3289.60       673.38 o                         
   3   8  21        836.34        803.22       328.36 o                         
   4   8  21       2232.12       2124.43       413.82 o                         
  -3   9  21        131.97       -131.69       467.14 o                         
  -2   9  21       2561.58       2238.54       670.89 o                         
  -1   9  21        368.56        613.74       524.29 o                         
   0   9  21        371.03        621.20       539.20 o                         
   1   9  21        345.44        777.74       541.68 o                         
   2   9  21       2546.99       1113.18       531.74 o                         
   3   9  21        143.19        150.11       320.46 o                         
  -2  10  21        592.70       1016.28       601.32 o                         
  -1  10  21       3452.53       4253.45       787.68 o                         
   0  10  21       2287.16       2472.11       693.25 o                         
   1  10  21       3449.58       4124.24       767.80 o                         
   2  10  21        600.87        698.22       531.74 o                         
   0   0  22         35.08        173.93       323.02 o                         
   1   0  22         49.16         -6.98       240.78 o                         
   2   0  22       6855.36       6769.39       455.99 o                         
   3   0  22        101.95        164.57       346.63 o                         
   4   0  22       8254.17       7827.09       499.44 o                         
   5   0  22         85.81       -208.72       444.78 o                         
   6   0  22        264.02        300.66       536.71 o                         
  -6   1  22        840.91       1336.56       648.53 o                         
  -5   1  22        844.50       1594.98       601.32 o                         
  -4   1  22       2518.73       2763.22       355.53 o                         
  -3   1  22        674.28        380.17       325.51 o                         
  -2   1  22       2325.72       3146.38       373.92 o                         
  -1   1  22       1192.12       1322.57       316.69 o                         
   0   1  22       5015.55       5298.45       428.65 o                         
   1   1  22       1153.65       1225.84       291.52 o                         
   2   1  22       2283.51       2702.02       338.11 o                         
   3   1  22        673.46        995.46       239.01 o                         
   4   1  22       2489.55       2725.56       534.23 o                         
   5   1  22        792.18       1023.73       499.44 o                         
   6   1  22        836.08        201.27       569.02 o                         
  -6   2  22       6889.11       6643.56       906.95 o                         
  -5   2  22        279.99        573.78       308.04 o                         
  -4   2  22      12501.50      12278.55       807.55 o                         
  -3   2  22        688.32        683.32       365.26 o                         
  -2   2  22       9328.22       9289.61       730.53 o                         
  -1   2  22        269.18         95.65       229.04 o                         
   0   2  22       6082.00       6696.33       462.55 o                         
   1   2  22        320.81        398.90       251.48 o                         
   2   2  22       9249.95       9376.59       408.08 o                         
   3   2  22        684.11        925.55       220.81 o                         
   4   2  22      12367.89      12507.68       634.94 o                         
   5   2  22        312.63        -54.67       462.17 o                         
   6   2  22       7197.42       6772.77       839.86 o                         
  -6   3  22       2544.07       1977.64       683.32 o                         
  -5   3  22       2441.33       3094.58       760.22 o                         
  -4   3  22        162.34        447.26       372.72 o                         
  -3   3  22       8212.54       7712.02       723.07 o                         
  -2   3  22       4396.57       4921.86       621.20 o                         
  -1   3  22       2399.71       3485.90       569.02 o                         
   0   3  22      10820.38      11133.36       550.12 o                         
   1   3  22       2518.42       2390.89       530.50 o                         
   2   3  22       4394.81       4913.13       422.66 o                         
   3   3  22       8166.12       8557.25      1078.27 o                         
   4   3  22        161.15       -137.05       301.50 o                         
   5   3  22       2391.57       1376.32       541.68 o                         
   6   3  22       2658.57       2695.74       665.92 o                         
  -5   4  22        312.52        278.30       395.08 o                         
  -4   4  22       3231.09       2350.36       554.11 o                         
  -3   4  22       1263.72       1530.38       454.72 o                         
  -2   4  22       7225.66       8469.88       772.77 o                         
  -1   4  22       4156.18       4710.65       636.10 o                         
   0   4  22          1.56        479.56       372.72 o                         
   1   4  22       4022.62       3788.80       616.23 o                         
   2   4  22       7546.72       6914.40       795.13 o                         
   3   4  22       1220.82        949.19       469.62 o                         
   4   4  22       3329.53       2720.58       475.84 o                         
   5   4  22        306.57        337.93       501.93 o                         
  -5   5  22         63.97        -74.54       392.60 o                         
  -4   5  22       1456.35       1719.22       529.26 o                         
  -3   5  22        128.86        452.23       405.02 o                         
  -2   5  22       6180.34       6298.18       777.74 o                         
  -1   5  22       1285.77       1215.06       482.05 o                         
   0   5  22       4570.36       3361.66       591.38 o                         
   1   5  22       1280.74       1577.59       511.87 o                         
   2   5  22       6131.86       6335.45       752.89 o                         
   3   5  22        133.56         96.91       457.20 o                         
   4   5  22       1426.87       1473.23       539.20 o                         
   5   5  22         67.12       -258.36       403.05 o                         
  -5   6  22        828.31        988.94       511.87 o                         
  -4   6  22       5519.29       5657.35       750.40 o                         
  -3   6  22        266.92         52.18       459.68 o                         
  -2   6  22       2766.51       3222.51       623.68 o                         
  -1   6  22       1124.89        556.59       422.41 o                         
   0   6  22      26512.02      25839.25      1281.90 o                         
   1   6  22       1169.39        693.25       462.17 o                         
   2   6  22       2866.88       2934.28       623.68 o                         
   3   6  22        269.12         94.42       469.62 o                         
   4   6  22       5652.09       6063.57       526.06 o                         
   5   6  22        826.07       1013.79       576.47 o                         
  -4   7  22       5244.62       5577.84       777.74 o                         
  -3   7  22        285.98        330.48       469.62 o                         
  -2   7  22       2092.05       2519.32       618.71 o                         
  -1   7  22         67.02         34.79       434.84 o                         
   0   7  22       2333.35       2052.18       576.47 o                         
   1   7  22         49.72       -405.02       405.02 o                         
   2   7  22       2020.12       1669.53       544.17 o                         
   3   7  22        294.54        387.63       491.99 o                         
   4   7  22       4986.77       5418.10       708.04 o                         
  -4   8  22       3578.21       2993.91       695.74 o                         
  -3   8  22        648.18       1741.58       576.47 o                         
  -2   8  22       2401.77       2288.24       626.17 o                         
  -1   8  22       4323.17       5043.61       757.86 o                         
   0   8  22       1162.18       1348.99       531.74 o                         
   1   8  22       4378.17       5331.85       815.01 o                         
   2   8  22       2273.38       1930.43       569.02 o                         
   3   8  22        627.88        934.28       534.23 o                         
   4   8  22       3498.03       3865.01       466.09 o                         
  -3   9  22       4275.80       4382.66       787.68 o                         
  -2   9  22       3832.91       3865.82       752.89 o                         
  -1   9  22       3194.04       3063.49       705.68 o                         
   0   9  22       1261.79       1205.12       608.77 o                         
   1   9  22       3075.66       1423.53       578.95 o                         
   2   9  22       3901.09       5100.76       795.13 o                         
   3   9  22       4322.45       3259.79       740.47 o                         
  -1  10  22        745.29        551.62       561.56 o                         
   0  10  22         51.77        208.72       551.62 o                         
   1  10  22        770.04        951.67       559.08 o                         
   1   0  23         35.00        181.90       237.58 o                         
   2   0  23       1489.33       1599.65       306.02 o                         
   3   0  23        780.73        633.32       275.16 o                         
   4   0  23         65.24       -222.10       239.97 o                         
   5   0  23         76.25       -141.63       496.96 o                         
   6   0  23        402.37       -278.30       569.02 o                         
  -6   1  23       3188.97       3438.69       725.56 o                         
  -5   1  23        735.41       1023.73       573.98 o                         
  -4   1  23       1043.86        860.97       285.73 o                         
  -3   1  23       3481.15       4556.59       561.56 o                         
  -2   1  23       1315.36       1364.55       365.14 o                         
  -1   1  23         80.96        118.37       240.63 o                         
   0   1  23       5660.42       5354.82       449.14 o                         
   1   1  23         90.09        289.95       260.87 o                         
   2   1  23       1409.04       1192.38       298.24 o                         
   3   1  23       3422.98       3488.21       318.92 o                         
   4   1  23       1061.95       1508.01       462.17 o                         
   5   1  23        727.66        665.92       504.41 o                         
   6   1  23       3120.50       2057.15       655.98 o                         
  -6   2  23        565.75        275.81       591.38 o                         
  -5   2  23       2230.71       2161.89       399.30 o                         
  -4   2  23       4979.86       4042.24       573.98 o                         
  -3   2  23        430.22        141.63       335.45 o                         
  -2   2  23       4007.74       3940.37       578.95 o                         
  -1   2  23       3387.40       3261.36       384.35 o                         
   0   2  23        386.30        643.49       406.26 o                         
   1   2  23       3425.69       3368.95       377.76 o                         
   2   2  23       4005.05       4803.90       575.23 o                         
   3   2  23        413.24        358.04       213.70 o                         
   4   2  23       4964.29       5292.70       488.70 o                         
   5   2  23       2270.76       1520.44       546.65 o                         
   6   2  23        575.18        236.05       576.47 o                         
  -5   3  23        899.53       1004.99       334.16 o                         
  -4   3  23       2236.56       2658.47       521.80 o                         
  -3   3  23        222.26        -99.39       352.84 o                         
  -2   3  23       3202.74       3249.85       569.02 o                         
  -1   3  23       2698.73       1602.44       482.05 o                         
   0   3  23       2926.80       2607.33       355.71 o                         
   1   3  23       2592.76       2198.18       328.85 o                         
   2   3  23       3230.30       3978.86       402.38 o                         
   3   3  23        194.06        452.23       489.50 o                         
   4   3  23       2347.39       2267.17       393.64 o                         
   5   3  23        888.22       -181.39       477.08 o                         
  -5   4  23       3897.15       3927.94       641.07 o                         
  -4   4  23       1131.59       1028.70       464.65 o                         
  -3   4  23        800.94       1056.03       467.14 o                         
  -2   4  23       4317.95       4658.47       665.92 o                         
  -1   4  23       4690.63       4733.01       655.98 o                         
   0   4  23       3209.72       2755.38       559.08 o                         
   1   4  23       4515.88       4330.48       693.25 o                         
   2   4  23       4247.87       5229.97       762.83 o                         
   3   4  23        730.01        516.83       479.56 o                         
   4   4  23       1170.37       1093.30       556.59 o                         
   5   4  23       3786.79       2613.74       621.20 o                         
  -5   5  23       6674.88       7006.34       817.49 o                         
  -4   5  23       9953.34      11086.10       931.79 o                         
  -3   5  23       2060.67       1731.64       534.23 o                         
  -2   5  23      11729.39      11421.30       936.76 o                         
  -1   5  23      12700.02      13915.77       981.49 o                         
   0   5  23        448.51        245.99       429.87 o                         
   1   5  23      12540.19      12641.33       921.85 o                         
   2   5  23      11825.73      12728.30      1003.85 o                         
   3   5  23       2156.27       2154.06       583.92 o                         
   4   5  23      10238.78       9185.25       954.16 o                         
   5   5  23       6661.12       5475.96       795.13 o                         
  -4   6  23        334.82        489.50       484.53 o                         
  -3   6  23       3219.32       3627.53       663.44 o                         
  -2   6  23       2866.69       3244.88       631.13 o                         
  -1   6  23       2461.77       2270.84       556.59 o                         
   0   6  23       4927.95       4976.52       713.13 o                         
   1   6  23       2382.40       3376.57       665.92 o                         
   2   6  23       2698.19       2941.73       670.89 o                         
   3   6  23       3273.23       3816.13       733.01 o                         
   4   6  23        366.41         32.30       509.38 o                         
  -4   7  23       1740.95       1955.28       623.68 o                         
  -3   7  23        233.43        253.45       464.65 o                         
  -2   7  23       5251.29       6020.13       802.58 o                         
  -1   7  23       3323.46       1845.94       581.44 o                         
   0   7  23       2973.33       3356.69       678.35 o                         
   1   7  23       3228.49       2795.13       616.23 o                         
   2   7  23       5281.88       4616.23       745.43 o                         
   3   7  23        230.46        260.90       501.93 o                         
   4   7  23       1690.12       1046.09       588.89 o                         
  -3   8  23       3474.55       3639.96       715.62 o                         
  -2   8  23       2126.30       2437.32       641.07 o                         
  -1   8  23         17.47        154.06       479.56 o                         
   0   8  23       7425.16       6941.74       882.10 o                         
   1   8  23         11.66       -114.30       464.65 o                         
   2   8  23       2158.57       2337.93       655.98 o                         
   3   8  23       3601.53       3585.29       713.13 o                         
  -2   9  23        712.44        802.58       596.35 o                         
  -1   9  23        287.71        -62.12       529.26 o                         
   0   9  23       4000.44       4591.38       795.13 o                         
   1   9  23        278.46        526.77       561.56 o                         
   2   9  23        700.98        429.87       559.08 o                         
   0   0  24        217.54        141.63       380.17 o                         
   1   0  24       5002.88       5902.61       498.94 o                         
   2   0  24         20.44         82.46       261.25 o                         
   3   0  24         28.41         69.67       382.66 o                         
   4   0  24        911.10        305.63       504.41 o                         
   5   0  24       1033.18       1366.38       566.53 o                         
  -5   1  24       5937.85       6248.48       847.31 o                         
  -4   1  24        718.96       1043.72       809.91 o                         
  -3   1  24       1799.95       2255.93       479.56 o                         
  -2   1  24       5604.88       6903.21       520.76 o                         
  -1   1  24         16.10        -67.54       246.29 o                         
   0   1  24       4110.32       4158.55       429.93 o                         
   1   1  24         31.91       -221.26       378.93 o                         
   2   1  24       5915.95       5805.48       681.95 o                         
   3   1  24       1777.97       2008.72       425.43 o                         
   4   1  24        797.73        956.64       484.53 o                         
   5   1  24       5838.18       5120.64       693.25 o                         
  -5   2  24        948.12        805.07       641.07 o                         
  -4   2  24       2658.93       2698.23       504.41 o                         
  -3   2  24       4394.04       5182.76       648.53 o                         
  -2   2  24       1747.99       2566.53       521.80 o                         
  -1   2  24      17265.07      17977.86       718.51 o                         
   0   2  24        818.84       1129.01       303.58 o                         
   1   2  24      17183.01      18772.46       723.83 o                         
   2   2  24       1785.10       1629.96       312.06 o                         
   3   2  24       4329.26       4366.71       439.40 o                         
   4   2  24       2606.55       2865.19       598.83 o                         
   5   2  24        940.38        459.68       521.80 o                         
  -5   3  24       5517.40       4996.97       525.98 o                         
  -4   3  24       1420.44        755.37       434.84 o                         
  -3   3  24      10037.44       9021.25       790.16 o                         
  -2   3  24       1198.89       1520.44       479.56 o                         
  -1   3  24       1156.67       1411.11       479.56 o                         
   0   3  24       1141.46       1262.42       300.31 o                         
   1   3  24       1164.74       1189.10       303.63 o                         
   2   3  24       1147.89       1423.41       318.21 o                         
   3   3  24      10044.47       9995.29       988.94 o                         
   4   3  24       1397.78        867.45       368.91 o                         
   5   3  24       5469.01       5552.99       755.37 o                         
  -5   4  24       2297.40       2288.24       529.26 o                         
  -4   4  24       1836.79       1925.46       521.80 o                         
  -3   4  24         92.02        387.63       444.78 o                         
  -2   4  24       1295.68        904.46       447.26 o                         
  -1   4  24       5920.19       7232.46       785.19 o                         
   0   4  24       1169.73       1498.08       509.38 o                         
   1   4  24       5944.63       5413.84       718.10 o                         
   2   4  24       1337.20       2029.82       598.83 o                         
   3   4  24         94.47        231.08       469.62 o                         
   4   4  24       1841.99       2365.26       660.95 o                         
   5   4  24       2133.37       1334.08       815.01 o                         
  -4   5  24       2010.54       1883.22       539.20 o                         
  -3   5  24       2365.93       2004.97       578.95 o                         
  -2   5  24        249.89        290.72       442.29 o                         
  -1   5  24       1229.50       1143.00       504.41 o                         
   0   5  24       1180.68        815.01       494.47 o                         
   1   5  24       1250.99       1041.12       526.77 o                         
   2   5  24        177.65       -186.36       479.56 o                         
   3   5  24       2431.68       1908.06       591.38 o                         
   4   5  24       1966.37        976.52       601.32 o                         
  -4   6  24       3388.65       2936.76       626.17 o                         
  -3   6  24      13693.13      14176.68      1061.00 o                         
  -2   6  24       4627.65       5090.82       757.86 o                         
  -1   6  24       4266.84       4439.81       695.74 o                         
   0   6  24         10.64        318.05       467.14 o                         
   1   6  24       4290.97       4529.26       700.71 o                         
   2   6  24       4579.37       3160.39       653.50 o                         
   3   6  24      13534.63      14273.58      1128.09 o                         
   4   6  24       3460.03       2797.62       693.25 o                         
  -3   7  24       2682.67       2926.83       626.17 o                         
  -2   7  24       1031.36       1147.97       496.96 o                         
  -1   7  24       3634.75       4091.94       733.01 o                         
   0   7  24        357.03        109.33       494.47 o                         
   1   7  24       3707.52       4611.26       772.77 o                         
   2   7  24        968.18       1331.59       596.35 o                         
   3   7  24       2734.91       1088.33       613.74 o                         
  -2   8  24       2914.82       3021.25       713.13 o                         
  -1   8  24       3812.82       3712.02       737.98 o                         
   0   8  24        426.42        447.26       551.62 o                         
   1   8  24       3696.92       3528.14       708.16 o                         
   2   8  24       2868.55       2767.80       698.22 o                         
  -1   9  24       1657.90       2213.69       733.01 o                         
   0   9  24       4111.41       3972.67       760.34 o                         
   1   9  24       1743.02       1594.98       636.10 o                         
   1   0  25      10166.93      10213.60       808.80 o                         
   2   0  25        770.47        635.76       494.47 o                         
   3   0  25       6166.75       6287.80       403.61 o                         
   4   0  25        376.14        494.47       494.47 o                         
   5   0  25       1549.05       1751.52       646.04 o                         
  -5   1  25      11592.48      12623.94      1090.82 o                         
  -4   1  25       1559.54       1200.97       332.64 o                         
  -3   1  25       1049.74       1726.68       444.78 o                         
  -2   1  25         90.92         27.95       274.51 o                         
  -1   1  25      18340.45      19404.15      1450.99 o                         
   0   1  25         59.17       -253.88       253.88 o                         
   1   1  25      18264.45      19965.31       748.02 o                         
   2   1  25         50.96        263.70       265.03 o                         
   3   1  25       1064.92       1114.79       262.07 o                         
   4   1  25       1462.65        623.68       501.93 o                         
   5   1  25      11505.59      12874.90      1013.79 o                         
  -5   2  25       5134.86       3731.65       780.22 o                         
  -4   2  25       1556.89       1537.83       464.65 o                         
  -3   2  25       4944.44       6355.33       710.65 o                         
  -2   2  25       2906.29       3957.76       613.74 o                         
  -1   2  25       1420.91       1270.72       324.16 o                         
   0   2  25       6793.70       7745.20       558.20 o                         
   1   2  25       1402.05       1254.01       321.72 o                         
   2   2  25       2867.54       3188.77       394.03 o                         
   3   2  25       4810.60       5357.94       561.34 o                         
   4   2  25       1615.75       1991.33       400.05 o                         
   5   2  25       5121.60       3719.47       680.83 o                         
  -4   3  25       1741.81       1632.25       487.02 o                         
  -3   3  25      15079.72      15491.13       986.46 o                         
  -2   3  25       1762.88       1900.61       539.20 o                         
  -1   3  25        501.94        564.05       419.93 o                         
   0   3  25          0.68       -113.84       253.73 o                         
   1   3  25        535.72        458.22       275.81 o                         
   2   3  25       1769.11       1560.24       364.31 o                         
   3   3  25      14896.26      15473.73      1113.18 o                         
   4   3  25       1748.21       2792.65       695.74 o                         
  -4   4  25       1326.98        457.20       454.72 o                         
  -3   4  25       1803.25       2159.03       534.23 o                         
  -2   4  25        885.42        849.80       434.84 o                         
  -1   4  25       8245.12       7684.69       854.77 o                         
   0   4  25        169.36        675.86       414.96 o                         
   1   4  25       8676.15      10184.13       981.49 o                         
   2   4  25        878.48        678.35       519.32 o                         
   3   4  25       1763.85       1689.40       611.26 o                         
   4   4  25       1353.24       1848.43       646.04 o                         
  -4   5  25        182.33         42.24       424.90 o                         
  -3   5  25       7218.21       7006.34       834.89 o                         
  -2   5  25        891.09        583.92       467.14 o                         
  -1   5  25        852.53        690.77       496.96 o                         
   0   5  25       2350.31       2293.21       564.05 o                         
   1   5  25        812.42        859.73       539.20 o                         
   2   5  25        879.41        772.77       519.32 o                         
   3   5  25       7075.86       6906.95       867.19 o                         
   4   5  25        230.41        482.05       556.59 o                         
  -3   6  25       1301.33        700.71       521.80 o                         
  -2   6  25       2204.97       2459.69       643.56 o                         
  -1   6  25        771.12        400.05       422.41 o                         
   0   6  25         14.07        -34.79       459.68 o                         
   1   6  25        777.07        879.61       541.68 o                         
   2   6  25       2122.03       2755.38       690.77 o                         
   3   6  25       1335.51       1465.77       653.50 o                         
  -2   7  25        239.30       -208.72       462.17 o                         
  -1   7  25       6439.38       5162.88       795.13 o                         
   0   7  25       2642.54       2566.53       673.38 o                         
   1   7  25       6260.71       6884.59       877.13 o                         
   2   7  25        249.93        340.42       484.53 o                         
  -1   8  25       2813.61       3244.88       698.22 o                         
   0   8  25        532.81        889.55       618.71 o                         
   1   8  25       2734.59       4203.75       792.65 o                         
   0   0  26        489.08        121.75       442.29 o                         
   1   0  26        143.98        356.42       299.53 o                         
   2   0  26          4.45       -265.27       265.27 o                         
   3   0  26      43536.64      43807.51      1133.08 o                         
   4   0  26        308.59       -303.14       467.14 o                         
  -4   1  26       1399.90        720.59       581.44 o                         
  -3   1  26       1312.24       1721.71       457.20 o                         
  -2   1  26        333.73        462.95       317.89 o                         
  -1   1  26      11890.09      12390.09       640.27 o                         
   0   1  26         64.26       -126.12       283.07 o                         
   1   1  26      11913.03      12276.32      1754.01 o                         
   2   1  26        354.84         73.92       282.98 o                         
   3   1  26       1337.16       1634.79       389.54 o                         
   4   1  26       1328.01       1634.74       539.20 o                         
  -4   2  26        438.01        494.47       397.57 o                         
  -3   2  26        132.11        504.41       395.08 o                         
  -2   2  26        411.87        720.59       422.41 o                         
  -1   2  26       7894.47       7993.98       714.25 o                         
   0   2  26       2589.69       2965.95       416.20 o                         
   1   2  26       7843.18       7720.22       547.89 o                         
   2   2  26        396.01        154.70       360.29 o                         
   3   2  26        119.36        114.30       516.83 o                         
   4   2  26        407.76        136.66       474.59 o                         
  -4   3  26        459.71        608.77       442.29 o                         
  -3   3  26       4684.12       6429.87       755.37 o                         
  -2   3  26       2037.12       2479.56       566.53 o                         
  -1   3  26       4066.55       3910.55       631.13 o                         
   0   3  26       1599.47       2285.75       608.77 o                         
   1   3  26       3991.41       4144.66       432.84 o                         
   2   3  26       2064.51       2345.39       643.56 o                         
   3   3  26       4638.28       4141.63       730.53 o                         
   4   3  26        472.82        419.93       541.68 o                         
  -4   4  26        121.37        496.96       449.75 o                         
  -3   4  26        645.66        424.90       447.26 o                         
  -2   4  26       2405.72       2405.02       576.47 o                         
  -1   4  26       4364.82       4723.07       733.01 o                         
   0   4  26       2143.92       1585.04       529.26 o                         
   1   4  26       4330.03       3456.08       658.47 o                         
   2   4  26       2553.63       2807.56       670.89 o                         
   3   4  26        689.62       1125.61       556.59 o                         
   4   4  26        149.99        124.24       544.17 o                         
  -3   5  26       2111.12       1689.40       559.08 o                         
  -2   5  26        772.56        857.25       509.38 o                         
  -1   5  26       4425.27       5344.27       780.22 o                         
   0   5  26       5264.45       4469.63       703.19 o                         
   1   5  26       4323.88       4285.75       718.10 o                         
   2   5  26        748.01        139.15       556.59 o                         
   3   5  26       2013.89       1550.26       628.65 o                         
  -3   6  26        167.98       -474.59       474.59 o                         
  -2   6  26        500.76        735.50       534.23 o                         
  -1   6  26       2146.84       2457.20       586.41 o                         
   0   6  26        138.16        263.39       477.08 o                         
   1   6  26       2178.61       2069.58       636.10 o                         
   2   6  26        474.40        429.87       539.20 o                         
   3   6  26        160.40         -4.97       564.05 o                         
  -1   7  26       2653.88       3411.36       710.65 o                         
   0   7  26       1648.19       1202.63       541.68 o                         
   1   7  26       2666.42       2012.43       613.74 o                         
   1   0  27        168.81        -36.05       276.62 o                         
   2   0  27        356.14        590.82       322.32 o                         
   3   0  27       4241.34       4866.16       606.29 o                         
   4   0  27         26.17        -72.06       491.99 o                         
  -4   1  27        890.72        409.99       598.83 o                         
  -3   1  27        230.77        201.27       417.44 o                         
  -2   1  27       1222.69        703.19       409.99 o                         
  -1   1  27       8297.27       8550.15       627.28 o                         
   0   1  27        101.60        -91.34       271.72 o                         
   1   1  27       8412.98       9400.38       635.39 o                         
   2   1  27       1321.64       1217.38       335.48 o                         
   3   1  27        224.39        103.15       526.77 o                         
   4   1  27        989.52        815.01       526.77 o                         
  -4   2  27        688.13        724.49       331.64 o                         
  -3   2  27       2428.41       1398.68       469.62 o                         
  -2   2  27        807.49       1582.56       524.29 o                         
  -1   2  27        331.91        -14.91       395.08 o                         
   0   2  27         77.71        321.29       392.60 o                         
   1   2  27        356.76        691.28       448.50 o                         
   2   2  27        712.33        792.26       366.51 o                         
   3   2  27       2334.93       2695.74       698.22 o                         
  -3   3  27       8347.29       6730.53       772.77 o                         
  -2   3  27       4188.77       5446.15       747.92 o                         
  -1   3  27       1490.31       2074.54       529.26 o                         
   0   3  27         78.05       -193.81       397.57 o                         
   1   3  27       1525.88       1971.69       376.76 o                         
   2   3  27       4199.18       5384.03       810.04 o                         
   3   3  27       8405.49       8534.48       964.10 o                         
  -3   4  27       1288.50       1331.59       519.32 o                         
  -2   4  27       1910.88       1786.31       541.68 o                         
  -1   4  27       8417.34      11004.11      1048.58 o                         
   0   4  27       1342.69       1676.98       586.41 o                         
   1   4  27       8168.59       8616.48       974.03 o                         
   2   4  27       1981.21       3215.06       735.50 o                         
   3   4  27       1284.22       2144.12       636.10 o                         
  -2   5  27         89.36         14.91       447.26 o                         
  -1   5  27        603.65        439.81       501.93 o                         
   0   5  27       4309.41       5031.19       782.71 o                         
   1   5  27        654.67        362.78       526.77 o                         
   2   5  27        103.15       -519.32       539.20 o                         
  -1   6  27       4986.19       5649.90       782.71 o                         
   0   6  27       1697.40       1383.78       536.71 o                         
   1   6  27       4880.76       6263.39       877.13 o                         
   0   0  28         80.42       -218.66       402.53 o                         
   1   0  28        960.59       1014.01       330.77 o                         
   2   0  28       2242.28       1993.42       393.03 o                         
   3   0  28        392.43         39.76       487.02 o                         
  -3   1  28        529.77        655.98       422.41 o                         
  -2   1  28        368.83        -22.36       395.08 o                         
  -1   1  28       1031.66        670.86       414.96 o                         
   0   1  28         21.31        180.67       300.70 o                         
   1   1  28       1019.16       1036.11       519.20 o                         
   2   1  28        305.09        337.79       307.35 o                         
   3   1  28        483.03       1073.43       578.95 o                         
  -3   2  28        113.86        524.29       432.35 o                         
  -2   2  28       2712.63       3105.73       633.62 o                         
  -1   2  28       3750.37       4894.52       747.92 o                         
   0   2  28        162.04        -30.64       297.32 o                         
   1   2  28       3730.15       3584.21       443.52 o                         
   2   2  28       2800.64       4906.95       787.68 o                         
   3   2  28        144.41       1266.99       618.71 o                         
  -3   3  28       3205.97       3585.29       626.17 o                         
  -2   3  28        346.21        238.54       449.75 o                         
  -1   3  28       2128.44       1873.28       591.38 o                         
   0   3  28       1483.89       1987.58       603.80 o                         
   1   3  28       2155.13       2144.12       606.29 o                         
   2   3  28        323.82       -437.32       444.78 o                         
   3   3  28       3245.04       3068.46       735.50 o                         
  -2   4  28        911.10        581.44       472.11 o                         
  -1   4  28        794.06        360.29       496.96 o                         
   0   4  28      15618.23      15858.87      1133.06 o                         
   1   4  28        775.52        514.35       539.20 o                         
   2   4  28        912.21       1172.82       626.17 o                         
  -1   5  28       1899.42       3530.63       723.07 o                         
   0   5  28       2176.03       2263.39       690.77 o                         
   1   5  28       1825.25       1319.17       566.53 o                         
   1   0  29       5233.53       5949.36       577.59 o                         
   2   0  29       2149.95       2242.46       413.50 o                         
  -2   1  29        280.20        395.08       437.32 o                         
  -1   1  29        811.56        841.55       361.74 o                         
   0   1  29       7770.35       7993.04       604.40 o                         
   1   1  29        776.86       1214.82       348.83 o                         
   2   1  29        261.61        477.61       335.17 o                         
  -2   2  29       2870.43       4792.65       708.16 o                         
  -1   2  29       1277.65        921.85       521.80 o                         
   0   2  29       2946.94       2431.85       575.23 o                         
   1   2  29       1237.87       1015.27       344.49 o                         
   2   2  29       2989.02       2151.57       643.56 o                         
  -1   3  29        392.16        159.03       491.99 o                         
   0   3  29        365.88        514.35       529.26 o                         
   1   3  29        365.88        703.19       556.59 o                         
   0   4  29          8.98        213.69       462.17 o                         
   0   0  30        860.93        618.71       472.11 o                         
   1   0  30        109.73        -86.64       322.37 o                         
   0   1  30      10529.29      11039.30       681.61 o                         
                                                                                
